# Supplementary material for: Comparison of alternative full and brief versions of functional status scales among older adults in China
Source: PLoS One. 2020 Aug 11;15(8):e0234698. doi: 10.1371/journal.pone.0234698 (PMC7418957; doi:10.1371/journal.pone.0234698)
Supplement: S1 Data — (ZIP) [file pone.0234698.s002.zip]

Archive with 3 entries (3 files):
- Plos One Minimal Data Set/CARES_FS_Dataset_070820.xlsx
- Plos One Minimal Data Set/PIVOT_Screening+Enrollment_4Jul20.xlsx
- Plos One Minimal Data Set/RETAIN_Screening+Enrollment_30Jun20.xlsx
