# Supplementary material for: Comparison of alternative full and brief versions of functional status scales among older adults in China
Source: PLoS One. 2020 Aug 11;15(8):e0234698. doi: 10.1371/journal.pone.0234698 (PMC7418957; doi:10.1371/journal.pone.0234698)
Supplement: S1 Data — (ZIP) [file pone.0234698.s002.zip › Plos One Minimal Data Set/CARES_FS_Dataset_070820.xlsx]

## Sheet: Data
study_id	City_enrolled	Help-Difficulty_Scale	Sex	Age	Age_group	Marital_Status	Marital_Status_group	Education	Education_group	Income	Income_group	SelfRatedHealth	SelfRatedHealth_group	Fall_history	Chronic_Conditions	Chronic_Conditions_group	Hospitalizations_2years	Hospitalizations_2years_group	Medications_day	Medications_day_group	MMSE	MMSE_group	DaysLeavingHome_Week	DaysLeavingHome_Week_group	SickDays_Month	SickDays_Month_group	SickDaysBed_Month	SickDaysBed_Month_group	HealthyDays_Month	HealthyDays_Month_group	diff_funcstatus_house	diff_funcstatus_chair	diff_funcstatus_toilet	diff_funcstatus_bed	diff_funcstatus_walk	diff_funcstatus_shop	diff_funcstatus_climb	diff_funcstatus_bathe	diff_funcstatus_dress	diff_funcstatus_food	diff_funcstatus_feed	diff_funcstatus_wash	diff_funcstatus_shower	diff_funcstatus_feet	diff_funcstatus_toilet2	diff_funcstatus_iron	diff_funcstatus_makebed	diff_funcstatus_lightwork	diff_funcstatus_heavywork
gsn15-10005	1	Difficulty	2	70.247	3	1	1	1	0	1	1	3	2	0	2	2	0	0	0	0	29	1	0	1	10	2	0	1	20	3	1	1	1	1	1	1	1	1	1	1	1	1	1	1	1	1	1	1	1
gsn15-10006	1	Difficulty	1	80.519	5	1	1	1	0	2	2	3	2	0	0	0	0	0	0	0	27	1	7	3	0	1			0	1	1	1	1	1	1	1	1	1	1	1	1	1	1	1	1	1	1	1	1
gsn15-10008	1	Help	2	70.203	3	1	1	0	0	1	1	3	2	1	2	2	1	1	0	0	24	2	7	3
gsn15-10009	1	Difficulty	2	82.4	5	3	0	0	0	99	3	4	1	1	1	1	0	0	1	1	10	3	7	3	0	1			0	1	1	1	1	1	1	1	1	1	1	1	1	1	1	1	1	1	1	1	1
gsn15-10013	1	Difficulty	2	62.068	1	2	0	0	0	1	1	3	2	1	1	1	1	1	0	0	25	1	7	3	0	1			30	3	1	1	1	1	1	1	1	1	1	1	1	1	1	1	1	1	1	1	1
gsn15-10014	1	Help	2	64.226	1	1	1	1	0	1	1	5	1	0	0	0	0	0	0	0	30	1	7	3
gsn15-10019	1	Help	2	65.291	2	1	1	0	0	1	1	4	1	0	3	2	0	0	1	1	28	1	3	2
gsn15-10021	1	Help	2	81.831	5	1	1	5	1	1	1	2	3	0	3	2	0	0	4	2	28	1	3	2
gsn15-10023	1	Difficulty	1	81.653	5	1	1	5	1	5	2	5	1	0	3	2	0	0	7	2	30	1	7	3	0	1			30	3	1	1	1	1	1	1	2	1	1	1	1	1	1	1	1	1	1	1	1
gsn15-10024	1	Difficulty	1	69.521	2	1	1	5	1	5	2	2	3	0	5	2	2	2	0	0	28	1	7	3	30	3	0	1	30	3	1	1	1	1	1	1	1	1	1	1	1	1	1	1	1	1	1	1	1
gsn15-10025	1	Difficulty	2	71.974	3	1	1	4	1	99	3	4	1	0	2	2	1	1	2	2	30	1	7	3	0	1			0	1	1	1	1	1	1	1	1	1	1	1	1	1	1	1	1	1	1	1	1
gsn15-10030	1	Difficulty	1	81.661	5	3	0	0	0	1	1	4	1	0	4	2	0	0	1	1	29	1	5	2	0	1			30	3	3	3	1	1	3	3	3	3	1	2	1	1	1	7	1	1	1	5	6
gsn15-10033	1	Help	2	69.888	2	1	1	0	0	1	1	3	2	0	1	1	0	0	0	0	23	2	7	3
gsn15-10035	1	Difficulty	1	69.168	2	1	1	1	0	1	1	3	2	0	2	2	1	1	1	1	28	1	7	3	0	1			28	3	1	1	1	1	1	1	1	1	1	1	1	1	1	1	1	1	1	1	1
gsn15-10036	1	Help	2	85.592	6	3	0	0	0	2	2	3	2	0	0	0	0	0	0	0	21	2	7	3
gsn15-10037	1	Help	1	69.781	2	1	1	5	1	5	2	4	1	0	1	1	0	0	0	0	28	1	7	3
gsn15-10043	1	Difficulty	2	75.802	4	1	1	0	0	1	1	3	2	0	3	2	0	0	7	2	29	1	7	3	0	1			5	2	1	1	1	1	1	1	1	1	1	1	1	1	1	1	1	3	3	3	3
gsn15-10044	1	Help	1	74.704	3	1	1	3	1	2	2	4	1	0	1	1	0	0	2	2	26	1	7	3
gsn15-10051	1	Help	2	75.421	4	3	0	3	1	2	2	3	2	0	1	1	0	0	0	0	28	1	7	3
gsn15-10058	1	Difficulty	1	80.163	5	1	1	5	1	5	2	2	3	1	2	2	0	0	2	2	30	1	5	2	0	1			25	3	1	1	1	1	1	1	1	1	1	1	1	1	1	1	1	1	1	1	1
gsn15-10060	1	Difficulty	2	80.095	5	1	1	0	0	2	2	3	2	0	1	1	0	0	1	1	16	3	7	3	0	1			0	1	1	1	1	1	1	1	1	1	1	1	1	1	1	1	1	1	1	1	1
gsn15-10062	1	Help	1	77.535	4	1	1	0	0	2	2	3	2	0	2	2	0	0	2	2	23	2	7	3
gsn15-10063	1	Help	1	68.905	2	1	1	0	0	1	1	3	2	0	4	2	0	0	1	1	23	2	0	1
gsn15-10064	1	Difficulty	1	79.917	4	1	1	2	1	2	2	2	3	0	2	2	0	0	0	0	26	1	7	3	0	1			0	1	1	1	1	1	1	1	1	1	1	1	1	1	1	1	1	1	1	1	1
gsn15-10067	1	Difficulty	2	74.616	3	1	1	5	1	2	2	4	1	0	1	1	0	0	0	0	30	1	7	3	0	1			30	3	1	1	1	1	1	1	1	1	1	1	1	1	1	1	1	1	1	1	1
gsn15-10069	1	Help	1	85.718	6	1	1	3	1	2	2	4	1	0	2	2	0	0	0	0	29	1	4	2
gsn15-10075	1	Help	2	85.989	6	3	0	1	0	5	2	3	2	0	1	1	0	0	1	1	16	3	3	2
gsn15-10076	1	Difficulty	1	71.881	3	1	1	2	1	99	3	3	2	0	1	1	0	0	3	2	30	1	7	3	0	1			0	1	1	1	1	1	1	1	1	1	1	1	1	1	1	1	1	1	1	1	1
gsn15-10085	1	Difficulty	1	67.782	2	1	1	2	1	2	2	4	1	0	4	2	0	0	3	2	30	1	7	3	0	1			5	2	1	1	1	1	1	1	1	1	1	1	1	1	1	1	1	2	2	2	2
gsn15-10086	1	Help	1	65.951	2	1	1	1	0	2	2	4	1	0	1	1	0	0	2	2	30	1	7	3
gsn15-10091	1	Difficulty	1	83	5	1	1	3	1	3	2	2	3	0	2	2	0	0	2	2	22	2	7	3	0	1			0	1	1	1	1	1	1	1	1	1	1	1	1	1	1	1	1	2	2	2	5
gsn15-10093	1	Difficulty	1	66.731	2	1	1	2	1	5	2	3	2	0	1	1	0	0	1	1	30	1	7	3	0	1			0	1	1	1	1	1	1	1	1	1	1	1	1	1	1	1	1	1	1	1	1
gsn15-10095	1	Difficulty	2	66.11	2	1	1	1	0	2	2	2	3	0	1	1	0	0	0	0	26	1	7	3	0	1			4	2	1	1	1	1	1	1	1	1	1	1	1	1	1	1	1	1	1	1	1
gsn15-10096	1	Help	2	81.023	5	3	0	3	1	3	2	4	1	0	3	2	1	1	8	2	30	1	7	3
gsn15-10097	1	Help	1	69.025	2	1	1	2	1	4	2	4	1	0	2	2	0	0	4	2	30	1	7	3
gsn15-10098	1	Help	1	71.87	3	1	1	3	1	4	2	5	1	0	1	1	0	0	1	1	28	1	7	3
gsn15-10101	1	Help	2	83.783	5	1	1	2	1	3	2	3	2	0	0	0	0	0	0	0	25	1	7	3
gsn15-10103	1	Difficulty	2	69.513	2	1	1	4	1	3	2	3	2	0	1	1	0	0	1	1	26	1	7	3	0	1			0	1	1	1	1	1	1	1	1	1	1	1	1	1	1	1	1	1	1	1	1
gsn15-10105	1	Difficulty	1	89.614	6	1	1	4	1	5	2	3	2	0	7	2	1	1	4	2	25	1	5	2	0	1			28	3	1	1	1	1	1	1	1	1	1	1	1	1	1	1	1	1	1	1	1
gsn15-10112	1	Help	1	83.112	5	3	0	1	0	3	2	4	1	0	3	2	0	0	2	2	20	2	7	3
gsn15-10113	1	Help	2	73.225	3	3	0	2	1	3	2	4	1	0	0	0	0	0	0	0	30	1	3	2
gsn15-10116	1	Difficulty	1	66.953	2	1	1	4	1	3	2	4	1	0	2	2	0	0	3	2	30	1	7	3	0	1			30	3	1	1	1	1	1	1	1	1	1	1	1	1	1	1	1	5	1	2	2
gsn15-10119	1	Difficulty	2	88.897	6	3	0	0	0	2	2	4	1	0	2	2	1	1	3	2	13	3	4	2	0	1			0	1	1	1	1	1	1	5	5	2	1	5	1	1	1	5	1	4	5	6	6
gsn15-10120	1	Help	1	82.603	5	1	1	4	1	4	2	2	3	1	3	2	1	1	3	2	28	1	7	3
gsn15-10121	1	Difficulty	1	67.018	2	1	1	2	1	2	2	4	1	0	1	1	1	1	1	1	28	1	7	3	0	1			0	1	1	1	1	1	1	1	1	1	1	1	1	1	1	1	1	1	1	1	1
gsn15-10122	1	Difficulty	2	82.92	5	3	0	0	0	2	2	3	2	0	1	1	0	0	2	2	30	1	7	3	2	2	0	1	25	3	1	1	1	1	1	1	1	1	1	1	1	1	1	1	1	3	4	4	4
gsn15-10123	1	Difficulty	1	70.471	3	1	1	2	1	3	2	4	1	0	0	0	0	0	0	0	30	1	7	3	0	1			30	3	1	1	1	1	1	1	1	1	1	1	1	1	1	1	1	4	1	1	6
gsn15-10134	1	Difficulty	2	69.362	2	3	0	3	1	3	2	4	1	1	1	1	0	0	0	0	30	1	7	3	0	1			20	3	1	1	1	1	1	1	2	1	1	1	1	1	1	2	2	1	1	1	1
gsn15-10135	1	Difficulty	2	68.503	2	1	1	2	1	2	2	4	1	0	1	1	0	0	2	2	30	1	5	2	9	2	0	1	2	2	1	1	1	1	1	1	1	1	1	3	1	1	1	1	1	2	1	1	1
gsn15-10138	1	Difficulty	1	71.832	3	1	1	3	1	3	2	4	1	0	1	1	0	0	1	1	26	1	1	2	0	1			0	1	1	1	1	1	1	1	1	1	1	1	1	1	1	1	1	1	1	1	1
gsn15-10139	1	Help	1	74.143	3	1	1	2	1	5	2	3	2	0	0	0	1	1	0	0	28	1	5	2
gsn15-10141	1	Help	2	66.419	2	1	1	0	0	88	3	3	2	0	2	2	0	0	2	2	24	2	0	1
gsn15-10142	1	Help	2	66.764	2	3	0	1	0	1	1	4	1	0	1	1	0	0	1	1	30	1	7	3
gsn15-10143	1	Help	1	78.742	4	1	1	0	0	88	3	3	2	0	2	2	0	0	1	1	20	2	7	3
gsn15-10147	1	Difficulty	2	71.457	3	1	1	5	1	2	2	2	3	0	2	2	0	0	0	0	30	1	7	3	3	2	0	1	0	1	1	1	1	1	1	1	1	1	1	1	1	1	1	1	1	1	1	1	2
gsn15-10148	1	Help	2	69.195	2	1	1	0	0	1	1	2	3	0	4	2	0	0	3	2	30	1	7	3
gsn15-10152	1	Difficulty	2	64.064	1	1	1	0	0	1	1	4	1	0	2	2	0	0	1	1	25	1	7	3	0	1			30	3	1	1	1	1	1	1	2	1	1	1	1	1	1	1	1	1	1	1	1
gsn15-10153	1	Help	1	67.895	2	1	1	0	0	88	3	4	1	0	0	0	0	0	0	0	24	2	7	3
gsn15-10154	1	Help	1	68.188	2	3	0	3	1	3	2	4	1	0	2	2	0	0	2	2	27	1	7	3
gsn15-10160	1	Difficulty	2	73.135	3	1	1	0	0	2	2	3	2	0	0	0	0	0	0	0	24	2	7	3	5	2	0	1	25	3	1	1	1	1	1	1	1	1	1	1	1	1	1	1	1	1	1	1	1
gsn15-10163	1	Difficulty	2	75.613	4	1	1	2	1	5	2	3	2	0	3	2	0	0	0	0	27	1	7	3	0	1			25	3	1	1	1	1	1	1	1	1	1	1	1	1	1	1	1	1	1	1	1
gsn15-10171	1	Help	2	84.171	5	3	0	0	0	1	1	3	2	1	1	1	2	2	1	1	18	3	7	3
gsn15-10172	1	Difficulty	2	87.142	6	3	0	0	0	2	2	4	1	0	0	0	0	0	0	0	15	3	7	3	3	2	0	1	0	1	1	1	1	1	1	1	1	1	1	1	1	1	1	1	1	1	1	1	2
gsn15-10301	1	Help	1	79.687	4	1	1	2	1	1	1	2	3	0	3	2	0	0	2	2	25	1	7	3
gsn15-10302	1	Help	2	75.555	4	1	1	1	0	2	2	4	1	0	1	1	1	1	1	1	27	1	7	3
gsn15-10303	1	Difficulty	1	61.299	1	1	1	2	1	2	2	2	3	0	2	2	0	0	2	2	27	1	7	3	0	1			30	3	1	1	1	1	1	1	1	1	1	1	1	1	1	1	1	1	1	1	1
gsn15-10304	1	Help	2	75.725	4	1	1	2	1	3	2	5	1	0	0	0	1	1	0	0	26	1	7	3
gsn15-10305	1	Help	1	72.538	3	1	1	2	1	1	1	4	1	0	1	1	0	0	1	1	27	1	7	3
gsn15-10306	1	Help	2	60.379	1	3	0	2	1	1	1	3	2	0	0	0	0	0	0	0	28	1	7	3
gsn15-10307	1	Help	1	73.759	3	1	1	3	1	5	2	3	2	0	1	1	0	0	0	0	30	1	7	3
gsn15-10308	1	Difficulty	2	64.899	1	1	1	4	1	4	2	3	2	0	0	0	0	0	0	0	29	1	7	3	0	1			0	1	1	1	1	1	1	1	1	1	1	1	1	1	1	1	1	1	1	1	1
gsn15-10309	1	Help	2	62.35	1	1	1	2	1	2	2	4	1	0	1	1	2	2	2	2	29	1	7	3
gsn15-10310	1	Help	2	60.847	1	1	1	0	0	2	2	4	1	0	2	2	1	1	0	0	26	1	7	3
gsn15-10311	1	Difficulty	2	70.696	3	3	0	0	0	2	2	4	1	0	2	2	0	0	1	1	19	3	7	3	0	1			0	1	1	1	1	1	1	1	1	1	1	1	1	1	1	1	1	1	1	1	1
gsn15-10312	1	Help	2	72.371	3	1	1	0	0	2	2	4	1	0	1	1	0	0	1	1	23	2	7	3
gsn15-10313	1	Help	2	69.009	2	1	1	0	0	1	1	4	1	0	1	1	0	0	1	1	20	2	7	3
gsn15-10314	1	Help	1	69.806	2	1	1	2	1	2	2	3	2	0	1	1	0	0	0	0	28	1	7	3
gsn15-10316	1	Difficulty	2	78.737	4	1	1	0	0	1	1	3	2	0	1	1	0	0	0	0	28	1	7	3	10	2	0	1	15	3	2	2	2	2	2	2	2	2	2	2	2	2	2	2	2	5	5	5	5
gsn15-10317	1	Difficulty	2	65.354	2	1	1	0	0	2	2	3	2	0	0	0	0	0	0	0	22	2	5	2	0	1			0	1	1	1	1	1	1	1	1	1	1	1	1	1	1	1	1	1	1	1	1
gsn15-10318	1	Help	1	64.272	1	1	1	1	0	2	2	3	2	0	1	1	0	0	1	1	22	2	7	3
gsn15-10319	1	Difficulty	1	76.136	4	1	1	1	0	1	1	5	1	0	0	0	0	0	0	0	30	1	7	3	0	1			30	3	1	1	1	1	1	1	1	1	1	1	1	1	1	1	1	5	1	1	1
gsn15-10320	1	Help	1	77.261	4	1	1	0	0	1	1	2	3	0	1	1	0	0	0	0	26	1	7	3
gsn15-10322	1	Help	1	67.955	2	1	1	1	0	1	1	2	3	0	4	2	1	1	2	2	28	1	7	3
gsn15-10323	1	Help	2	81.351	5	1	1	0	0	1	1	4	1	0	2	2	1	1	1	1	29	1	7	3
gsn15-10324	1	Difficulty	1	68.273	2	1	1	1	0	1	1	4	1	0	1	1	0	0	1	1	30	1	7	3	3	2	0	1	25	3	1	1	1	1	1	1	1	1	1	1	1	1	1	1	1	1	1	1	1
gsn15-10325	1	Difficulty	2	71.208	3	1	1	0	0	1	1	2	3	1	2	2	2	2	2	2	20	2	7	3	3	2	1	2	0	1	1	1	1	1	1	1	1	1	1	1	1	1	1	1	1	1	1	1	1
gsn15-10326	1	Difficulty	1	67.93	2	1	1	1	0	2	2	3	2	0	0	0	0	0	0	0	30	1	7	3	0	1			28	3	1	1	1	1	1	1	1	1	1	1	1	1	1	1	1	1	1	1	1
gsn15-10329	1	Help	1	63.191	1	1	1	2	1	2	2	3	2	0	0	0	0	0	0	0	30	1	7	3
gsn15-10330	1	Difficulty	2	75.284	4	1	1	0	0	2	2	3	2	0	0	0	0	0	0	0	17	3	7	3	0	1			0	1	1	1	1	1	1	1	1	1	1	1	1	1	1	1	1	1	1	1	1
gsn15-10332	1	Difficulty	2	79.484	4	3	0	0	0	1	1	3	2	0	3	2	2	2	3	2	19	3	7	3	0	1			0	1	1	1	1	1	1	1	2	1	1	1	1	1	1	1	1	1	1	1	1
gsn15-10333	1	Help	1	74.249	3	1	1	1	0	2	2	3	2	0	0	0	0	0	0	0	30	1	7	3
gsn15-10335	1	Difficulty	1	80.946	5	1	1	0	0	2	2	2	3	0	3	2	0	0	0	0	29	1	4	2	10	2	10	2	10	2	1	1	1	1	1	1	1	1	1	1	1	1	1	1	1	1	1	1	1
gsn15-10336	1	Help	2	77.417	4	1	1	0	0	1	1	2	3	1	1	1	2	2	3	2	20	2	7	3
gsn15-10337	1	Help	1	70.337	3	1	1	1	0	1	1	2	3	0	1	1	1	1	2	2	29	1	7	3
gsn15-10338	1	Help	2	82.518	5	3	0	0	0	1	1	3	2	0	1	1	0	0	3	2	29	1	7	3
gsn15-10339	1	Difficulty	1	72.33	3	1	1	1	0	1	1	3	2	0	2	2	0	0	2	2	27	1	7	3	0	1			30	3	1	1	1	1	1	1	1	1	1	1	1	1	1	1	1	1	1	1	1
gsn15-10341	1	Help	2	74.082	3	1	1	0	0	1	1	2	3	0	2	2	0	0	4	2	20	2	7	3
gsn15-10342	1	Help	2	69.14	2	1	1	0	0	1	1	3	2	0	3	2	0	0	4	2	30	1	7	3
gsn15-10343	1	Help	2	69.077	2	1	1	0	0	1	1	4	1	0	1	1	0	0	2	2	29	1	7	3
gsn15-10344	1	Difficulty	2	79.503	4	3	0	0	0	1	1	2	3	0	3	2	0	0	0	0	29	1	7	3	5	2	2	2	24	3	1	1	1	1	1	1	1	1	1	1	1	1	1	1	1	4	4	1	4
gsn15-10361	1	Difficulty	2	71.136	3	3	0	0	0	1	1	3	2	1	1	1	0	0	0	0	18	3	7	3	0	1			30	3	1	1	1	1	1	1	1	1	1	1	1	1	1	1	1	1	1	1	1
gsn15-10362	1	Difficulty	1	80.845	5	1	1	0	0	4	2	3	2	0	0	0	0	0	0	0	25	1	7	3	0	1			30	3	1	1	1	1	1	1	1	1	1	1	1	1	1	1	1	1	1	1	1
gsn15-10367	1	Help	1	83.859	5	1	1	0	0	5	2	3	2	0	1	1	0	0	6	2	23	2	7	3
gsn15-10368	1	Difficulty	2	77.992	4	1	1	0	0	1	1	3	2	0	3	2	0	0	5	2	20	2	7	3	0	1			30	3	1	1	1	1	1	1	1	1	1	1	1	1	1	1	1	1	1	1	1
gsn15-10369	1	Difficulty	2	78.898	4	1	1	1	0	2	2	3	2	0	2	2	0	0	3	2	29	1	7	3	0	1			28	3	1	1	1	1	1	1	1	1	1	1	1	1	1	1	1	1	1	1	1
gsn15-10370	1	Help	2	84.161	5	3	0	0	0	1	1	5	1	0	2	2	0	0	2	2	29	1	4	2
gsn15-10371	1	Help	2	87.306	6	3	0	0	0	1	1	4	1	0	1	1	0	0	2	2	28	1	3	2
gsn15-10372	1	Help	1	77.483	4	1	1	1	0	2	2	3	2	1	1	1	0	0	1	1	24	2	7	3
gsn15-10373	1	Help	2	73.529	3	1	1	0	0	1	1	4	1	0	0	0	0	0	0	0	21	2	7	3
gsn15-10374	1	Help	1	74.518	3	1	1	0	0	2	2	3	2	0	1	1	0	0	1	1	23	2	7	3
gsn15-10375	1	Difficulty	2	69.88	2	1	1	0	0	1	1	3	2	0	0	0	1	1	0	0	20	2	7	3	0	1			0	1	1	1	1	1	1	1	1	1	1	1	1	1	1	1	1	1	1	1	1
gsn15-10376	1	Help	2	83.093	5	1	1	0	0	1	1	3	2	0	0	0	0	0	0	0	18	3	7	3
gsn15-10377	1	Help	2	80.514	5	1	1	0	0	1	1	3	2	0	2	2	0	0	2	2	26	1	7	3
gsn15-10378	1	Help	2	82.92	5	1	1	0	0	1	1	2	3	0	1	1	0	0	0	0	25	1	7	3
gsn15-10379	1	Difficulty	1	81.368	5	1	1	1	0	1	1	2	3	0	1	1	0	0	6	2	23	2	7	3	0	1			0	1	1	1	1	1	1	1	1	1	1	1	1	1	1	1	1	1	1	1	1
gsn15-10380	1	Help	2	81.116	5	1	1	0	0	88	3	3	2	0	3	2	0	0	2	2	14	3	4	2
gsn15-10401	1	Help	2	84.254	5	1	1	0	0	1	1	3	2	0	2	2	0	0	1	1	23	2	7	3
gsn15-10403	1	Help	1	70.958	3	1	1	1	0	1	1	3	2	0	1	1	1	1	0	0	25	1	7	3
gsn15-10501	1	Help	2	87.564	6	1	1	2	1	5	2	2	3	0	5	2	0	0	4	2	27	1	3	2
gsn15-10503	1	Help	2	67.763	2	1	1	1	0	2	2	3	2	0	4	2	0	0	5	2	29	1	5	2
gsn15-10504	1	Help	2	76.582	4	1	1	1	0	1	1	1	3	0	2	2	3	2	1	1	26	1	7	3
gsn15-10533	1	Help	2	84.842	5	3	0	0	0	1	1	4	1	0	1	1	0	0	0	0	18	3	5	2
gsn15-10534	1	Difficulty	2	73.822	3	1	1	0	0	1	1	3	2	0	2	2	0	0	0	0	21	2	6	2	0	1			30	3	1	1	1	1	1	1	1	1	1	1	1	1	1	1	1	1	1	1	1
gsn15-10535	1	Help	2	81.521	5	3	0	0	0	1	1	3	2	0	1	1	0	0	0	0	21	2	1	2
gsn15-10536	1	Difficulty	1	81.428	5	1	1	0	0	4	2	3	2	0	3	2	0	0	2	2	27	1	5	2	0	1			30	3	1	1	1	1	1	1	1	1	1	1	1	1	1	1	1	1	1	3	3
gsn15-10537	1	Help	1	70.816	3	1	1	3	1	3	2	4	1	0	2	2	0	0	3	2	30	1	7	3
gsn15-10538	1	Difficulty	1	73.037	3	1	1	3	1	4	2	3	2	1	1	1	0	0	1	1	27	1	7	3	4	2	0	1	0	1	1	1	1	1	1	1	1	1	1	1	1	1	1	1	1	1	1	1	1
gsn15-10539	1	Help	2	79.9	4	1	1	1	0	3	2	3	2	0	1	1	0	0	2	2	26	1	5	2
gsn15-10540	1	Difficulty	1	75.61	4	3	0	1	0	3	2	2	3	1	5	2	1	1	6	2	28	1	7	3	0	1			0	1	1	1	1	1	1	1	2	1	1	1	1	1	1	7	1	1	1	1	3
gsn15-10541	1	Help	2	74.742	3	1	1	0	0	2	2	4	1	0	0	0	0	0	0	0	23	2	7	3
gsn15-10542	1	Help	1	75.281	4	1	1	1	0	2	2	3	2	0	3	2	0	0	2	2	27	1	7	3
gsn15-10543	1	Difficulty	2	77.116	4	1	1	0	0	1	1	4	1	0	3	2	0	0	1	1	18	3	7	3	0	1			30	3	1	1	1	1	1	1	1	1	1	1	1	1	1	1	1	1	1	1	1
gsn15-10701	1	Difficulty	1	86.028	6	1	1	5	1	5	2	4	1	0	1	1	2	2	0	0	30	1	7	3	7	2	0	1	0	1	1	1	1	1	1	1	1	1	1	1	1	1	1	1	1	1	1	1	1
gsn15-10702	1	Help	2	68.982	2	3	0	1	0	2	2	2	3	1	0	0	0	0	0	0	25	1	7	3
gsn15-10703	1	Difficulty	2	65.223	2	1	1	2	1	2	2	4	1	0	0	0	0	0	0	0	27	1	7	3	0	1			0	1	1	1	1	1	1	1	1	1	1	1	1	1	1	1	1	1	1	1	1
gsn15-10801	1	Help	2	84.692	5	1	1	1	0	2	2	3	2	0	3	2	0	0	1	1	26	1	7	3
gsn15-10802	1	Difficulty	2	68.973	2	1	1	1	0	1	1	4	1	0	0	0	0	0	0	0	24	2	7	3	0	1			30	3	1	1	1	1	1	1	1	1	1	1	1	1	1	1	1	1	1	1	1
gsn15-10803	1	Help	2	77.45	4	1	1	0	0	3	2	4	1	0	1	1	0	0	1	1	18	3	7	3
gsn15-10804	1	Help	1	60.319	1	1	1	1	0	2	2	3	2	0	0	0	0	0	0	0	30	1	7	3
gsn15-10805	1	Help	1	75.353	4	1	1	3	1	3	2	3	2	0	1	1	0	0	2	2	25	1	7	3
gsn15-10806	1	Help	1	78.271	4	1	1	1	0	4	2	2	3	0	3	2	0	0	8	2	29	1	7	3
gsn15-10807	1	Help	1	79.071	4	3	0	5	1	5	2	3	2	0	6	2	1	1	2	2	21	2	5	2
gsn15-20002	1	Help	1	78.46	4	1	1	1	0	2	2	3	2	0	1	1	0	0	2	2	21	2	7	3
gsn15-20003	1	Help	2	76.136	4	1	1	0	0	1	1	2	3	0	2	2	0	0	1	1	13	3	5	2
gsn15-20005	1	Difficulty	2	68.891	2	1	1	1	0	2	2	4	1	0	2	2	0	0	1	1	22	2	7	3	0	1			0	1	1	1	1	1	1	1	1	1	1	1	1	1	1	1	1	1	1	1	1
gsn15-20007	1	Difficulty	1	87.487	6	1	1	1	0	1	1	4	1	0	1	1	0	0	0	0	19	3	7	3	0	1			30	3	1	1	1	1	1	1	1	1	1	1	1	1	1	1	1	1	1	1	1
gsn15-20008	1	Help	1	66.879	2	1	1	1	0	1	1	4	1	0	1	1	0	0	0	0	29	1	7	3
gsn15-20009	1	Help	2	82.197	5	3	0	0	0	2	2	3	2	0	1	1	0	0	2	2	13	3	7	3
gsn15-20010	1	Help	2	66.969	2	1	1	0	0	2	2	5	1	0	1	1	0	0	1	1	22	2	7	3
gsn15-20014	1	Difficulty	1	71.131	3	1	1	0	0	2	2	2	3	0	1	1	0	0	1	1	24	2	5	2	14	2	1	2	30	3	1	1	1	1	1	1	1	1	1	1	1	1	1	1	1	1	1	1	1
gsn15-20016	1	Difficulty	2	83.783	5	3	0	0	0	1	1	3	2	0	5	2	0	0	1	1	25	1	7	3	0	1			2	2	1	1	1	1	1	1	1	1	1	1	1	1	5	5	1	5	5	5	5
gsn15-20019	1	Help	2	84.202	5	3	0	0	0	88	3	2	3	0	1	1	1	1	2	2	18	3	7	3
gsn15-20020	1	Difficulty	2	89.185	6	3	0	0	0	1	1	2	3	0	2	2	5	2	1	1	20	2	7	3	15	3	10	2	15	3	1	1	1	1	1	1	1	1	1	1	1	1	1	1	1	4	4	1	1
gsn15-20022	1	Help	1	85.51	6	1	1	0	0	1	1	1	3	0	0	0	0	0	0	0	28	1	7	3
gsn15-20023	1	Difficulty	2	83.9	5	1	1	0	0	1	1	1	3	0	0	0	0	0	0	0	29	1	3	2	15	3	0	1	15	3	1	1	1	1	1	1	1	1	1	1	1	1	1	1	1	1	1	1	1
gsn15-20025	1	Help	1	83.375	5	1	1	1	0	2	2	3	2	0	1	1	0	0	1	1	24	2	7	3
gsn15-20026	1	Difficulty	1	70.03	3	1	1	1	0	1	1	1	3	1	2	2	2	2	1	1	30	1	7	3	25	3	25	3	2	2	1	1	1	1	1	1	1	1	1	1	1	1	1	1	1	1	1	1	1
gsn15-20027	1	Difficulty	1	80.412	5	1	1	0	0	1	1	4	1	0	1	1	0	0	2	2	29	1	7	3	0	1			30	3	1	1	1	1	1	1	1	1	1	1	1	1	1	1	1	1	1	1	1
gsn15-20029	1	Difficulty	2	74.091	3	1	1	0	0	1	1	1	3	0	2	2	0	0	5	2	29	1	7	3	15	3	10	2	20	3	1	1	1	1	1	1	1	1	1	1	1	1	1	1	1	5	5	5	5
gsn15-20030	1	Help	1	71.262	3	1	1	1	0	2	2	2	3	0	1	1	0	0	0	0	24	2	7	3
gsn15-20031	1	Difficulty	1	83.911	5	1	1	0	0	2	2	3	2	0	0	0	0	0	0	0	20	2	7	3	0	1			0	1	1	1	1	1	1	1	1	1	1	1	1	1	1	1	1	1	1	1	1
gsn15-20032	1	Difficulty	1	79.117	4	1	1	0	0	1	1	4	1	0	0	0	0	0	0	0	26	1	7	3	0	1			0	1	1	1	1	1	1	1	1	1	1	1	1	1	1	1	1	2	2	2	2
gsn15-20033	1	Help	2	68.634	2	1	1	0	0	2	2	4	1	0	0	0	0	0	0	0	19	3	7	3
gsn15-20036	1	Help	1	87.323	6	3	0	2	1	2	2	3	2	0	1	1	0	0	1	1	18	3	5	2
gsn15-20037	1	Difficulty	2	66.537	2	1	1	1	0	2	2	3	2	0	2	2	0	0	2	2	29	1	7	3	2	2			28	3	1	1	1	1	1	1	1	1	1	1	1	1	1	1	1	1	1	1	1
gsn15-20040	1	Help	2	81.149	5	3	0	0	0	1	1	5	1	0	0	0	0	0	0	0	29	1	7	3
gsn15-20041	1	Difficulty	2	83.057	5	3	0	0	0	1	1	4	1	0	1	1	2	2	1	1	27	1	7	3	0	1			0	1	1	1	1	1	1	1	1	1	1	1	1	1	1	1	1	1	1	1	1
gsn15-20043	1	Difficulty	1	79.881	4	1	1	2	1	3	2	3	2	0	2	2	1	1	2	2	22	2	7	3	0	1			30	3	1	1	1	1	1	1	1	1	1	2	1	1	1	1	1	1	1	1	1
gsn15-20044	1	Difficulty	2	66.14	2	1	1	0	0	1	1	3	2	0	1	1	0	0	2	2	25	1	7	3	0	1			30	3	1	1	1	1	1	1	1	1	1	1	1	1	1	1	1	1	1	1	1
gsn15-20045	1	Help	2	70.928	3	1	1	0	0	2	2	3	2	0	1	1	0	0	1	1	20	2	7	3
gsn15-20049	1	Difficulty	1	67.878	2	1	1	1	0	2	2	3	2	0	0	0	0	0	1	1	30	1	7	3	0	1			25	3	1	1	1	1	1	1	1	1	1	1	1	1	1	1	1	3	1	1	1
gsn15-20051	1	Help	1	81.392	5	3	0	1	0	1	1	3	2	0	1	1	0	0	1	1	30	1	7	3
gsn15-20052	1	Difficulty	1	70.151	3	3	0	1	0	1	1	4	1	0	1	1	0	0	0	0	24	2	7	3	0	1			0	1	1	1	1	1	1	1	1	1	1	1	1	1	1	1	1	1	1	1	1
gsn15-20053	1	Help	2	69.105	2	1	1	0	0	1	1	4	1	0	3	2	0	0	3	2	25	1	7	3
gsn15-20055	1	Help	1	74.14	3	3	0	1	0	1	1	4	1	0	1	1	1	1	2	2	30	1	5	2
gsn15-20058	1	Difficulty	1	71.963	3	1	1	2	1	2	2	4	1	1	4	2	4	2	3	2	29	1	7	3	4	2	0	1	20	3	1	1	1	1	1	1	1	1	1	1	1	1	1	1	1	1	2	2	2
gsn15-20059	1	Help	2	67.259	2	1	1	1	0	2	2	2	3	0	2	2	0	0	1	1	30	1	7	3
gsn15-20061	1	Difficulty	2	69.537	2	1	1	0	0	1	1	1	3	0	2	2	1	1	5	2	23	2	5	2	9	2	1	2	15	3	1	1	1	1	1	1	1	1	1	1	1	1	1	1	1	1	1	1	1
gsn15-20064	1	Help	1	66	2	1	1	0	0	2	2	5	1	0	1	1	0	0	2	2	25	1	7	3
gsn15-20065	1	Help	1	71.205	3	3	0	1	0	2	2	4	1	0	1	1	0	0	1	1	30	1	7	3
gsn15-20066	1	Difficulty	2	71.684	3	1	1	0	0	1	1	4	1	1	1	1	0	0	2	2	27	1	7	3	3	2	0	1	0	1	1	1	1	1	1	1	1	1	1	1	1	1	1	1	1	1	1	1	1
gsn15-20067	1	Difficulty	2	73.935	3	1	1	0	0	1	1	3	2	1	3	2	0	0	2	2	23	2	7	3	0	1			30	3	1	1	1	1	1	1	1	1	1	1	1	1	1	1	1	1	1	1	1
gsn15-20069	1	Help	2	79.928	4	3	0	0	0	1	1	4	1	0	1	1	0	0	1	1	21	2	7	3
gsn15-20071	1	Difficulty	1	71.238	3	1	1	1	0	1	1	4	1	0	0	0	0	0	0	0	25	1	7	3	0	1			30	3	1	1	1	1	1	1	1	1	1	1	1	1	1	1	1	1	1	1	1
gsn15-20072	1	Difficulty	1	81.754	5	1	1	0	0	1	1	2	3	0	0	0	1	1	0	0	27	1	7	3	10	2	2	2	20	3	1	1	1	1	1	1	1	1	1	1	1	1	1	1	1	1	1	1	1
gsn15-20073	1	Help	2	67.873	2	1	1	0	0	1	1	2	3	0	2	2	0	0	1	1	27	1	7	3
gsn15-20074	1	Help	2	80.859	5	1	1	0	0	1	1	1	3	0	1	1	1	1	1	1	24	2	7	3
gsn15-20075	1	Difficulty	1	82.381	5	1	1	2	1	3	2	3	2	0	3	2	0	0	1	1	26	1	7	3	0	1			0	1	1	1	1	1	1	1	1	1	1	1	1	1	1	1	1	1	1	1	1
gsn15-20077	1	Help	2	77.595	4	3	0	0	0	1	1	3	2	0	0	0	1	1	0	0	21	2	7	3
gsn15-20079	1	Help	1	82.074	5	3	0	0	0	1	1	4	1	0	2	2	1	1	1	1	27	1	7	3
gsn15-20082	1	Difficulty	1	72.388	3	1	1	0	0	1	1	3	2	0	1	1	0	0	2	2	13	3	7	3	0	1			0	1	1	1	1	1	1	1	1	1	1	1	1	1	1	1	1	1	1	1	1
gsn15-20083	1	Help	2	79.076	4	1	1	1	0	1	1	4	1	0	2	2	1	1	1	1	25	1	5	2
gsn15-20085	1	Difficulty	1	83.84	5	1	1	0	0	2	2	3	2	0	1	1	0	0	1	1	21	2	7	3	0	1			30	3	1	1	1	1	1	1	1	1	1	1	1	1	1	1	1	1	1	1	1
gsn15-20086	1	Help	2	66.914	2	1	1	0	0	1	1	3	2	0	5	2	0	0	3	2	29	1	7	3
gsn15-20089	1	Help	2	82.066	5	3	0	1	0	2	2	4	1	0	2	2	0	0	0	0	19	3	4	2
gsn15-20091	1	Difficulty	1	69.003	2	1	1	2	1	1	1	3	2	0	1	1	0	0	2	2	26	1	7	3	0	1			30	3	1	1	1	1	1	1	1	1	1	1	1	1	1	1	1	1	1	1	1
gsn15-20092	1	Help	1	67.708	2	1	1	2	1	1	1	4	1	0	2	2	2	2	4	2	29	1	7	3
gsn15-20093	1	Difficulty	2	66.476	2	3	0	0	0	1	1	3	2	0	1	1	1	1	1	1	28	1	7	3	0	1			30	3	1	1	1	1	1	1	1	1	1	1	1	1	1	1	1	1	1	1	1
gsn15-20095	1	Help	1	70.778	3	1	1	1	0	3	2	3	2	0	2	2	0	0	1	1	25	1	7	3
gsn15-20096	1	Difficulty	2	71.306	3	1	1	0	0	2	2	4	1	0	1	1	0	0	0	0	21	2	7	3	0	1			0	1	1	1	1	1	1	1	1	1	1	1	1	1	1	1	1	1	1	1	1
gsn15-20097	1	Help	2	64.114	1	1	1	0	0	2	2	3	2	0	0	0	0	0	0	0	14	3	7	3
gsn15-20100	1	Difficulty	1	64.475	1	1	1	1	0	2	2	3	2	0	2	2	0	0	1	1	30	1	7	3	0	1			28	3	1	1	1	1	1	1	1	1	1	1	1	1	1	1	1	1	1	1	1
gsn15-20101	1	Help	2	65.472	2	1	1	0	0	1	1	3	2	0	2	2	0	0	0	0	30	1	7	3
gsn15-20103	1	Difficulty	1	62.534	1	1	1	1	0	1	1	5	1	0	1	1	1	1	0	0	30	1	7	3	0	1			30	3	1	1	1	1	1	1	1	1	1	1	1	1	1	1	1	1	1	1	1
gsn15-20104	1	Help	2	63.873	1	1	1	0	0	1	1	4	1	0	1	1	0	0	1	1	20	2	7	3
gsn15-20107	1	Difficulty	2	64.45	1	1	1	0	0	1	1	4	1	0	0	0	0	0	0	0	29	1	7	3	0	1			28	3	1	1	1	1	1	1	1	1	1	1	1	1	1	1	1	1	1	1	1
gsn15-20108	1	Difficulty	2	64.029	1	1	1	0	0	1	1	3	2	0	0	0	0	0	0	0	30	1	7	3	0	1			28	3	1	1	1	1	1	1	1	1	1	1	1	1	1	1	1	3	1	1	1
gsn15-20109	1	Help	1	62.183	1	1	1	1	0	2	2	3	2	0	1	1	0	0	1	1	22	2	7	3
gsn15-20110	1	Help	1	63.457	1	1	1	1	0	2	2	2	3	1	2	2	0	0	0	0	26	1	7	3
gsn15-20114	1	Difficulty	2	64.144	1	1	1	0	0	2	2	3	2	0	1	1	0	0	1	1	22	2	7	3	0	1			0	1	1	1	1	1	1	1	1	1	1	1	1	1	1	1	1	1	1	1	1
gsn15-20117	1	Help	2	64.108	1	1	1	0	0	2	2	3	2	1	1	1	0	0	0	0	20	2	7	3
gsn15-20118	1	Difficulty	2	63.889	1	3	0	0	0	2	2	3	2	0	1	1	0	0	2	2	22	2	7	3	0	1			0	1	1	1	1	1	1	1	1	1	1	1	1	1	1	1	1	1	1	1	1
gsn15-20120	1	Difficulty	1	62.775	1	1	1	1	0	2	2	5	1	0	1	1	0	0	1	1	30	1	7	3	0	1			30	3	1	1	1	1	1	1	1	1	1	1	1	1	1	1	1	4	1	1	1
gsn15-20121	1	Help	1	62.14	1	3	0	0	0	1	1	2	3	0	0	0	0	0	0	0	24	2	7	3
gsn15-20124	1	Help	1	72.207	3	1	1	0	0	1	1	2	3	0	0	0	0	0	0	0	24	2	7	3
gsn15-20126	1	Help	2	79.944	4	3	0	0	0	1	1	3	2	0	2	2	0	0	1	1	29	1	7	3
gsn15-20127	1	Help	2	82.608	5	1	1	0	0	1	1	3	2	1	0	0	0	0	1	1	20	2	7	3
gsn15-20129	1	Difficulty	2	69.978	2	1	1	0	0	2	2	4	1	0	1	1	0	0	1	1	22	2	7	3	0	1			0	1	1	1	1	1	1	1	1	1	1	1	1	1	1	1	1	1	1	1	1
gsn15-20130	1	Difficulty	1	74.126	3	1	1	1	0	1	1	3	2	1	2	2	0	0	2	2	25	1	7	3	0	1			0	1	1	1	1	1	1	1	1	1	1	1	1	1	1	1	1	1	1	1	1
gsn15-20131	1	Help	1	66.529	2	3	0	1	0	2	2	3	2	0	3	2	0	0	2	2	30	1	7	3
gsn15-20135	1	Difficulty	1	73.48	3	3	0	2	1	1	1	3	2	0	2	2	0	0	2	2	26	1	7	3	0	1			30	3	1	1	1	1	1	1	1	1	1	1	1	1	1	1	1	1	1	1	1
gsn15-20137	1	Help	2	69.291	2	1	1	0	0	1	1	4	1	0	0	0	0	0	0	0	29	1	7	3
gsn15-20142	1	Difficulty	2	80.401	5	3	0	0	0	1	1	2	3	0	1	1	0	0	1	1	18	3	5	2	4	2	1	2	0	1	1	1	1	1	1	1	1	1	1	1	1	1	1	2	1	1	1	1	1
gsn15-20144	1	Difficulty	2	84.974	5	3	0	0	0	2	2	4	1	0	0	0	0	0	0	0	30	1	7	3	2	2	2	2	28	3	1	1	1	1	1	1	1	1	1	1	1	1	1	1	1	3	3	3	3
gsn15-20147	1	Difficulty	1	84.319	5	1	1	1	0	2	2	3	2	0	3	2	0	0	3	2	26	1	7	3	0	1			0	1	1	1	1	1	1	1	1	1	1	1	1	1	1	1	1	1	1	1	1
gsn15-20148	1	Difficulty	1	69.359	2	1	1	1	0	2	2	2	3	0	2	2	3	2	2	2	25	1	7	3	0	1			0	1	1	1	1	1	1	1	1	1	1	1	1	1	1	2	1	1	1	1	1
gsn15-20150	1	Difficulty	1	80.938	5	1	1	1	0	1	1	3	2	0	3	2	3	2	4	2	26	1	7	3	0	1			0	1	1	1	1	1	1	1	1	1	1	1	1	1	1	1	1	1	1	1	1
gsn15-20151	1	Help	2	80.448	5	1	1	0	0	1	1	4	1	0	1	1	0	0	0	0	17	3	7	3
gsn15-20153	1	Help	1	79.613	4	1	1	1	0	5	2	4	1	0	2	2	0	0	2	2	28	1	7	3
gsn15-20155	1	Help	2	80.133	5	3	0	0	0	1	1	3	2	0	0	0	0	0	0	0	29	1	7	3
gsn15-20156	1	Difficulty	2	74.961	3	3	0	0	0	2	2	3	2	0	1	1	1	1	2	2	22	2	7	3	0	1			0	1	1	1	1	1	1	1	1	1	1	1	1	1	1	1	1	1	1	1	1
gsn15-20158	1	Difficulty	2	86.978	6	1	1	0	0	1	1	4	1	0	0	0	2	2	0	0	22	2	3	2	30	3	10	2	2	2	1	1	1	1	1	2	1	1	1	5	1	1	1	5	1	5	5	5	5
gsn15-20163	1	Help	2	82.039	5	3	0	0	0	1	1	3	2	0	1	1	0	0	1	1	27	1	2	2
gsn15-20164	1	Help	1	70.501	3	3	0	2	1	2	2	3	2	0	1	1	0	0	2	2	25	1	6	2
gsn15-20166	1	Help	2	74.611	3	2	0	0	0	1	1	3	2	0	0	0	0	0	0	0	30	1	7	3
gsn15-20167	1	Difficulty	1	70.436	3	1	1	2	1	99	3	3	2	0	0	0	0	0	0	0	28	1	7	3	0	1			0	1	1	1	1	1	1	1	1	1	1	1	1	1	1	1	1	1	1	1	1
gsn15-20171	1	Difficulty	2	89.25	6	3	0	0	0	1	1	5	1	0	1	1	0	0	1	1	28	1	3	2	26	3	2	2	25	3	1	1	1	1	1	1	2	2	5	1	1	1	2	2	1	5	2	1	3
gsn15-20172	1	Help	2	70.419	3	1	1	0	0	1	1	4	1	0	1	1	1	1	4	2	24	2	7	3
gsn15-20173	1	Difficulty	1	82.132	5	1	1	0	0	1	1	4	1	0	1	1	0	0	1	1	22	2	6	2	0	1			0	1	1	1	1	1	1	1	1	1	1	1	1	1	1	1	1	1	1	1	1
gsn15-20174	1	Help	2	66.616	2	1	1	0	0	1	1	4	1	0	2	2	0	0	0	0	24	2	7	3
gsn15-20175	1	Difficulty	1	68.921	2	1	1	1	0	2	2	3	2	0	2	2	0	0	1	1	23	2	7	3	3	2	1	2	25	3	1	1	1	1	1	1	1	1	1	1	1	1	1	1	1	1	1	1	1
gsn15-20180	1	Difficulty	1	74.953	3	1	1	1	0	5	2	3	2	0	3	2	0	0	2	2	27	1	7	3	0	1			28	3	1	1	1	1	1	1	1	1	1	1	1	1	1	1	1	1	1	1	1
gsn15-20181	1	Difficulty	2	76.119	4	1	1	0	0	1	1	2	3	0	3	2	0	0	3	2	28	1	7	3	10	2	2	2	15	3	1	1	1	1	4	4	4	4	1	1	1	1	2	1	1	4	2	2	2
gsn15-20182	1	Difficulty	1	80.67	5	3	0	0	0	2	2	3	2	0	2	2	0	0	2	2	20	2	5	2	0	1			0	1	1	1	1	1	1	1	1	1	1	1	1	1	1	1	1	1	1	1	1
gsn15-20183	1	Help	1	73.056	3	3	0	0	0	1	1	2	3	0	1	1	0	0	1	1	26	1	7	3
gsn15-20184	1	Help	1	68.103	2	1	1	1	0	2	2	4	1	0	1	1	0	0	1	1	30	1	7	3
gsn15-20187	1	Difficulty	2	79.484	4	1	1	0	0	2	2	2	3	0	3	2	0	0	1	1	21	2	7	3	0	1			25	3	1	2	1	1	2	2	2	1	1	1	1	1	1	2	1	1	1	1	2
gsn15-20191	1	Help	1	80.128	5	1	1	1	0	4	2	4	1	0	1	1	0	0	0	0	27	1	7	3
gsn15-20192	1	Difficulty	2	67.3	2	1	1	3	1	2	2	4	1	0	2	2	0	0	0	0	26	1	7	3	0	1			0	1	1	1	1	1	1	1	1	1	1	1	1	1	1	1	1	1	1	1	1
gsn15-20194	1	Difficulty	2	73.359	3	1	1	0	0	1	1	2	3	1	3	2	1	1	2	2	23	2	7	3	0	1			30	3	1	1	1	1	1	1	1	1	1	1	1	1	1	1	1	1	1	1	1
gsn15-20197	1	Help	2	72.464	3	1	1	0	0	2	2	3	2	1	2	2	0	0	2	2	22	2	7	3
gsn15-20198	1	Help	2	66.893	2	1	1	1	0	2	2	3	2	0	1	1	0	0	1	1	30	1	7	3
gsn15-20199	1	Help	2	82.939	5	1	1	0	0	2	2	2	3	0	2	2	1	1	2	2	20	2	7	3
gsn15-20200	1	Difficulty	2	86.137	6	3	0	0	0	1	1	2	3	0	3	2	0	0	1	1	20	2	7	3	30	3	1	2	10	2	1	1	1	1	1	1	1	1	1	1	1	1	1	2	1	1	1	1	1
gsn15-20201	1	Help	2	86.63	6	3	0	0	0	1	1	5	1	0	2	2	1	1	5	2	27	1	7	3
gsn15-20202	1	Help	1	72.117	3	1	1	1	0	2	2	3	2	0	2	2	0	0	6	2	24	2	7	3
gsn15-20206	1	Help	1	80.607	5	1	1	0	0	1	1	3	2	0	2	2	0	0	4	2	14	3	5	2
gsn15-20207	1	Difficulty	1	69.784	2	1	1	1	0	2	2	4	1	0	1	1	0	0	1	1	25	1	7	3	0	1			30	3	1	1	1	1	1	1	1	1	1	1	1	1	1	1	1	1	1	1	1
gsn15-20214	1	Difficulty	2	67.065	2	1	1	1	0	1	1	4	1	0	1	1	0	0	1	1	29	1	7	3	0	1			25	3	1	1	1	1	1	1	1	1	1	1	1	1	1	1	1	1	1	1	1
gsn15-20217	1	Difficulty	2	70.107	3	3	0	3	1	1	1	3	2	0	1	1	0	0	2	2	30	1	7	3	0	1			28	3	1	1	1	1	1	1	1	1	1	1	1	1	1	1	1	2	1	1	1
gsn15-20219	1	Difficulty	1	73.924	3	1	1	1	0	1	1	2	3	1	4	2	0	0	2	2	15	3	0	1	0	1			0	1	7	7	7	7	7	7	7	7	7	7	1	2	7	7	1	7	7	7	7
gsn15-20222	1	Difficulty	2	78.203	4	1	1	0	0	1	1	2	3	0	1	1	0	0	0	0	12	3	2	2	30	3	5	2	5	2	1	1	1	1	7	7	7	1	2	5	1	1	1	1	1	3	3	5	7
gsn15-20224	1	Difficulty	2	89.198	6	3	0	0	0	2	2	2	3	0	1	1	0	0	1	1	21	2	7	3	0	1			20	3	1	1	1	1	1	1	1	1	1	1	1	1	1	1	1	1	1	1	1
gsn15-20225	1	Difficulty	2	80.097	5	1	1	0	0	1	1	2	3	0	1	1	0	0	1	1	10	3	7	3	0	1			25	3	1	1	1	1	1	1	1	1	1	1	1	1	1	1	1	1	1	1	1
gsn15-20227	1	Help	2	66.821	2	1	1	0	0	1	1	4	1	0	3	2	1	1	1	1	28	1	7	3
gsn15-20231	1	Help	2	67.41	2	1	1	0	0	1	1	3	2	0	1	1	0	0	0	0	24	2	7	3
gsn15-20234	1	Difficulty	1	77.683	4	1	1	1	0	2	2	3	2	0	1	1	1	1	1	1	26	1	7	3	7	2	3	2	0	1	1	1	1	1	1	1	1	1	1	1	1	1	1	1	1	1	1	1	1
gsn15-20236	1	Help	2	75.966	4	1	1	1	0	88	3	4	1	0	0	0	0	0	0	0	22	2	5	2
gsn15-20238	1	Difficulty	2	73.299	3	1	1	0	0	1	1	2	3	0	0	0	1	1	1	1	20	2	4	2	0	1			25	3	1	1	1	1	1	1	1	5	1	1	1	1	5	1	1	1	1	1	1
gsn15-20239	1	Difficulty	2	73.483	3	1	1	0	0	2	2	3	2	0	0	0	0	0	0	0	24	2	7	3	0	1			0	1	1	1	1	1	1	1	1	1	1	1	1	1	1	1	1	1	1	1	1
gsn15-20243	1	Difficulty	1	74.559	3	1	1	1	0	1	1	5	1	0	1	1	0	0	0	0	30	1	7	3	0	1			30	3	1	1	1	1	1	1	1	1	1	1	1	1	1	1	1	1	1	1	1
gsn15-20246	1	Difficulty	2	85.634	6	1	1	0	0	2	2	4	1	0	0	0	0	0	0	0	13	3	7	3	0	1			0	1	1	1	1	1	1	3	1	1	1	1	1	1	1	1	1	1	1	1	1
gsn15-20250	1	Help	1	84.952	5	1	1	3	1	2	2	3	2	0	1	1	2	2	1	1	27	1	7	3
gsn15-20284	1	Difficulty	1	81.365	5	1	1	1	0	1	1	1	3	0	3	2	0	0	5	2	29	1	7	3	15	3	10	2	10	2	1	1	1	1	1	1	1	1	1	1	1	1	1	1	1	5	1	1	1
gsn15-20285	1	Difficulty	2	83.282	5	1	1	0	0	1	1	2	3	0	2	2	0	0	4	2	26	1	7	3	20	3	2	2	15	3	1	1	1	1	1	1	1	1	1	1	1	1	1	1	1	1	1	1	1
gsn15-20301	1	Help	1	71.27	3	1	1	2	1	3	2	3	2	0	0	0	0	0	0	0	29	1	7	3
gsn15-20302	1	Difficulty	2	67.218	2	1	1	1	0	1	1	3	2	0	2	2	0	0	1	1	30	1	7	3	0	1			25	3	1	1	1	1	1	1	1	1	1	1	1	1	1	1	1	4	1	1	1
gsn15-20303	1	Difficulty	2	61.477	1	1	1	1	0	2	2	3	2	0	2	2	0	0	2	2	25	1	7	3	0	1			0	1	1	1	1	1	1	1	1	1	1	1	1	1	1	1	1	1	1	1	1
gsn15-20304	1	Difficulty	1	62.246	1	3	0	1	0	1	1	3	2	0	0	0	0	0	0	0	28	1	7	3	0	1			20	3	1	1	1	1	1	1	1	1	1	1	1	1	1	1	1	1	1	1	1
gsn15-20305	1	Difficulty	2	64.259	1	1	1	1	0	88	3	4	1	0	1	1	0	0	0	0	25	1	7	3	0	1			0	1	1	1	1	1	1	1	1	1	1	1	1	1	1	1	1	1	1	1	1
gsn15-20306	1	Help	1	76.352	4	1	1	0	0	3	2	4	1	0	2	2	1	1	1	1	28	1	7	3
gsn15-20307	1	Help	2	71.052	3	1	1	0	0	1	1	4	1	1	3	2	3	2	1	1	28	1	7	3
gsn15-20308	1	Help	2	81.004	5	3	0	0	0	1	1	3	2	0	1	1	0	0	1	1	28	1	7	3
gsn15-20309	1	Difficulty	2	64.784	1	1	1	0	0	2	2	4	1	0	2	2	0	0	2	2	25	1	7	3	0	1			0	1	1	1	1	1	1	1	1	1	1	1	1	1	1	1	1	1	1	1	1
gsn15-20310	1	Difficulty	2	63.35	1	1	1	0	0	2	2	3	2	0	2	2	0	0	2	2	21	2	7	3	0	1			0	1	1	1	1	1	1	1	1	1	1	1	1	1	1	1	1	1	1	1	1
gsn15-20311	1	Difficulty	2	84.462	5	1	1	0	0	2	2	3	2	0	2	2	0	0	1	1	13	3	7	3	0	1			0	1	1	1	1	1	1	1	1	1	1	1	1	1	1	1	1	1	1	1	1
gsn15-20351	1	Difficulty	1	80.44	5	3	0	0	0	4	2	3	2	0	2	2	0	0	2	2	22	2	7	3	0	1			30	3	1	2	2	2	1	1	2	1	1	1	1	1	1	1	1	1	1	1	1
gsn15-20355	1	Difficulty	1	80.199	5	1	1	1	0	3	2	4	1	0	1	1	1	1	4	2	30	1	7	3	0	1			20	3	1	1	1	1	1	1	1	1	1	1	1	1	1	1	1	1	1	1	1
gsn15-20401	1	Help	1	67.985	2	1	1	1	0	3	2	3	2	0	1	1	0	0	1	1	22	2	7	3
gsn15-20402	1	Help	2	66.296	2	1	1	1	0	1	1	3	2	0	0	0	0	0	3	2	25	1	7	3
gsn15-20403	1	Help	2	79.142	4	1	1	0	0	88	3	3	2	0	1	1	0	0	0	0	14	3	7	3
gsn15-20404	1	Difficulty	1	69.499	2	1	1	1	0	3	2	3	2	1	3	2	0	0	1	1	28	1	7	3	0	1			30	3	1	1	1	1	1	1	1	1	1	1	1	1	1	1	1	1	1	1	1
gsn15-20405	1	Help	2	67.391	2	1	1	0	0	1	1	2	3	0	1	1	1	1	0	0	27	1	7	3
gsn15-20406	1	Difficulty	2	66.12	2	1	1	1	0	1	1	3	2	0	0	0	0	0	0	0	23	2	7	3	2	2	0	1	30	3	1	1	1	1	1	1	1	1	1	1	1	1	1	1	1	1	1	1	1
gsn15-20407	1	Difficulty	2	63.514	1	1	1	0	0	1	1	3	2	0	2	2	0	0	1	1	29	1	7	3	5	2	5	2	25	3	1	1	1	1	1	1	1	1	1	1	1	1	1	1	1	1	1	1	1
gsn15-20408	1	Difficulty	1	63.287	1	1	1	1	0	2	2	2	3	0	1	1	0	0	2	2	28	1	7	3	0	1			0	1	1	1	1	1	1	1	1	1	1	1	1	1	1	1	1	1	1	1	1
gsn15-20409	1	Help	2	71.12	3	1	1	0	0	1	1	4	1	0	1	1	0	0	1	1	29	1	7	3
gsn15-20410	1	Help	2	60.494	1	1	1	2	1	2	2	2	3	0	2	2	0	0	1	1	29	1	7	3
gsn15-20411	1	Difficulty	2	75.216	4	3	0	0	0	1	1	3	2	0	2	2	0	0	2	2	24	2	7	3	0	1			30	3	1	1	1	1	1	1	1	1	1	1	1	1	1	1	1	1	1	1	1
gsn15-20412	1	Help	2	74.95	3	3	0	0	0	1	1	4	1	0	1	1	1	1	1	1	28	1	7	3
gsn15-20413	1	Help	2	81.661	5	1	1	0	0	1	1	5	1	1	3	2	0	0	4	2	18	3	7	3
gsn15-20414	1	Difficulty	2	73.976	3	1	1	0	0	1	1	4	1	1	3	2	5	2	5	2	26	1	7	3	2	2	0	1	20	3	1	1	1	1	1	1	1	1	1	1	1	1	1	1	1	1	1	1	1
gsn15-20415	1	Difficulty	2	67.391	2	1	1	0	0	1	1	2	3	0	1	1	0	0	1	1	23	2	7	3	20	3	2	2	0	1	1	1	1	1	1	1	1	1	1	1	1	1	1	1	1	1	1	1	1
gsn15-20483	1	Difficulty	1	82.282	5	1	1	1	0	2	2	2	3	0	1	1	0	0	3	2	24	2	7	3	0	1			0	1	1	1	1	1	1	1	1	1	1	1	1	1	1	1	1	1	1	1	1
gsn15-20496	1	Help	1	80.051	5	1	1	3	1	3	2	2	3	0	1	1	0	0	0	0	30	1	7	3
gsn15-20499	1	Help	2	86.241	6	3	0	0	0	2	2	2	3	0	1	1	0	0	3	2	21	2	3	2
gsn15-20502	1	Help	2	77.406	4	1	1	0	0	1	1	4	1	1	0	0	1	1	0	0	29	1	5	2
gsn15-20503	1	Help	1	77.124	4	1	1	1	0	3	2	3	2	0	2	2	1	1	2	2	16	3	5	2
gsn15-20504	1	Help	2	60.858	1	3	0	0	0	1	1	4	1	0	0	0	0	0	0	0	26	1	7	3
gsn15-20505	1	Difficulty	2	60.352	1	3	0	0	0	2	2	3	2	0	0	0	0	0	0	0	22	2	7	3	0	1			0	1	1	1	1	1	1	1	1	1	1	1	1	1	1	1	1	1	1	1	1
gsn15-20506	1	Help	1	63.049	1	1	1	2	1	3	2	2	3	0	2	2	0	0	3	2	30	1	7	3
gsn15-20507	1	Difficulty	2	63.076	1	1	1	0	0	1	1	3	2	0	0	0	0	0	0	0	27	1	7	3	0	1			15	3	1	1	1	1	1	1	1	1	1	1	1	1	1	1	1	1	1	1	1
gsn15-20508	1	Help	1	67.949	2	1	1	3	1	2	2	3	2	0	2	2	1	1	0	0	24	2	7	3
gsn15-20509	1	Difficulty	1	69.932	2	1	1	1	0	3	2	4	1	0	1	1	0	0	0	0	25	1	7	3	0	1			30	3	1	1	1	1	1	1	1	1	1	1	1	1	1	1	1	1	1	1	1
gsn15-20510	1	Difficulty	2	67.153	2	1	1	1	0	1	1	3	2	1	2	2	0	0	2	2	24	2	7	3	2	2	0	1	0	1	1	1	1	1	1	1	1	1	1	1	1	1	1	2	1	1	1	1	2
gsn15-20511	1	Difficulty	1	68.557	2	1	1	2	1	2	2	3	2	0	1	1	2	2	0	0	30	1	7	3	0	1			28	3	1	1	1	1	1	1	1	1	1	1	1	1	1	1	1	1	1	1	1
gsn15-20512	1	Difficulty	1	66.241	2	1	1	1	0	2	2	3	2	0	1	1	0	0	0	0	27	1	7	3	0	1			0	1	1	1	1	1	1	1	1	1	1	1	1	1	1	1	1	1	1	1	1
gsn15-20513	1	Help	1	73.784	3	1	1	4	1	2	2	4	1	0	2	2	0	0	1	1	28	1	7	3
gsn15-20514	1	Help	1	66.906	2	1	1	1	0	99	3	4	1	0	1	1	0	0	1	1	20	2	7	3
gsn15-20515	1	Difficulty	1	67.09	2	1	1	1	0	2	2	3	2	0	1	1	0	0	1	1	30	1	5	2	2	2	2	2	28	3	1	1	1	1	1	1	1	1	1	1	1	1	1	1	1	6	1	1	1
gsn15-20516	1	Difficulty	1	62.282	1	1	1	1	0	2	2	4	1	0	0	0	0	0	0	0	27	1	6	2	0	1			0	1	1	1	1	1	1	1	1	1	1	1	1	1	1	1	1	1	1	1	1
gsn15-20517	1	Help	2	73.168	3	3	0	0	0	1	1	3	2	0	0	0	0	0	0	0	19	3	4	2
gsn15-20519	1	Help	1	68.075	2	3	0	1	0	2	2	4	1	0	1	1	0	0	4	2	30	1	6	2
gsn15-20520	1	Help	1	70.501	3	1	1	1	0	5	2	3	2	0	2	2	0	0	1	1	21	2	7	3
gsn15-20521	1	Help	1	69.932	2	1	1	0	0	2	2	3	2	0	0	0	0	0	0	0	28	1	7	3
gsn15-20522	1	Help	1	76.681	4	1	1	0	0	1	1	3	2	0	0	0	0	0	0	0	30	1	7	3
gsn15-20523	1	Difficulty	1	79.985	4	1	1	0	0	2	2	3	2	0	2	2	0	0	1	1	19	3	7	3	0	1			0	1	1	1	1	1	1	1	1	1	1	1	1	1	1	1	1	1	1	1	1
gsn15-20524	1	Help	1	79.763	4	1	1	1	0	2	2	4	1	0	2	2	0	0	1	1	25	1	7	3
gsn15-20525	1	Help	2	77.228	4	1	1	0	0	1	1	3	2	0	0	0	0	0	0	0	17	3	7	3
gsn15-20528	1	Difficulty	1	89.376	6	1	1	0	0	1	1	4	1	1	1	1	5	2	1	1	29	1	2	2	0	1			5	2	1	1	1	1	1	1	1	1	1	1	1	1	1	1	1	1	1	1	1
gsn15-20529	1	Difficulty	2	88.035	6	3	0	0	0	1	1	2	3	0	1	1	0	0	1	1	27	1	3	2	0	1			30	3	1	1	1	1	1	1	1	1	1	1	1	1	1	1	1	1	1	1	5
gsn15-20530	1	Help	1	68.196	2	1	1	2	1	2	2	2	3	0	1	1	0	0	0	0	27	1	5	2
gsn15-20531	1	Help	1	75.221	4	3	0	2	1	1	1	2	3	0	0	0	1	1	0	0	27	1	5	2
gsn15-20569	1	Help	2	82.047	5	3	0	0	0	1	1	2	3	0	2	2	0	0	1	1	19	3	7	3
gsn15-20669	1	Help	2	87.665	6	3	0	0	0	1	1	3	2	0	0	0	0	0	0	0	17	3	7	3
gsn15-20679	1	Difficulty	2	80.136	5	1	1	0	0	1	1	3	2	0	1	1	0	0	1	1	22	2	7	3	0	1			30	3	1	1	1	1	1	1	1	1	1	1	1	1	1	1	1	1	1	1	1
gsn15-20701	1	Help	2	81.324	5	3	0	0	0	1	1	4	1	0	2	2	0	0	0	0	19	3	5	2
gsn15-20702	1	Help	1	61.477	1	1	1	1	0	1	1	4	1	0	1	1	1	1	0	0	30	1	7	3
gsn15-20703	1	Difficulty	1	69.351	2	1	1	1	0	2	2	5	1	0	1	1	0	0	1	1	30	1	7	3	0	1			30	3	1	1	1	1	1	1	1	1	1	1	1	1	1	1	1	6	1	1	1
gsn15-20704	1	Help	1	70.529	3	1	1	1	0	3	2	5	1	0	1	1	0	0	1	1	30	1	7	3
gsn15-20705	1	Difficulty	2	65.083	2	1	1	1	0	1	1	2	3	0	0	0	2	2	0	0	30	1	4	2	10	2	0	1	0	1	1	1	1	1	1	1	1	1	1	1	1	1	1	1	1	1	1	1	1
gsn15-20707	1	Help	1	81.132	5	1	1	0	0	1	1	4	1	0	1	1	2	2	0	0	30	1	7	3
gsn15-20709	1	Difficulty	1	67.952	2	1	1	2	1	2	2	1	3	0	1	1	1	1	4	2	30	1	7	3	18	3	8	2	12	2	1	1	1	1	1	1	1	1	1	1	1	1	1	1	1	5	1	1	1
gsn15-20710	1	Difficulty	1	60.004	1	1	1	0	0	2	2	2	3	0	1	1	0	0	1	1	22	2	7	3	2	2	0	1	27	3	1	1	1	1	1	1	1	1	1	1	1	1	1	1	1	1	1	1	1
gsn15-20769	1	Difficulty	2	80.41	5	1	1	0	0	1	1	4	1	0	0	0	0	0	0	0	26	1	7	3	3	2	1	2	0	1	1	1	1	1	1	1	1	1	1	1	1	1	1	1	1	1	1	1	1
gsn15-20802	1	Help	1	79.191	4	1	1	3	1	4	2	2	3	0	3	2	1	1	3	2	26	1	7	3
gsn15-20803	1	Difficulty	2	80.048	5	1	1	0	0	2	2	3	2	0	1	1	0	0	1	1	17	3	7	3	0	1			0	1	1	1	1	1	1	1	1	1	1	1	1	1	1	1	1	1	1	1	1
gsn15-20804	1	Difficulty	2	72.607	3	1	1	1	0	1	1	4	1	0	2	2	0	0	1	1	19	3	7	3	0	1			30	3	1	1	1	1	1	1	1	1	1	1	1	1	1	1	1	1	1	1	1
gsn15-20805	1	Difficulty	2	81.146	5	3	0	0	0	1	1	1	3	0	3	2	0	0	4	2	21	2	7	3	10	2	1	2	0	1	1	1	1	1	1	1	1	1	1	1	1	1	1	1	1	1	1	1	1
gsn15-20806	1	Help	1	64.346	1	1	1	0	0	2	2	3	2	0	1	1	0	0	2	2	25	1	7	3
gsn15-20807	1	Help	1	80.878	5	1	1	1	0	2	2	4	1	1	1	1	4	2	2	2	27	1	7	3
gsn15-20808	1	Difficulty	2	61.877	1	1	1	0	0	2	2	3	2	0	0	0	0	0	0	0	25	1	7	3	0	1			30	3	1	1	1	1	1	1	1	1	1	1	1	1	1	1	1	1	1	1	1
gsn15-20809	1	Help	1	74.271	3	1	1	0	0	2	2	3	2	0	0	0	0	0	0	0	23	2	7	3
gsn15-20817	1	Help	2	89.675	6	3	0	0	0	1	1	4	1	0	0	0	0	0	0	0	23	2	7	3
gsn15-20827	1	Help	2	84.358	5	3	0	0	0	1	1	4	1	0	0	0	0	0	0	0	22	2	7	3
gsn15-20855	1	Difficulty	2	82.093	5	3	0	0	0	1	1	4	1	0	0	0	1	1	0	0	28	1	7	3	0	1			0	1	1	1	1	1	1	1	1	1	1	1	1	1	1	1	1	1	1	1	1
gsn15-20882	1	Help	2	80.53	5	3	0	0	0	1	1	3	2	0	1	1	0	0	2	2	21	2	7	3
gsn15-20983	1	Help	2	82.778	5	3	0	0	0	1	1	4	1	1	1	1	0	0	1	1	28	1	7	3
gsn15-20984	1	Difficulty	2	71.197	3	1	1	0	0	1	1	4	1	0	0	0	0	0	1	1	30	1	7	3	0	1			30	3	1	1	1	1	1	1	1	1	1	1	1	1	1	1	1	1	1	1	1
gsn15-21002	1	Difficulty	2	86.4	6	3	0	0	0	1	1	4	1	0	1	1	0	0	1	1	26	1	7	3	0	1			30	3	1	1	1	1	1	1	1	1	1	1	1	1	1	1	1	1	1	1	1
gsn15-21010	1	Help	2	82.646	5	3	0	0	0	1	1	3	2	0	2	2	0	0	1	1	16	3	7	3
gsn15-21086	1	Help	1	77.784	4	1	1	0	0	1	1	3	2	0	1	1	0	0	1	1	30	1	7	3
gsn15-21087	1	Difficulty	2	83.367	5	3	0	0	0	1	1	3	2	0	4	2	0	0	3	2	14	3	7	3	0	1			0	1	1	1	1	1	1	1	1	1	1	1	1	1	1	1	1	1	1	1	1
gsn15-21088	1	Difficulty	2	72.297	3	1	1	0	0	2	2	4	1	0	2	2	1	1	2	2	23	2	7	3	0	1			0	1	1	1	1	1	1	1	1	1	1	1	1	1	1	1	1	1	1	1	1
gsn15-21089	1	Difficulty	2	68.199	2	1	1	0	0	1	1	2	3	0	1	1	0	0	2	2	23	2	7	3	0	1			0	1	1	1	1	1	1	1	1	1	1	1	1	1	1	1	1	1	1	1	1
gsn15-21099	1	Difficulty	2	81.831	5	1	1	0	0	2	2	1	3	1	0	0	0	0	0	0	18	3	7	3	0	1			0	1	1	1	1	1	2	6	5	2	1	6	1	1	1	5	1	5	6	6	6
gsn15-22000	1	Difficulty	1	86.668	6	3	0	0	0	1	1	2	3	0	1	1	0	0	0	0	19	3	7	3	3	2	0	1	20	3	1	1	1	1	1	1	1	1	1	1	1	1	1	1	1	1	1	1	1
gsn15-22001	1	Help	2	70.238	3	1	1	0	0	1	1	5	1	0	1	1	0	0	2	2	27	1	7	3
gsn15-22002	1	Difficulty	1	71.366	3	1	1	1	0	1	1	4	1	0	2	2	0	0	1	1	29	1	7	3	0	1			20	3	1	1	1	1	1	1	1	1	1	1	1	1	1	1	1	1	1	1	1
gsn15-22003	1	Difficulty	2	86.392	6	3	0	0	0	1	1	2	3	0	2	2	2	2	1	1	25	1	7	3	0	1			0	1	1	1	1	1	1	1	1	2	1	1	1	1	2	2	1	7	7	7	7
gsx15-10001	1	Help	1	64.152	1	1	1	3	1	2	2	4	1	0	1	1	0	0	0	0	29	1	5	2
gsx15-10002	1	Difficulty	2	62.917	1	1	1	0	0	2	2	4	1	0	1	1	0	0	0	0	27	1	7	3	0	1			25	3	1	1	1	1	1	1	1	1	1	1	1	1	1	1	1	1	1	1	1
gsx15-10003	1	Difficulty	1	60.713	1	1	1	1	0	1	1	3	2	0	1	1	0	0	2	2	28	1	7	3	7	2	1	2	23	3	1	1	1	1	1	1	1	1	1	1	1	1	1	1	1	1	1	1	1
gsx15-10005	1	Help	1	68.325	2	4	0	1	0	2	2	3	2	0	1	1	0	0	1	1	23	2	0	1
gsx15-10006	1	Difficulty	2	65.012	2	3	0	1	0	6	2	5	1	0	0	0	1	1	0	0	28	1	7	3	0	1			0	1	1	1	1	1	1	1	1	1	1	1	1	1	1	1	1	1	1	1	1
gsx15-10007	1	Difficulty	1	60.987	1	1	1	3	1	2	2	3	2	0	2	2	0	0	2	2	29	1	7	3	0	1			30	3	1	1	1	1	1	1	1	1	1	1	1	1	1	1	1	1	1	1	1
gsx15-10008	1	Help	2	61.499	1	1	1	0	0	2	2	4	1	0	0	0	0	0	0	0	26	1	7	3
gsx15-10009	1	Help	1	85.146	6	1	1	2	1	4	2	3	2	0	1	1	1	1	0	0	22	2	7	3
gsx15-10010	1	Help	2	73.16	3	3	0	0	0	2	2	4	1	0	1	1	0	0	1	1	28	1	7	3
gsx15-10011	1	Difficulty	2	69.874	2	3	0	1	0	1	1	4	1	0	0	0	0	0	0	0	16	3	5	2	0	1			0	1	1	1	1	1	1	1	1	1	1	1	1	1	1	1	1	1	1	1	1
gsx15-10012	1	Help	2	74.808	3	1	1	0	0	1	1	5	1	0	1	1	1	1	1	1	22	2	7	3
gsx15-10013	1	Difficulty	2	72.823	3	3	0	0	0	1	1	4	1	0	1	1	0	0	0	0	24	2	7	3	0	1			20	3	1	1	1	1	1	1	1	1	1	1	1	1	1	1	1	1	1	1	1
gsx15-10014	1	Difficulty	2	75.903	4	3	0	0	0	1	1	1	3	0	2	2	2	2	5	2	16	3	7	3	30	3	1	2	10	2	1	1	1	1	1	1	1	1	1	1	1	1	1	1	1	1	1	1	1
gsx15-10015	1	Help	2	64.344	1	1	1	0	0	2	2	3	2	0	0	0	0	0	0	0	18	3	7	3
gsx15-10016	1	Difficulty	1	71.52	3	1	1	0	0	1	1	3	2	0	1	1	0	0	1	1	25	1	7	3	0	1			25	3	1	1	1	1	1	1	2	1	1	1	1	1	1	1	1	1	1	1	1
gsx15-10017	1	Help	2	79.75	4	1	1	0	0	1	1	3	2	0	1	1	0	0	1	1	20	2	7	3
gsx15-10018	1	Difficulty	1	80.596	5	1	1	0	0	1	1	3	2	0	1	1	0	0	1	1	28	1	7	3	30	3	1	2	5	2	1	1	2	1	1	1	1	1	1	1	1	1	1	1	1	1	1	1	3
gsx15-10019	1	Difficulty	1	73.373	3	1	1	2	1	3	2	3	2	0	2	2	0	0	0	0	27	1	7	3	0	1			30	3	1	1	1	1	1	1	1	1	1	1	1	1	1	1	1	1	1	1	2
gsx15-10020	1	Help	2	72.768	3	1	1	0	0	2	2	3	2	0	2	2	1	1	0	0	25	1	7	3
gsx15-10021	1	Help	2	73.913	3	1	1	0	0	1	1	5	1	0	0	0	0	0	0	0	17	3	7	3
gsx15-10022	1	Difficulty	1	71.892	3	1	1	2	1	1	1	4	1	0	0	0	0	0	0	0	28	1	7	3	0	1			0	1	1	1	1	1	1	1	1	1	1	1	1	1	1	1	1	1	1	1	1
gsx15-10023	1	Help	2	69.803	2	1	1	0	0	6	2	4	1	0	1	1	0	0	1	1	22	2	7	3
gsx15-10024	1	Help	1	68.114	2	1	1	3	1	1	1	4	1	0	1	1	0	0	1	1	29	1	7	3
gsx15-10025	1	Difficulty	2	60.253	1	1	1	0	0	1	1	3	2	0	0	0	0	0	0	0	28	1	7	3	3	2	0	1	25	3	1	1	1	1	1	1	1	1	1	1	1	1	1	1	1	1	1	1	1
gsx15-10026	1	Help	2	68.779	2	1	1	1	0	2	2	3	2	0	1	1	0	0	0	0	24	2	7	3
gsx15-10027	1	Difficulty	1	68.804	2	1	1	2	1	2	2	4	1	0	3	2	0	0	2	2	30	1	7	3	0	1			26	3	1	1	1	1	1	1	1	1	1	1	1	1	1	1	1	1	1	1	1
gsx15-10028	1	Help	2	67.766	2	1	1	0	0	1	1	3	2	0	2	2	0	0	1	1	25	1	7	3
gsx15-10029	1	Difficulty	1	60.439	1	1	1	2	1	2	2	3	2	0	0	0	0	0	0	0	30	1	7	3	0	1			28	3	1	1	1	1	1	1	1	1	1	1	1	1	1	1	1	1	1	1	1
gsx15-10030	1	Difficulty	1	63.309	1	1	1	1	0	1	1	5	1	0	0	0	0	0	0	0	26	1	7	3	0	1			20	3	1	1	1	1	1	1	1	1	1	1	1	1	1	1	1	1	1	1	1
gsx15-10031	1	Help	2	61.028	1	1	1	0	0	1	1	3	2	0	1	1	0	0	1	1	16	3	7	3
gsx15-10032	1	Difficulty	2	65.236	2	1	1	0	0	1	1	4	1	0	0	0	0	0	0	0	23	2	7	3	0	1			20	3	1	1	1	1	1	1	1	1	1	1	1	1	1	1	1	1	1	1	1
gsx15-10033	1	Difficulty	1	65.745	2	1	1	0	0	2	2	2	3	0	0	0	0	0	0	0	25	1	7	3	0	1			30	3	1	1	1	1	1	1	1	1	1	1	1	1	1	1	1	1	1	1	2
gsx15-10034	1	Difficulty	2	69.272	2	3	0	1	0	1	1	2	3	0	2	2	1	1	0	0	24	2	7	3	5	2	1	2	25	3	1	1	1	1	1	1	1	1	1	1	1	1	1	2	1	1	2	1	3
gsx15-10035	1	Help	1	63.355	1	1	1	3	1	2	2	4	1	0	3	2	1	1	2	2	30	1	7	3
gsx15-10036	1	Help	2	75.714	4	3	0	0	0	6	2	4	1	0	1	1	0	0	2	2	23	2	7	3
gsx15-10037	1	Help	1	66.252	2	1	1	1	0	4	2	4	1	0	0	0	0	0	0	0	30	1	7	3
gsx15-10040	1	Difficulty	2	64.157	1	3	0	0	0	1	1	4	1	0	0	0	0	0	0	0	21	2	7	3	0	1			20	3	1	1	1	1	1	1	1	1	1	1	1	1	1	1	1	1	1	1	1
gsx15-10041	1	Help	2	71.763	3	1	1	2	1	1	1	4	1	0	1	1	0	0	1	1	26	1	7	3
gsx15-10042	1	Help	1	73.442	3	1	1	1	0	1	1	3	2	0	1	1	0	0	0	0	29	1	7	3
gsx15-10043	1	Difficulty	2	78.353	4	3	0	1	0	1	1	3	2	1	1	1	1	1	1	1	25	1	7	3	0	1			15	3	1	1	1	1	1	1	2	1	1	1	1	1	1	1	1	1	1	1	2
gsx15-10046	1	Help	1	67.123	2	1	1	1	0	1	1	4	1	0	0	0	0	0	0	0	27	1	7	3
gsx15-10047	1	Help	2	60.363	1	1	1	0	0	2	2	3	2	0	0	0	0	0	0	0	23	2	7	3
gsx15-10048	1	Difficulty	1	69.912	2	3	0	1	0	1	1	4	1	0	1	1	0	0	1	1	23	2	7	3	0	1			30	3	1	1	1	1	1	1	1	1	1	1	1	1	1	1	1	1	1	1	1
gsx15-10049	1	Difficulty	2	73.305	3	3	0	2	1	1	1	3	2	0	1	1	1	1	0	0	21	2	7	3	0	1			30	3	1	1	1	1	1	1	1	4	1	1	1	1	4	5	1	1	1	1	5
gsx15-10050	1	Difficulty	1	66.997	2	1	1	2	1	1	1	4	1	0	1	1	0	0	3	2	29	1	7	3	4	2	0	1	20	3	1	1	1	1	1	1	1	1	1	1	1	1	1	1	1	1	1	1	1
gsx15-10051	1	Help	2	74.509	3	3	0	0	0	1	1	4	1	0	2	2	0	0	2	2	22	2	7	3
gsx15-10053	1	Difficulty	1	61.666	1	1	1	1	0	2	2	3	2	0	1	1	0	0	0	0	25	1	7	3	3	2	1	2	27	3	1	1	1	1	1	1	1	1	1	1	1	1	1	1	1	1	1	1	1
gsx15-10054	1	Help	1	62.994	1	1	1	0	0	1	1	4	1	0	1	1	0	0	1	1	17	3	7	3
gsx15-10055	1	Help	2	63.881	1	1	1	0	0	2	2	3	2	0	2	2	0	0	0	0	21	2	7	3
gsx15-10056	1	Help	1	63.988	1	1	1	1	0	3	2	3	2	0	1	1	0	0	0	0	23	2	7	3
gsx15-10057	1	Help	1	65.047	2	1	1	0	0	2	2	2	3	0	0	0	0	0	0	0	27	1	7	3
gsx15-10058	1	Difficulty	2	63.344	1	1	1	0	0	1	1	4	1	0	0	0	0	0	0	0	26	1	7	3	0	1			20	3	1	1	1	1	1	1	1	1	1	1	1	1	1	1	1	1	1	1	1
gsx15-10059	1	Difficulty	1	64.171	1	1	1	1	0	2	2	4	1	0	0	0	0	0	0	0	26	1	7	3	0	1			20	3	1	1	1	1	1	1	1	1	1	1	1	1	1	1	1	1	1	1	1
gsx15-10060	1	Difficulty	2	80.952	5	3	0	1	0	1	1	4	1	0	0	0	0	0	0	0	29	1	7	3	0	1			20	3	1	1	1	1	1	1	1	1	1	1	1	1	1	1	1	1	1	1	1
gsx15-10061	1	Help	1	62.408	1	1	1	3	1	2	2	4	1	0	1	1	0	0	2	2	29	1	7	3
gsx15-10062	1	Help	1	74.058	3	3	0	3	1	1	1	4	1	0	1	1	0	0	1	1	23	2	7	3
gsx15-10063	1	Difficulty	1	63.569	1	1	1	2	1	1	1	4	1	0	1	1	0	0	1	1	29	1	7	3	0	1			20	3	1	1	1	1	1	1	1	1	1	1	1	1	1	1	1	1	1	1	1
gsx15-10064	1	Difficulty	2	61.296	1	1	1	0	0	2	2	3	2	0	1	1	0	0	0	0	24	2	7	3	0	1			30	3	1	1	1	1	1	1	1	1	1	1	1	1	1	1	1	1	1	1	1
gsx15-10065	1	Difficulty	2	63.235	1	1	1	0	0	2	2	3	2	0	1	1	0	0	0	0	24	2	7	3	0	1			30	3	1	1	1	1	1	1	1	1	1	1	1	1	1	1	1	1	1	1	1
gsx15-10066	1	Help	2	63.577	1	1	1	0	0	2	2	3	2	0	1	1	0	0	0	0	24	2	7	3
gsx15-10069	1	Difficulty	2	82.583	5	1	1	0	0	1	1	4	1	0	0	0	0	0	0	0	24	2	7	3	0	1			15	3	1	1	1	1	1	1	1	1	1	1	1	1	1	1	1	1	1	1	1
gsx15-10070	1	Help	2	71.851	3	1	1	0	0	2	2	2	3	0	4	2	2	2	0	0	18	3	7	3
gsx15-10071	1	Help	1	74.019	3	1	1	3	1	2	2	3	2	0	0	0	0	0	0	0	25	1	7	3
gsx15-10073	1	Help	1	75.525	4	1	1	0	0	2	2	3	2	0	2	2	0	0	0	0	24	2	7	3
gsx15-10074	1	Help	2	71.035	3	1	1	0	0	1	1	4	1	0	1	1	0	0	4	2	19	3	7	3
gsx15-10075	1	Help	1	74.101	3	1	1	1	0	1	1	3	2	0	1	1	0	0	2	2	22	2	7	3
gsx15-10076	1	Help	2	67.919	2	3	0	1	0	3	2	3	2	0	2	2	0	0	1	1	24	2	7	3
gsx15-10077	1	Help	2	63.092	1	1	1	0	0	1	1	2	3	0	0	0	0	0	0	0	23	2	7	3
gsx15-10078	1	Help	1	70.353	3	1	1	1	0	2	2	3	2	0	0	0	0	0	0	0	23	2	7	3
gsx15-10079	1	Difficulty	1	68.207	2	1	1	1	0	4	2	3	2	0	0	0	0	0	0	0	26	1	7	3	7	2	1	2	23	3	1	1	1	1	1	1	1	1	1	1	1	1	1	1	1	1	1	1	2
gsx15-10081	1	Help	2	69.918	2	1	1	0	0	1	1	4	1	1	3	2	0	0	2	2	21	2	7	3
gsx15-10082	1	Difficulty	2	65.272	2	1	1	0	0	1	1	3	2	0	0	0	0	0	0	0	25	1	7	3	30	3	1	2	0	1	1	1	1	1	1	1	1	1	1	1	1	1	1	1	1	1	1	1	1
gsx15-10083	1	Help	1	69.455	2	1	1	0	0	1	1	4	1	0	0	0	0	0	0	0	20	2	7	3
gsx15-10084	1	Help	1	68.141	2	1	1	1	0	5	2	3	2	0	0	0	0	0	0	0	23	2	7	3
gsx15-10085	1	Difficulty	2	66.857	2	1	1	0	0	1	1	4	1	0	1	1	0	0	2	2	21	2	7	3	4	2	1	2	20	3	1	1	1	1	1	1	1	1	1	1	1	1	1	1	1	1	1	1	1
gsx15-10086	1	Help	2	82.865	5	1	1	0	0	1	1	4	1	0	0	0	0	0	0	0	24	2	7	3
gsx15-10087	1	Help	2	80.588	5	3	0	0	0	1	1	3	2	0	1	1	0	0	0	0	22	2	7	3
gsx15-10089	1	Help	2	82.592	5	3	0	0	0	1	1	4	1	0	1	1	0	0	1	1	20	2	7	3
gsx15-10090	1	Difficulty	2	75.043	4	3	0	0	0	2	2	2	3	0	2	2	1	1	0	0	21	2	7	3	7	2	1	2	21	3	1	1	1	1	1	1	1	1	1	1	1	1	1	1	1	1	1	1	1
gsx15-10091	1	Difficulty	1	83.884	5	1	1	1	0	2	2	2	3	0	1	1	1	1	0	0	18	3	7	3	0	1			30	3	2	2	3	2	2	3	2	5	3	5	1	1	5	5	1	3	4	3	7
gsx15-10092	1	Help	2	81.053	5	1	1	0	0	1	1	4	1	0	0	0	0	0	0	0	18	3	7	3
gsx15-10093	1	Difficulty	2	78.359	4	3	0	0	0	1	1	4	1	0	1	1	1	1	2	2	22	2	7	3	3	2	1	2	15	3	1	1	1	1	1	1	1	1	1	1	1	1	1	1	1	1	1	1	1
gsx15-10094	1	Difficulty	1	83.29	5	1	1	1	0	1	1	4	1	0	2	2	0	0	2	2	20	2	7	3	0	1			15	3	1	1	1	1	1	1	1	1	1	1	1	1	1	1	1	1	1	1	1
gsx15-10095	1	Help	2	81.951	5	1	1	0	0	1	1	2	3	0	1	1	1	1	0	0	21	2	7	3
gsx15-10096	1	Help	2	86.343	6	1	1	0	0	1	1	3	2	0	2	2	1	1	1	1	23	2	7	3
gsx15-10097	1	Difficulty	2	78.241	4	3	0	0	0	1	1	3	2	0	2	2	0	0	1	1	22	2	7	3	0	1			0	1	1	1	1	1	1	1	1	1	1	1	1	1	1	1	1	1	1	1	1
gsx15-10098	1	Difficulty	1	85.628	6	3	0	0	0	1	1	3	2	0	1	1	2	2	2	2	22	2	7	3	0	1			5	2	1	1	1	1	1	1	3	1	1	1	1	1	1	1	1	1	1	1	1
gsx15-10099	1	Help	1	82.395	5	3	0	0	0	1	1	4	1	0	1	1	1	1	1	1	20	2	7	3
gsx15-10100	1	Help	1	88.76	6	3	0	1	0	2	2	3	2	0	2	2	0	0	0	0	20	2	7	3
gsx15-10101	1	Difficulty	1	82.233	5	1	1	0	0	1	1	4	1	0	3	2	2	2	1	1	25	1	7	3	15	3	15	3	10	2	1	1	1	1	1	1	1	1	1	1	1	1	1	1	1	1	1	1	1
gsx15-10102	1	Help	1	83.952	5	3	0	1	0	1	1	3	2	0	1	1	0	0	0	0	22	2	7	3
gsx15-10103	1	Help	1	84.87	5	3	0	0	0	1	1	2	3	0	3	2	1	1	3	2	20	2	7	3
gsx15-10104	1	Help	2	80.379	5	1	1	0	0	2	2	2	3	0	1	1	1	1	0	0	21	2	7	3
gsx15-10105	1	Difficulty	2	82.274	5	3	0	0	0	1	1	3	2	0	1	1	0	0	1	1	17	3	7	3	0	1			10	2	1	1	1	1	1	1	1	1	1	1	1	1	1	1	1	1	1	1	1
gsx15-10106	1	Help	1	80.952	5	3	0	0	0	1	1	3	2	0	0	0	1	1	0	0	20	2	7	3
gsx15-20001	1	Difficulty	1	81.957	5	1	1	1	0	1	1	4	1	0	1	1	0	0	0	0	28	1	7	3	0	1			20	3	1	1	1	1	1	1	1	1	1	1	1	1	1	1	1	1	1	1	1
gsx15-20002	1	Difficulty	2	78.353	4	1	1	0	0	1	1	4	1	0	0	0	0	0	0	0	24	2	7	3	2	2	0	1	20	3	1	1	1	1	1	1	1	1	1	1	1	1	1	1	1	1	1	1	1
gsx15-20005	1	Difficulty	2	71.774	3	3	0	0	0	1	1	3	2	0	3	2	1	1	0	0	23	2	7	3	30	3	10	2	0	1	1	1	1	1	1	1	1	1	1	1	1	1	1	1	1	1	1	1	1
gsx15-20006	1	Help	1	87.539	6	1	1	3	1	5	2	4	1	0	1	1	1	1	1	1	28	1	7	3
gsx15-20008	1	Difficulty	1	69.001	2	1	1	2	1	1	1	3	2	0	2	2	0	0	3	2	29	1	7	3	30	3	1	2	0	1	2	2	3	3	2	1	4	6	4	4	3	3	4	3	1	5	5	6	6
gsx15-20009	1	Help	2	67.399	2	1	1	0	0	1	1	3	2	0	1	1	0	0	1	1	22	2	7	3
gsx15-20010	1	Help	2	83.424	5	3	0	0	0	1	1	4	1	0	0	0	0	0	0	0	18	3	7	3
gsx15-20011	1	Difficulty	1	83.92	5	1	1	0	0	1	1	4	1	0	2	2	1	1	2	2	20	2	7	3	0	1			15	3	1	1	1	1	1	1	1	1	1	1	1	1	1	1	1	1	1	1	1
gsx15-20012	1	Difficulty	2	79.684	4	1	1	0	0	1	1	3	2	0	1	1	0	0	0	0	23	2	7	3	0	1			20	3	1	1	1	2	2	6	2	1	1	2	2	1	1	1	1	2	1	2	4
gsx15-20013	1	Difficulty	1	75.079	4	1	1	1	0	1	1	4	1	0	0	0	0	0	0	0	28	1	7	3	0	1			25	3	1	1	1	1	1	1	1	1	1	4	1	1	1	1	1	1	1	1	1
gsx15-20014	1	Help	1	79.72	4	1	1	1	0	1	1	3	2	0	2	2	0	0	1	1	25	1	7	3
gsx15-20015	1	Difficulty	2	80.467	5	1	1	0	0	1	1	3	2	0	1	1	0	0	1	1	23	2	7	3	0	1			0	1	1	1	1	1	1	1	1	1	1	1	1	1	1	1	1	1	1	1	1
gsx15-20016	1	Help	2	62.424	1	1	1	0	0	2	2	4	1	0	0	0	0	0	0	0	22	2	7	3
gsx15-20017	1	Difficulty	1	61.978	1	1	1	1	0	2	2	4	1	0	0	0	0	0	0	0	27	1	7	3	30	3	30	3	5	2	1	1	1	1	1	1	1	1	1	1	1	1	1	1	1	1	1	1	1
gsx15-20018	1	Difficulty	1	68.845	2	1	1	1	0	2	2	4	1	0	0	0	0	0	0	0	29	1	7	3	20	3	1	2	10	2	1	1	1	1	1	1	1	1	1	1	1	1	1	1	1	1	1	1	1
gsx15-20019	1	Help	1	74.03	3	1	1	0	0	1	1	3	2	0	1	1	1	1	0	0	23	2	7	3
gsx15-20020	1	Help	2	78.438	4	1	1	0	0	1	1	3	2	0	2	2	1	1	1	1	18	3	7	3
gsx15-20021	1	Help	1	77.447	4	1	1	0	0	1	1	2	3	0	1	1	1	1	3	2	25	1	7	3
gsx15-20022	1	Difficulty	1	75.18	4	1	1	0	0	1	1	4	1	0	1	1	0	0	3	2	22	2	7	3	0	1			13	2	1	1	1	1	1	1	1	1	1	1	1	1	1	1	1	1	1	1	1
gsx15-20023	1	Difficulty	1	63.996	1	1	1	2	1	2	2	4	1	0	0	0	0	0	0	0	28	1	7	3	0	1			30	3	1	1	1	1	1	1	1	1	1	1	1	1	1	1	1	1	1	1	1
gsx15-20024	1	Difficulty	2	62.849	1	1	1	1	0	1	1	3	2	0	1	1	0	0	0	0	19	3	7	3	3	2	1	2	25	3	1	1	1	1	1	1	1	1	1	1	1	1	1	1	1	1	1	1	1
gsx15-20025	1	Difficulty	2	68.806	2	1	1	1	0	1	1	3	2	0	1	1	0	0	0	0	23	2	7	3	0	1			30	3	1	1	1	1	1	1	1	1	1	1	1	1	1	1	1	1	1	1	2
gsx15-20026	1	Help	1	65.775	2	1	1	1	0	2	2	3	2	0	2	2	0	0	0	0	26	1	7	3
gsx15-20027	1	Difficulty	2	64.68	1	1	1	0	0	2	2	4	1	0	2	2	0	0	2	2	25	1	7	3	0	1			15	3	1	1	1	1	1	1	1	1	1	1	1	1	1	1	1	1	1	1	1
gsx15-20028	1	Help	2	70.594	3	3	0	1	0	1	1	4	1	0	2	2	0	0	5	2	28	1	7	3
gsx15-20029	1	Difficulty	2	73.414	3	1	1	1	0	1	1	5	1	0	0	0	0	0	0	0	23	2	7	3	0	1			15	3	1	1	1	1	1	1	1	1	1	1	1	1	1	1	1	1	1	1	1
gsx15-20030	1	Difficulty	2	65.964	2	3	0	1	0	1	1	5	1	0	0	0	0	0	0	0	28	1	7	3	0	1			30	3	1	1	1	1	1	1	1	1	1	1	1	1	1	1	1	1	1	1	1
gsx15-20031	1	Difficulty	2	78.835	4	3	0	0	0	1	1	3	2	0	1	1	0	0	0	0	23	2	7	3	0	1			0	1	1	1	1	1	1	1	1	1	1	1	1	1	1	1	1	1	1	1	1
gsx15-20032	1	Difficulty	2	84.155	5	3	0	0	0	1	1	3	2	0	0	0	0	0	0	0	21	2	7	3	0	1			2	2	1	1	1	1	1	1	1	1	1	1	1	1	1	1	1	1	1	1	1
gsx15-20033	1	Help	2	76.355	4	3	0	0	0	1	1	4	1	0	1	1	0	0	1	1	18	3	7	3
gsx15-20034	1	Help	2	70.419	3	3	0	0	0	1	1	4	1	0	2	2	0	0	1	1	22	2	7	3
gsx15-20035	1	Help	2	62.802	1	1	1	1	0	6	2	5	1	0	1	1	0	0	1	1	28	1	7	3
gsx15-20036	1	Help	1	66.548	2	1	1	1	0	3	2	4	1	0	0	0	0	0	0	0	26	1	7	3
gsx15-20037	1	Help	2	60.792	1	1	1	0	0	2	2	4	1	0	1	1	0	0	1	1	24	2	7	3
gsx15-20038	1	Help	1	76.53	4	3	0	0	0	1	1	4	1	0	0	0	0	0	0	0	24	2	7	3
gsx15-20039	1	Difficulty	1	62.046	1	1	1	1	0	3	2	4	1	0	0	0	0	0	0	0	30	1	7	3	0	1			25	3	1	1	1	1	1	1	1	1	1	1	1	1	1	1	1	1	1	1	1
gsx15-20040	1	Help	1	65.568	2	1	1	2	1	2	2	4	1	0	2	2	1	1	1	1	28	1	7	3
gsx15-20041	1	Help	2	79.914	4	1	1	0	0	1	1	4	1	0	0	0	0	0	0	0	17	3	7	3
gsx15-20042	1	Difficulty	1	70.175	3	1	1	1	0	2	2	2	3	0	0	0	1	1	0	0	27	1	7	3	0	1			30	3	1	1	1	1	1	1	1	1	1	1	1	1	1	1	1	1	1	1	1
gsx15-20043	1	Help	1	61.028	1	3	0	0	0	2	2	3	2	0	0	0	0	0	0	0	22	2	7	3
gsx15-20044	1	Difficulty	2	77.715	4	3	0	0	0	1	1	4	1	0	2	2	0	0	0	0	17	3	7	3	0	1			30	3	1	1	1	1	1	1	1	1	1	1	1	1	1	1	1	1	1	1	1
gsx15-20045	1	Difficulty	2	70.646	3	1	1	1	0	2	2	3	2	0	1	1	0	0	1	1	27	1	7	3	5	2	1	2	0	1	1	1	1	1	1	1	1	1	1	1	1	1	1	1	1	1	1	1	1
gsx15-20046	1	Difficulty	2	61.113	1	1	1	1	0	1	1	5	1	0	1	1	0	0	2	2	21	2	7	3	0	1			20	3	1	1	1	1	1	1	1	1	1	1	1	1	1	1	1	1	1	1	1
gsx15-20047	1	Difficulty	1	66.008	2	1	1	1	0	1	1	5	1	0	0	0	0	0	0	0	21	2	7	3	0	1			20	3	1	1	1	1	1	1	1	1	1	1	1	1	1	1	1	1	1	1	1
gsx15-20048	1	Help	1	60.995	1	1	1	1	0	1	1	4	1	0	0	0	0	0	0	0	22	2	7	3
gsx15-20049	1	Difficulty	2	70.318	3	1	1	1	0	2	2	3	2	0	1	1	0	0	0	0	24	2	7	3	0	1			28	3	1	1	1	1	1	1	1	1	1	1	1	1	1	1	1	1	1	1	3
gsx15-20051	1	Difficulty	2	67.845	2	1	1	0	0	1	1	3	2	0	1	1	0	0	1	1	25	1	7	3	7	2	0	1	23	3	1	1	1	1	1	1	1	1	1	1	1	1	1	1	1	1	1	1	1
gsx15-20053	1	Difficulty	2	62.794	1	1	1	0	0	2	2	4	1	0	0	0	0	0	0	0	19	3	7	3	0	1			30	3	1	1	1	1	1	1	1	1	1	1	1	1	1	1	1	1	1	1	1
gsx15-20054	1	Difficulty	1	67.941	2	1	1	1	0	3	2	3	2	0	2	2	1	1	2	2	27	1	7	3	5	2	0	1	0	1	1	1	1	1	1	1	1	1	1	1	1	1	1	1	1	1	1	1	1
gsx15-20055	1	Help	1	68.508	2	1	1	1	0	6	2	4	1	1	1	1	1	1	1	1	22	2	7	3
gsx15-20056	1	Help	1	65.847	2	1	1	1	0	2	2	3	2	0	1	1	0	0	0	0	27	1	7	3
gsx15-20057	1	Help	2	62.411	1	1	1	0	0	1	1	4	1	1	1	1	0	0	1	1	24	2	7	3
gsx15-20058	1	Difficulty	2	68.366	2	1	1	0	0	2	2	3	2	0	1	1	0	0	1	1	26	1	7	3	0	1			0	1	1	1	1	1	1	1	1	1	1	1	1	1	1	1	1	1	1	1	1
gsx15-20059	1	Difficulty	2	60.292	1	1	1	1	0	2	2	3	2	0	0	0	0	0	0	0	25	1	7	3	10	2	1	2	20	3	1	1	1	1	1	1	1	1	1	1	1	1	1	1	1	1	1	1	2
gsx15-20061	1	Difficulty	1	65.173	2	1	1	1	0	1	1	4	1	0	2	2	0	0	3	2	29	1	7	3	4	2	1	2	20	3	1	1	1	1	1	1	1	1	1	1	1	1	1	1	1	1	1	1	1
gsx15-20062	1	Difficulty	1	63.237	1	1	1	2	1	3	2	4	1	1	0	0	0	0	0	0	26	1	7	3	12	2	1	2	20	3	1	1	1	1	1	1	1	1	1	1	1	1	1	1	1	1	1	1	1
gsx15-20063	1	Help	2	64.031	1	3	0	0	0	6	2	4	1	1	1	1	1	1	1	1	23	2	7	3
gsx15-20064	1	Difficulty	2	88.278	6	3	0	1	0	1	1	2	3	0	0	0	0	0	0	0	15	3	7	3	0	1			0	1	3	3	3	3	3	7	7	5	3	7	1	4	7	7	1	7	7	7	7
gsx15-20065	1	Help	2	83.583	5	3	0	0	0	1	1	2	3	0	1	1	0	0	1	1	18	3	4	2
gsx15-20066	1	Difficulty	2	82.934	5	3	0	0	0	1	1	4	1	0	0	0	0	0	0	0	18	3	7	3	0	1			10	2	1	1	1	1	1	1	1	1	1	1	1	1	1	1	1	1	1	1	1
gsx15-20067	1	Difficulty	1	67.424	2	1	1	2	1	1	1	4	1	0	0	0	0	0	0	0	26	1	7	3	0	1			0	1	1	1	1	1	1	7	1	1	1	2	1	1	1	1	1	1	1	1	3
gsx15-20068	1	Difficulty	2	62.928	1	1	1	0	0	1	1	3	2	0	2	2	0	0	2	2	23	2	7	3	3	2	1	2	0	1	1	1	1	1	1	1	1	1	1	1	1	1	1	1	1	1	1	1	1
gsx15-20069	1	Help	2	74.266	3	1	1	0	0	1	1	4	1	0	2	2	0	0	3	2	25	1	7	3
gsx15-20070	1	Help	1	63.279	1	1	1	0	0	1	1	2	3	0	1	1	0	0	2	2	25	1	7	3
gsx15-20071	1	Difficulty	1	60.59	1	1	1	0	0	1	1	3	2	0	0	0	0	0	0	0	30	1	7	3	10	2	1	2	20	3	1	1	1	1	1	1	1	1	1	1	1	1	1	1	1	1	1	1	1
gsx15-20072	1	Help	2	67.147	2	3	0	0	0	3	2	3	2	0	0	0	0	0	0	0	24	2	7	3
gsx15-20073	1	Help	1	76.347	4	1	1	0	0	1	1	4	1	0	0	0	0	0	0	0	19	3	7	3
gsx15-20074	1	Difficulty	2	71.035	3	1	1	0	0	1	1	2	3	0	1	1	0	0	2	2	23	2	7	3	25	3	2	2	10	2	1	1	1	1	1	1	1	1	1	1	1	1	1	1	1	1	1	1	1
gsx15-20075	1	Difficulty	1	80.264	5	3	0	1	0	1	1	2	3	0	0	0	0	0	0	0	17	3	7	3	0	1			20	3	1	1	1	1	1	1	1	1	1	1	1	1	1	1	1	1	1	1	1
gsx15-20076	1	Difficulty	1	78.093	4	1	1	0	0	1	1	3	2	0	1	1	0	0	1	1	24	2	7	3	0	1			0	1	1	1	1	1	1	1	2	1	1	1	1	1	1	1	1	1	1	1	1
gsx15-20077	1	Help	2	70.824	3	1	1	0	0	2	2	3	2	0	1	1	0	0	1	1	25	1	7	3
gsx15-20078	1	Difficulty	1	70.81	3	1	1	2	1	1	1	3	2	0	2	2	1	1	0	0	27	1	7	3	0	1			0	1	1	1	1	1	1	1	1	1	1	1	1	1	1	1	1	1	1	1	1
gsx15-20079	1	Help	1	71.479	3	1	1	2	1	1	1	4	1	0	2	2	0	0	3	2	30	1	7	3
gsx15-20083	1	Help	2	74.737	3	1	1	0	0	2	2	3	2	0	2	2	1	1	0	0	22	2	7	3
gsx15-20085	1	Difficulty	2	79.627	4	3	0	0	0	1	1	2	3	1	2	2	0	0	4	2	21	2	7	3	10	2	1	2	5	2	1	1	1	1	1	1	2	1	1	1	1	1	1	1	1	1	1	1	1
gsx15-20086	1	Difficulty	2	71.815	3	3	0	1	0	1	1	4	1	0	0	0	0	0	0	0	21	2	7	3	0	1			30	3	1	1	1	1	1	1	1	1	1	1	1	1	1	1	1	1	1	1	4
gsx15-20087	1	Difficulty	2	80.125	5	3	0	0	0	1	1	4	1	0	0	0	0	0	0	0	19	3	7	3	10	2	10	2	5	2	1	1	1	1	1	1	1	1	1	1	1	1	1	1	1	1	1	1	2
gsx15-20089	1	Help	2	81.434	5	3	0	0	0	1	1	4	1	0	1	1	0	0	1	1	21	2	7	3
gsx15-20090	1	Help	2	84.202	5	3	0	0	0	1	1	3	2	0	0	0	0	0	0	0	23	2	7	3
gsx15-20091	1	Help	2	80.618	5	3	0	0	0	1	1	4	1	0	1	1	0	0	1	1	16	3	7	3
gsx15-20092	1	Difficulty	2	82.066	5	3	0	0	0	1	1	4	1	0	1	1	0	0	4	2	25	1	7	3	0	1			15	3	1	1	1	1	1	1	1	1	1	1	1	1	1	1	1	1	1	1	1
gsx15-20093	1	Difficulty	2	89.938	6	3	0	0	0	1	1	3	2	0	1	1	0	0	1	1	21	2	7	3	0	1			0	1	1	1	1	1	1	1	4	2	1	4	1	1	1	2	2	2	1	1	4
gsx15-20096	1	Difficulty	2	79.602	4	3	0	0	0	1	1	3	2	0	1	1	0	0	2	2	23	2	7	3	5	2	1	2	0	1	1	1	1	1	1	1	1	1	1	1	1	1	1	1	1	1	1	1	1
gsx15-20097	1	Difficulty	2	73.236	3	3	0	0	0	1	1	3	2	0	1	1	0	0	2	2	22	2	7	3	0	1			0	1	1	1	1	1	1	1	1	1	1	1	1	1	1	1	1	1	1	1	1
gsx15-20098	1	Difficulty	1	73.874	3	1	1	0	0	2	2	4	1	0	0	0	0	0	0	0	27	1	7	3	0	1			20	3	1	1	1	1	1	1	1	1	1	1	1	1	1	1	1	1	1	1	1
gsx15-20099	1	Difficulty	1	80.308	5	3	0	1	0	1	1	1	3	1	3	2	4	2	2	2	25	1	7	3	12	2	12	2	10	2	2	2	1	1	2	1	5	1	1	1	1	1	1	1	1	5	5	1	5
gsx15-20100	1	Difficulty	2	82.671	5	3	0	0	0	1	1	4	1	0	0	0	0	0	0	0	19	3	7	3	0	1			15	3	1	1	1	1	1	1	4	1	1	1	1	1	1	1	1	1	1	1	1
gsx15-20101	1	Difficulty	2	80.867	5	1	1	0	0	1	1	3	2	0	1	1	2	2	0	0	20	2	7	3	0	1			30	3	1	1	1	1	1	1	2	1	1	1	1	1	1	1	1	1	1	1	2
gsx15-20102	1	Help	1	82.636	5	1	1	0	0	1	1	4	1	0	1	1	0	0	2	2	21	2	7	3
gsx15-20103	1	Difficulty	1	84.946	5	1	1	1	0	1	1	2	3	1	0	0	1	1	0	0	20	2	7	3	30	3	1	2	15	3	1	1	1	1	1	2	3	2	1	6	1	1	1	1	1	7	7	7	5
gsx15-20104	1	Difficulty	2	83.276	5	3	0	1	0	1	1	4	1	0	1	1	0	0	1	1	25	1	7	3	30	3	1	2	1	2	1	1	1	1	1	1	1	1	1	1	1	1	1	1	1	1	1	1	1
gsx15-20105	1	Help	2	80.79	5	1	1	0	0	1	1	4	1	0	0	0	0	0	0	0	22	2	7	3
gsx15-20106	1	Difficulty	1	74.709	3	3	0	0	0	1	1	4	1	0	2	2	0	0	1	1	19	3	7	3	20	3	15	3	20	3	1	1	1	1	1	1	1	1	1	1	1	1	1	1	1	1	1	1	1
gsx15-20107	1	Help	2	79.109	4	3	0	0	0	1	1	4	1	0	2	2	1	1	2	2	19	3	7	3
gsx15-20108	1	Help	2	79.867	4	3	0	0	0	1	1	4	1	0	1	1	0	0	1	1	18	3	7	3
gsx15-30001	1	Help	2	64.188	1	1	1	0	0	1	1	4	1	0	1	1	0	0	2	2	20	2	7	3
gsx15-30002	1	Difficulty	2	66.329	2	1	1	0	0	1	1	3	2	0	1	1	0	0	2	2	26	1	7	3	5	2	1	2	25	3	1	1	1	1	1	1	1	1	1	1	1	1	1	1	1	1	1	1	1
gsx15-30005	1	Difficulty	1	63.333	1	1	1	0	0	2	2	3	2	0	1	1	0	0	0	0	25	1	7	3	5	2	0	1	25	3	1	1	1	1	1	1	1	1	1	1	1	1	1	1	1	1	1	1	1
gsx15-30007	1	Help	1	74.953	3	1	1	1	0	1	1	4	1	0	1	1	0	0	2	2	24	2	3	2
gsx15-30008	1	Difficulty	2	74.044	3	1	1	1	0	1	1	4	1	0	2	2	0	0	1	1	20	2	2	2	0	1			0	1	1	1	1	1	1	1	1	1	1	1	1	1	1	1	1	1	1	1	2
gsx15-30009	1	Difficulty	2	73.666	3	1	1	1	0	1	1	3	2	0	0	0	0	0	0	0	26	1	2	2	4	2	1	2	0	1	1	1	1	1	1	1	1	1	1	1	1	1	1	1	1	1	1	1	1
gsx15-30012	1	Help	1	73.346	3	1	1	1	0	1	1	4	1	0	1	1	1	1	1	1	28	1	7	3
gsx15-30013	1	Difficulty	2	70.983	3	1	1	0	0	1	1	4	1	0	0	0	0	0	0	0	14	3	3	2	0	1			0	1	1	1	1	1	1	1	1	1	1	1	1	1	1	1	1	1	1	1	1
gsx15-30015	1	Difficulty	2	68.095	2	3	0	3	1	1	1	4	1	0	0	0	0	0	0	0	26	1	7	3	0	1			20	3	1	1	1	1	1	1	1	1	1	1	1	1	1	1	1	1	1	1	1
gsx15-30017	1	Help	2	78.156	4	3	0	1	0	1	1	3	2	0	2	2	0	0	2	2	16	3	0	1
gsx15-30018	1	Difficulty	2	63.596	1	1	1	0	0	2	2	3	2	0	0	0	0	0	0	0	25	1	7	3	0	1			28	3	1	1	1	1	1	1	1	1	1	1	1	1	1	1	1	1	1	1	1
gsx15-30019	1	Difficulty	1	77.075	4	1	1	1	0	1	1	3	2	0	0	0	0	0	0	0	21	2	7	3	0	1			28	3	1	1	1	1	1	1	1	1	1	1	1	1	1	1	1	1	1	1	1
gsx15-30020	1	Help	2	77.507	4	1	1	0	0	1	1	3	2	0	1	1	0	0	0	0	25	1	2	2
gsx15-30021	1	Help	1	63.785	1	1	1	2	1	3	2	3	2	0	1	1	0	0	0	0	26	1	2	2
gsx15-30022	1	Help	2	68.637	2	3	0	1	0	1	1	4	1	1	1	1	0	0	1	1	22	2	2	2
gsx15-30023	1	Help	2	69.606	2	1	1	0	0	1	1	4	1	0	2	2	0	0	3	2	19	3	7	3
gsx15-30025	1	Difficulty	1	62.493	1	1	1	2	1	2	2	5	1	0	1	1	0	0	0	0	27	1	3	2	7	2	1	2	20	3	1	1	1	1	1	1	1	1	1	1	1	1	1	1	1	1	1	1	1
gsx15-30026	1	Help	1	72.746	3	3	0	1	0	1	1	3	2	0	2	2	1	1	5	2	25	1	2	2
gsx15-30027	1	Help	2	65.953	2	1	1	1	0	1	1	4	1	0	0	0	0	0	0	0	18	3	7	3
gsx15-30028	1	Difficulty	2	77.926	4	3	0	0	0	1	1	4	1	0	1	1	0	0	1	1	15	3	7	3	0	1			20	3	1	1	1	1	1	1	1	1	1	1	1	1	1	1	1	1	1	1	1
gsx15-30030	1	Help	2	62.309	1	1	1	0	0	1	1	4	1	0	0	0	1	1	1	1	21	2	7	3
gsx15-30031	1	Help	1	61.189	1	1	1	3	1	1	1	3	2	0	1	1	0	0	0	0	30	1	7	3
gsx15-30032	1	Difficulty	1	67.927	2	1	1	0	0	3	2	4	1	0	0	0	0	0	0	0	22	2	1	2	0	1			0	1	1	1	1	1	1	1	1	1	1	1	1	1	1	1	1	1	1	1	1
gsx15-30033	1	Difficulty	1	67.364	2	1	1	1	0	3	2	4	1	0	1	1	0	0	0	0	22	2	7	3	0	1			20	3	1	1	1	1	1	1	1	1	1	1	1	1	1	1	1	1	1	1	1
gsx15-30034	1	Difficulty	2	69.245	2	3	0	1	0	2	2	3	2	0	0	0	0	0	0	0	27	1	7	3	5	2	1	2	0	1	1	1	1	1	1	1	1	1	1	1	1	1	1	1	1	1	1	1	1
gsx15-30035	1	Help	1	68.448	2	3	0	1	0	2	2	4	1	0	2	2	0	0	1	1	26	1	7	3
gsx15-30036	1	Help	2	76.33	4	3	0	0	0	1	1	3	2	0	2	2	0	0	3	2	22	2	5	2
gsx15-30037	1	Help	2	83.668	5	3	0	0	0	1	1	4	1	1	3	2	0	0	2	2	23	2	2	2
gsx15-30038	1	Difficulty	1	60.713	1	1	1	3	1	1	1	3	2	0	1	1	0	0	3	2	23	2	3	2	3	2	1	2	0	1	1	1	1	1	1	1	1	1	1	1	1	1	1	1	1	1	1	1	1
gsx15-30039	1	Help	2	60.125	1	1	1	0	0	2	2	5	1	0	0	0	0	0	0	0	23	2	7	3
gsx15-30040	1	Difficulty	2	67.569	2	1	1	0	0	1	1	3	2	0	0	0	0	0	0	0	26	1	3	2	3	2	1	2	0	1	1	1	1	1	1	1	1	1	1	1	1	1	1	1	1	1	1	1	1
gsx15-30041	1	Help	1	71.317	3	1	1	2	1	1	1	2	3	0	1	1	0	0	2	2	30	1	7	3
gsx15-30042	1	Help	1	75.673	4	1	1	1	0	1	1	3	2	0	1	1	0	0	1	1	28	1	2	2
gsx15-30043	1	Help	2	69.893	2	1	1	0	0	1	1	4	1	0	0	0	0	0	0	0	26	1	1	2
gsx15-30044	1	Help	1	68.765	2	1	1	1	0	1	1	4	1	0	0	0	0	0	0	0	27	1	2	2
gsx15-30045	1	Help	1	62.222	1	1	1	1	0	3	2	5	1	0	0	0	0	0	0	0	28	1	7	3
gsx15-30046	1	Difficulty	2	63.21	1	1	1	0	0	1	1	4	1	0	0	0	0	0	0	0	24	2	7	3	0	1			25	3	1	1	1	1	1	1	1	1	1	1	1	1	1	1	1	1	1	1	1
gsx15-30049	1	Difficulty	2	64.02	1	1	1	1	0	1	1	4	1	0	2	2	0	0	2	2	18	3	7	3	0	1			28	3	1	1	1	1	1	1	1	1	1	1	1	1	1	1	1	1	1	1	1
gsx15-30050	1	Difficulty	1	61.116	1	1	1	1	0	3	2	3	2	0	2	2	0	0	1	1	26	1	7	3	30	3	1	2	5	2	1	1	1	1	1	1	1	1	1	1	1	1	1	1	1	1	1	1	1
gsx15-30051	1	Difficulty	2	68.034	2	1	1	1	0	2	2	4	1	0	1	1	0	0	1	1	20	2	7	3	0	1			25	3	1	1	1	1	1	1	1	1	1	1	1	1	1	1	1	1	1	1	1
gsx15-30052	1	Help	1	68.251	2	3	0	1	0	1	1	4	1	0	1	1	0	0	2	2	24	2	7	3
gsx15-30053	1	Help	2	77.806	4	3	0	0	0	1	1	3	2	0	1	1	0	0	1	1	26	1	1	2
gsx15-30054	1	Difficulty	1	76.16	4	3	0	0	0	1	1	4	1	0	0	0	0	0	0	0	24	2	7	3	0	1			0	1	1	1	1	1	1	1	1	1	1	1	1	1	1	1	1	1	1	1	1
gsx15-30055	1	Help	2	68.639	2	1	1	1	0	1	1	4	1	0	0	0	0	0	0	0	26	1	0	1
gsx15-30056	1	Help	2	66.857	2	1	1	0	0	6	2	4	1	0	1	1	0	0	1	1	20	2	2	2
gsx15-30057	1	Help	1	64.998	1	3	0	1	0	1	1	4	1	0	2	2	0	0	3	2	26	1	7	3
gsx15-30059	1	Help	2	60.735	1	3	0	0	0	1	1	3	2	0	1	1	0	0	2	2	28	1	3	2
gsx15-30060	1	Difficulty	2	81.094	5	3	0	0	0	1	1	2	3	0	1	1	0	0	3	2	18	3	0	1	7	2	1	2	10	2	1	1	1	1	1	1	1	1	1	1	1	1	1	1	1	1	1	1	1
gsx15-30061	1	Help	1	62.044	1	2	0	1	0	2	2	3	2	0	1	1	0	0	0	0	22	2	7	3
gsx15-30062	1	Difficulty	2	68.42	2	2	0	0	0	1	1	5	1	0	0	0	0	0	0	0	21	2	3	2	0	1			25	3	1	1	1	1	1	1	1	1	1	1	1	1	1	1	1	1	1	1	1
gsx15-30063	1	Help	1	64.026	1	1	1	1	0	2	2	3	2	0	0	0	1	1	0	0	25	1	7	3
gsx15-30064	1	Help	2	60.103	1	1	1	0	0	2	2	4	1	0	0	0	0	0	0	0	25	1	7	3
gsx15-30065	1	Help	1	71.659	3	1	1	2	1	6	2	4	1	0	1	1	0	0	1	1	27	1	0	1
gsx15-30066	1	Difficulty	2	87.728	6	3	0	0	0	1	1	2	3	0	2	2	0	0	2	2	15	3	2	2	0	1			10	2	1	1	1	1	1	1	2	1	1	1	1	1	1	1	1	1	1	1	2
gsx15-30067	1	Help	1	61.091	1	1	1	1	0	2	2	5	1	0	0	0	0	0	0	0	29	1	7	3
gsx15-30070	1	Difficulty	2	65.113	2	3	0	0	0	1	1	2	3	0	0	0	0	0	0	0	22	2	1	2	10	2	2	2	5	2	1	1	1	1	1	1	1	1	1	1	1	1	1	1	1	1	1	1	2
gsx15-30071	1	Difficulty	2	60.472	1	1	1	0	0	1	1	4	1	0	0	0	0	0	0	0	22	2	7	3	15	3	15	3	5	2	1	1	1	1	1	1	1	1	1	1	1	1	1	1	1	1	1	1	1
gsx15-30072	1	Help	1	60.94	1	1	1	1	0	6	2	5	1	0	1	1	0	0	1	1	25	1	7	3
gsx15-30073	1	Difficulty	1	61.198	1	1	1	1	0	1	1	3	2	0	0	0	0	0	0	0	26	1	7	3	0	1			30	3	1	1	1	1	1	1	1	1	1	1	1	1	1	1	1	1	1	1	1
gsx15-30074	1	Help	1	61.318	1	1	1	1	0	1	1	3	2	0	1	1	0	0	0	0	25	1	7	3
gsx15-30075	1	Help	2	62.854	1	3	0	0	0	1	1	4	1	0	0	0	0	0	0	0	20	2	7	3
gsx15-30076	1	Difficulty	1	69.003	2	1	1	1	0	1	1	5	1	0	0	0	0	0	0	0	25	1	1	2	0	1			25	3	1	1	1	1	1	1	1	1	1	1	1	1	1	1	1	1	1	1	1
gsx15-30078	1	Help	2	66.611	2	1	1	0	0	2	2	3	2	0	0	0	0	0	0	0	20	2	2	2
gsx15-30079	1	Difficulty	1	65.321	2	1	1	1	0	1	1	2	3	0	1	1	0	0	5	2	27	1	7	3	3	2	1	2	0	1	1	1	1	1	1	1	1	1	1	1	1	1	1	1	1	1	1	1	1
gsx15-30080	1	Difficulty	2	76.273	4	3	0	0	0	1	1	3	2	0	1	1	0	0	1	1	25	1	7	3	0	1			0	1	1	1	1	1	1	1	1	1	1	1	1	1	1	1	1	1	1	1	1
gsx15-30081	1	Help	1	79.251	4	1	1	0	0	1	1	4	1	0	1	1	0	0	1	1	19	3	2	2
gsx15-30082	1	Help	2	83.851	5	3	0	0	0	1	1	1	3	0	2	2	0	0	4	2	20	2	1	2
gsx15-30083	1	Help	2	64.634	1	1	1	0	0	1	1	4	1	0	1	1	0	0	1	1	24	2	7	3
gsx15-30084	1	Difficulty	1	66.931	2	1	1	0	0	3	2	4	1	0	1	1	0	0	1	1	26	1	7	3	0	1			0	1	1	1	1	1	1	1	1	1	1	1	1	1	1	1	1	1	1	1	1
gsx15-30085	1	Help	2	63.169	1	1	1	0	0	2	2	4	1	0	0	0	0	0	0	0	28	1	7	3
gsx15-30086	1	Difficulty	1	67.862	2	1	1	1	0	3	2	3	2	0	1	1	0	0	1	1	28	1	7	3	0	1			0	1	1	1	1	1	1	1	1	1	1	1	1	1	1	1	1	1	1	1	1
gsx15-30087	1	Difficulty	2	60.264	1	1	1	1	0	1	1	5	1	0	1	1	0	0	1	1	25	1	7	3	0	1			20	3	1	1	1	1	1	1	1	1	1	1	1	1	1	1	1	1	1	1	1
gsx15-30088	1	Help	2	64.36	1	1	1	0	0	1	1	3	2	0	1	1	0	0	3	2	24	2	3	2
gsx15-30089	1	Help	2	86.102	6	3	0	0	0	2	2	2	3	0	0	0	0	0	0	0	8	#N/A	1	2
gsx15-30092	1	Help	2	73.308	3	1	1	0	0	1	1	4	1	0	0	0	0	0	0	0	20	2	1	2
gsx15-30093	1	Difficulty	1	75.117	4	1	1	1	0	1	1	4	1	0	1	1	0	0	2	2	23	2	1	2	0	1			20	3	1	1	1	1	1	1	1	1	1	1	1	1	1	1	1	1	1	1	1
gsx15-30094	1	Difficulty	1	64.453	1	1	1	1	0	1	1	2	3	0	2	2	2	2	3	2	20	2	7	3	30	3	30	3	5	2	1	1	1	1	1	1	5	1	1	1	1	1	1	1	1	1	1	1	3
gsx15-30095	1	Difficulty	2	63.971	1	1	1	0	0	1	1	4	1	0	0	0	0	0	0	0	19	3	7	3	3	2	3	2	20	3	1	1	1	1	1	1	1	1	1	1	1	1	1	1	1	1	1	1	1
gsx15-30096	1	Help	2	80.248	5	1	1	0	0	1	1	3	2	0	1	1	0	0	1	1	25	1	7	3
gsx15-30097	1	Difficulty	1	84.338	5	3	0	0	0	1	1	2	3	0	0	0	0	0	1	1	22	2	2	2	0	1			0	1	1	1	1	1	1	1	1	1	1	1	1	1	1	1	1	1	1	1	1
gsx15-30098	1	Difficulty	2	83.857	5	3	0	0	0	1	1	2	3	1	0	0	0	0	0	0	22	2	1	2	0	1			0	1	1	1	1	1	1	1	1	1	1	1	1	1	1	1	1	1	1	1	1
gsx15-30099	1	Help	1	74.184	3	2	0	1	0	2	2	3	2	0	1	1	0	0	0	0	25	1	7	3
gsx15-30100	1	Difficulty	2	83.23	5	1	1	0	0	1	1	3	2	0	0	0	0	0	0	0	19	3	0	1	0	1			10	2	1	1	1	1	1	4	3	1	1	1	1	1	1	1	1	1	1	1	1
gsx15-30101	1	Difficulty	1	83.662	5	1	1	1	0	2	2	4	1	0	0	0	0	0	0	0	26	1	7	3	0	1			20	3	1	1	1	1	1	1	1	1	1	1	1	1	1	1	1	1	1	1	1
gsx15-30102	1	Help	2	77.409	4	1	1	0	0	1	1	4	1	0	2	2	0	0	3	2	23	2	1	2
gsx15-30105	1	Help	2	84.007	5	3	0	0	0	1	1	4	1	0	1	1	0	0	0	0	21	2	0	1
gsx15-30106	1	Difficulty	2	77.349	4	1	1	0	0	1	1	4	1	0	1	1	0	0	1	1	21	2	5	2	0	1			20	3	1	1	1	1	1	1	1	1	1	1	1	1	1	1	1	1	1	1	1
gsx15-30108	1	Help	2	75.268	4	3	0	0	0	1	1	3	2	1	2	2	0	0	1	1	23	2	7	3
gsx15-30109	1	Help	2	80.645	5	1	1	0	0	1	1	4	1	0	0	0	0	0	0	0	17	3	2	2
gsx15-30110	1	Difficulty	1	79.988	4	1	1	1	0	1	1	4	1	0	0	0	0	0	0	0	26	1	7	3	5	2	1	2	20	3	1	1	1	1	1	1	1	1	1	1	1	1	1	1	1	1	1	1	1
gsx15-30111	1	Help	2	83.583	5	3	0	0	0	1	1	4	1	0	1	1	0	0	2	2	18	3	1	2
gsx15-30113	1	Help	1	86.666	6	1	1	0	0	1	1	3	2	0	1	1	0	0	1	1	26	1	3	2
gsx15-30114	1	Help	2	78.838	4	1	1	0	0	6	2	4	1	0	0	0	0	0	0	0	22	2	0	1
gsx15-30115	1	Difficulty	2	83.635	5	3	0	0	0	1	1	4	1	0	1	1	0	0	2	2	17	3	3	2	0	1			15	3	1	1	1	1	1	1	4	1	1	1	1	1	1	1	1	1	1	1	2
gsx15-30116	1	Difficulty	1	71.859	3	1	1	1	0	1	1	3	2	0	1	1	0	0	4	2	25	1	1	2	0	1			20	3	1	1	1	1	1	1	1	1	1	1	1	1	1	1	1	1	1	1	1
gsx15-30117	1	Help	2	73.28	3	1	1	0	0	1	1	4	1	0	1	1	0	0	0	0	26	1	7	3
gsx15-30118	1	Help	1	81.447	5	1	1	1	0	1	1	4	1	0	3	2	2	2	4	2	21	2	5	2
gsx15-30119	1	Help	2	82.781	5	2	0	0	0	1	1	3	2	0	2	2	0	0	2	2	18	3	2	2
gsx15-30120	1	Difficulty	2	80.651	5	2	0	0	0	1	1	3	2	0	0	0	0	0	0	0	24	2	4	2	3	2	0	1	15	3	1	1	1	1	1	1	1	1	1	1	1	1	1	1	1	1	1	1	1
gsx15-30121	1	Help	1	80.965	5	1	1	1	0	2	2	5	1	0	0	0	0	0	1	1	25	1	7	3
gsx15-30122	1	Difficulty	1	88.371	6	2	0	0	0	1	1	2	3	0	0	0	0	0	0	0	23	2	7	3	0	1			30	3	1	1	1	1	1	1	1	1	1	1	1	1	1	1	1	1	1	1	1
gsx15-30123	1	Difficulty	2	86.23	6	3	0	0	0	1	1	4	1	0	0	0	0	0	0	0	20	2	1	2	0	1			20	3	1	1	1	1	1	1	1	1	1	1	1	1	1	1	1	1	1	1	1
gsx15-30124	1	Difficulty	2	80.489	5	3	0	0	0	1	1	2	3	0	0	0	0	0	0	0	21	2	2	2	0	1			30	3	1	1	1	1	1	1	2	5	1	1	1	1	5	5	1	2	1	1	5
gsx15-30125	1	Difficulty	2	82.515	5	3	0	0	0	1	1	4	1	0	0	0	0	0	0	0	19	3	3	2	0	1			20	3	1	1	1	1	1	1	1	1	1	1	1	1	1	1	1	1	1	1	2
gsx15-40001	1	Help	2	69.923	2	1	1	1	0	1	1	4	1	0	1	1	0	0	3	2	24	2	7	3
gsx15-40002	1	Difficulty	1	62.035	1	1	1	2	1	1	1	4	1	0	0	0	0	0	0	0	26	1	7	3	0	1			25	3	1	1	1	1	1	1	1	1	1	1	1	1	1	1	1	1	1	1	1
gsx15-40003	1	Difficulty	1	86.31	6	3	0	1	0	1	1	3	2	0	0	0	0	0	0	0	23	2	7	3	0	1			0	1	1	1	1	1	1	1	1	1	1	1	1	1	1	1	1	1	1	1	1
gsx15-40004	1	Difficulty	1	69.814	2	1	1	1	0	1	1	4	1	0	2	2	0	0	2	2	28	1	7	3	0	1			20	3	1	1	1	1	1	1	1	1	1	1	1	1	1	1	1	1	1	1	1
gsx15-40005	1	Difficulty	2	67.914	2	1	1	1	0	1	1	5	1	0	0	0	0	0	0	0	24	2	7	3	0	1			20	3	1	1	1	1	1	1	1	1	1	1	1	1	1	1	1	1	1	1	1
gsx15-40006	1	Help	2	68.237	2	1	1	1	0	1	1	5	1	0	0	0	0	0	0	0	27	1	7	3
gsx15-40007	1	Difficulty	1	74.728	3	1	1	1	0	2	2	3	2	0	0	0	0	0	0	0	22	2	7	3	0	1			30	3	1	1	1	1	1	1	1	1	1	1	1	1	1	1	1	1	1	1	2
gsx15-40009	1	Help	2	66.98	2	3	0	1	0	2	2	5	1	0	0	0	0	0	0	0	28	1	7	3
gsx15-40011	1	Help	1	63.205	1	1	1	1	0	2	2	5	1	0	0	0	0	0	0	0	27	1	7	3
gsx15-40012	1	Difficulty	1	64.429	1	1	1	1	0	2	2	3	2	0	1	1	0	0	0	0	25	1	7	3	3	2	0	1	27	3	1	1	1	1	1	1	1	1	1	1	1	1	1	1	1	1	1	1	2
gsx15-40013	1	Help	1	77.858	4	1	1	1	0	1	1	4	1	0	0	0	0	0	0	0	28	1	7	3
gsx15-40014	1	Difficulty	2	76.448	4	1	1	0	0	2	2	3	2	0	0	0	0	0	0	0	20	2	7	3	0	1			28	3	1	1	1	1	1	1	1	1	1	1	1	1	1	1	1	1	1	1	2
gsx15-40015	1	Help	2	79.572	4	3	0	0	0	1	1	3	2	0	1	1	0	0	0	0	26	1	7	3
gsx15-40016	1	Help	1	63.155	1	1	1	1	0	2	2	4	1	0	0	0	1	1	0	0	29	1	7	3
gsx15-40017	1	Help	1	87.791	6	3	0	3	1	1	1	4	1	0	0	0	0	0	0	0	22	2	7	3
gsx15-40018	1	Help	1	67.708	2	1	1	1	0	1	1	3	2	0	0	0	0	0	0	0	29	1	7	3
gsx15-40019	1	Help	2	66.917	2	1	1	0	0	1	1	4	1	1	0	0	0	0	0	0	19	3	7	3
gsx15-40020	1	Help	1	62.438	1	1	1	0	0	1	1	4	1	0	1	1	0	0	1	1	25	1	7	3
gsx15-40022	1	Help	1	77.798	4	1	1	1	0	1	1	4	1	0	0	0	0	0	0	0	26	1	7	3
gsx15-40023	1	Difficulty	1	61.556	1	1	1	2	1	4	2	4	1	0	1	1	0	0	2	2	27	1	7	3	0	1			20	3	1	1	1	1	1	1	1	1	1	1	1	1	1	1	1	1	1	1	1
gsx15-40024	1	Help	1	60.959	1	1	1	3	1	1	1	4	1	0	1	1	0	0	0	0	28	1	7	3
gsx15-40025	1	Difficulty	2	67.145	2	1	1	1	0	1	1	3	2	0	0	0	0	0	0	0	23	2	7	3	0	1			0	1	1	1	1	1	1	1	1	1	1	1	1	1	1	1	1	1	1	1	1
gsx15-40028	1	Difficulty	2	70.123	3	3	0	1	0	2	2	3	2	0	0	0	0	0	0	0	25	1	7	3	0	1			30	3	1	1	1	1	1	1	1	1	1	1	1	1	1	1	1	1	1	1	1
gsx15-40029	1	Help	2	65.362	2	1	1	0	0	2	2	3	2	0	1	1	0	0	0	0	19	3	7	3
gsx15-40030	1	Difficulty	2	65.532	2	1	1	1	0	2	2	2	3	0	1	1	0	0	1	1	24	2	7	3	15	3	7	2	10	2	1	1	1	1	1	1	1	1	1	1	1	1	1	1	1	1	1	1	1
gsx15-40031	1	Difficulty	1	62.277	1	1	1	1	0	3	2	5	1	0	1	1	0	0	1	1	25	1	7	3	0	1			30	3	1	1	1	1	1	1	1	1	1	1	1	1	1	1	1	1	1	1	1
gsx15-40032	1	Difficulty	2	74.731	3	1	1	1	0	1	1	3	2	0	1	1	0	0	2	2	25	1	7	3	30	3	1	2	0	1	1	1	1	1	1	1	2	1	1	1	1	1	1	1	1	1	1	1	1
gsx15-40033	1	Help	2	74.32	3	3	0	0	0	1	1	3	2	0	2	2	0	0	2	2	21	2	7	3
gsx15-40034	1	Help	2	68.267	2	1	1	0	0	1	1	4	1	0	1	1	0	0	0	0	23	2	7	3
gsx15-40035	1	Help	1	64.177	1	4	0	1	0	1	1	4	1	0	1	1	0	0	1	1	21	2	7	3
gsx15-40037	1	Help	2	74.082	3	3	0	1	0	1	1	2	3	0	2	2	1	1	0	0	28	1	7	3
gsx15-40038	1	Help	2	60.771	1	1	1	0	0	1	1	5	1	0	0	0	0	0	0	0	20	2	7	3
gsx15-40039	1	Difficulty	2	81.74	5	3	0	0	0	2	2	2	3	0	2	2	0	0	0	0	17	3	7	3	0	1			28	3	1	1	1	1	1	1	2	2	1	1	1	1	1	2	1	1	1	1	3
gsx15-40040	1	Help	2	61.472	1	1	1	1	0	2	2	2	3	0	2	2	0	0	0	0	25	1	7	3
gsx15-40041	1	Difficulty	2	60.136	1	1	1	0	0	1	1	4	1	0	1	1	0	0	1	1	23	2	7	3	0	1			25	3	1	1	1	1	1	1	1	1	1	1	1	1	1	1	1	1	1	1	1
gsx15-40042	1	Difficulty	1	62.939	1	1	1	1	0	2	2	4	1	0	1	1	0	0	1	1	26	1	7	3	0	1			20	3	1	1	1	1	1	1	1	1	1	1	1	1	1	1	1	1	1	1	1
gsx15-40043	1	Difficulty	1	63.35	1	1	1	1	0	6	2	4	1	0	1	1	0	0	1	1	26	1	7	3	0	1			20	3	1	1	1	1	1	1	1	1	1	1	1	1	1	1	1	1	1	1	1
gsx15-40044	1	Help	1	73.195	3	1	1	1	0	2	2	3	2	0	0	0	0	0	1	1	28	1	7	3
gsx15-40045	1	Difficulty	2	70.69	3	1	1	0	0	6	2	4	1	1	0	0	0	0	0	0	22	2	7	3	0	1			15	3	1	1	1	1	1	1	1	1	1	1	1	1	1	1	1	1	1	1	1
gsx15-40047	1	Difficulty	2	76.278	4	1	1	0	0	1	1	2	3	0	3	2	0	0	3	2	18	3	7	3	30	3	20	3	10	2	1	1	1	1	1	1	3	1	1	1	1	1	1	1	1	1	1	1	4
gsx15-40048	1	Difficulty	1	79.651	4	1	1	1	0	1	1	2	3	1	0	0	0	0	1	1	27	1	4	2	5	2	0	1	10	2	1	1	1	1	1	1	2	1	1	1	1	1	1	1	1	1	1	1	1
gsx15-40051	1	Help	1	70.46	3	1	1	1	0	3	2	4	1	0	1	1	0	0	0	0	18	3	7	3
gsx15-40054	1	Difficulty	1	74.167	3	1	1	2	1	1	1	4	1	0	1	1	0	0	1	1	28	1	7	3	0	1			20	3	1	1	1	1	1	1	1	1	1	1	1	1	1	1	1	1	1	1	1
gsx15-40055	1	Difficulty	2	73.992	3	1	1	2	1	1	1	4	1	0	0	0	0	0	0	0	28	1	7	3	3	2	0	1	20	3	1	1	1	1	1	1	1	1	1	1	1	1	1	1	1	1	1	1	1
gsx15-40056	1	Difficulty	1	72.39	3	3	0	0	0	1	1	4	1	0	1	1	0	0	1	1	23	2	7	3	0	1			15	3	1	1	1	1	1	1	1	1	1	1	1	1	1	1	1	1	1	1	1
gsx15-40057	1	Difficulty	2	70.353	3	1	1	0	0	2	2	3	2	0	2	2	0	0	0	0	18	3	7	3	0	1			28	3	1	1	1	1	1	1	1	1	1	1	1	1	1	1	1	1	1	1	1
gsx15-40058	1	Help	1	73.68	3	1	1	1	0	3	2	3	2	0	0	0	1	1	0	0	26	1	7	3
gsx15-40059	1	Difficulty	2	77.102	4	1	1	0	0	2	2	3	2	0	1	1	0	0	1	1	24	2	5	2	10	2	5	2	5	2	1	1	1	1	1	1	1	1	1	1	1	1	1	1	1	1	1	1	1
gsx15-40061	1	Help	1	83.024	5	1	1	0	0	1	1	4	1	0	0	0	0	0	0	0	24	2	7	3
gsx15-40062	1	Difficulty	2	81.716	5	1	1	0	0	1	1	3	2	0	0	0	0	0	0	0	21	2	1	2	0	1			0	1	1	1	1	1	1	1	1	1	1	1	1	1	1	1	1	1	1	1	1
gsx15-40067	1	Difficulty	2	70.263	3	3	0	1	0	2	2	3	2	0	0	0	0	0	0	0	26	1	7	3	0	1			0	1	1	1	1	1	1	1	1	1	1	1	1	1	1	1	1	1	1	1	1
gsx15-40068	1	Difficulty	2	74.562	3	1	1	0	0	1	1	4	1	0	1	1	0	0	3	2	26	1	7	3	0	1			20	3	1	1	1	1	1	1	1	1	1	1	1	1	1	1	1	1	1	1	1
gsx15-40069	1	Help	1	77.658	4	1	1	1	0	1	1	4	1	0	1	1	0	0	1	1	28	1	7	3
gsx15-40070	1	Difficulty	1	71.405	3	1	1	2	1	1	1	2	3	0	0	0	0	0	0	0	27	1	7	3	5	2	1	2	20	3	1	1	1	1	1	1	1	1	1	1	1	1	1	1	1	1	1	1	1
gsx15-40071	1	Difficulty	2	75.856	4	3	0	1	0	1	1	3	2	1	0	0	0	0	0	0	23	2	7	3	0	1			0	1	1	1	1	1	1	1	2	1	1	1	1	1	1	1	1	1	1	1	1
gsx15-40072	1	Help	2	80.637	5	3	0	0	0	2	2	4	1	1	0	0	0	0	0	0	22	2	7	3
gsx15-40073	1	Difficulty	2	74.994	3	3	0	0	0	1	1	4	1	0	0	0	0	0	0	0	16	3	7	3	0	1			15	3	1	1	1	1	1	1	1	1	1	1	1	1	1	1	1	1	1	1	1
gsx15-40074	1	Help	2	71.807	3	1	1	0	0	1	1	3	2	0	0	0	0	0	0	0	22	2	7	3
gsx15-40076	1	Help	2	87.23	6	1	1	1	0	1	1	3	2	0	2	2	0	0	2	2	21	2	7	3
gsx15-40077	1	Difficulty	1	86.17	6	1	1	0	0	1	1	2	3	0	0	0	1	1	0	0	18	3	2	2	0	1			20	3	1	1	1	1	2	2	7	7	1	7	1	1	7	7	1	7	7	7	7
gsx15-40078	1	Help	2	86.124	6	3	0	0	0	1	1	3	2	1	3	2	1	1	3	2	20	2	3	2
gsx15-40079	1	Difficulty	2	82.685	5	3	0	0	0	1	1	4	1	0	1	1	1	1	2	2	20	2	7	3	0	1			30	3	1	1	1	1	1	1	1	1	1	1	1	1	1	1	1	1	1	1	1
gsx15-40080	1	Help	2	88.503	6	3	0	0	0	1	1	3	2	0	1	1	0	0	2	2	24	2	7	3
gsx15-40082	1	Difficulty	2	74.594	3	1	1	0	0	1	1	3	2	1	1	1	1	1	1	1	20	2	2	2	0	1			0	1	1	1	1	1	1	1	1	1	1	1	1	1	1	1	1	1	1	1	1
gsx15-40083	1	Help	2	78.211	4	3	0	1	0	1	1	4	1	0	1	1	0	0	2	2	20	2	7	3
gsx15-40084	1	Help	2	77.803	4	3	0	0	0	1	1	4	1	0	1	1	0	0	0	0	25	1	7	3
gsx15-40085	1	Difficulty	1	75.082	4	1	1	1	0	1	1	3	2	0	4	2	0	0	3	2	24	2	7	3	0	1			0	1	1	1	1	1	1	1	1	1	1	1	1	1	1	1	1	1	1	1	1
gsx15-40086	1	Help	1	79.982	4	1	1	0	0	1	1	4	1	0	1	1	1	1	1	1	21	2	2	2
gsx15-40087	1	Difficulty	2	72.974	3	1	1	1	0	1	1	4	1	0	1	1	0	0	2	2	26	1	7	3	0	1			20	3	1	1	1	1	1	1	1	1	1	1	1	1	1	1	1	1	1	1	1
gsx15-40088	1	Difficulty	1	76.697	4	4	0	1	0	1	1	3	2	0	1	1	0	0	1	1	26	1	7	3	3	2	1	2	25	3	1	1	1	1	1	1	1	1	1	1	1	1	1	1	1	1	1	1	1
gsx15-40089	1	Difficulty	1	71.323	3	1	1	2	1	1	1	4	1	0	0	0	0	0	0	0	23	2	7	3	0	1			20	3	1	1	1	1	1	1	1	1	1	1	1	1	1	1	1	1	1	1	1
gsx15-40090	1	Difficulty	2	73.499	3	1	1	0	0	2	2	3	2	0	0	0	0	0	0	0	26	1	7	3	7	2	3	2	20	3	1	1	1	1	1	1	1	1	1	1	1	1	1	1	1	1	1	1	1
gsx15-40091	1	Help	2	81.009	5	3	0	0	0	1	1	4	1	0	2	2	0	0	2	2	24	2	7	3
gsx15-40093	1	Difficulty	1	80.202	5	3	0	1	0	2	2	3	2	0	1	1	0	0	0	0	27	1	7	3	0	1			30	3	1	1	1	1	1	1	1	1	1	1	1	1	1	1	1	1	1	1	1
gsx15-40094	1	Help	1	83.063	5	1	1	2	1	1	1	3	2	0	0	0	0	0	0	0	23	2	7	3
gsx15-40095	1	Help	2	83.082	5	1	1	0	0	1	1	3	2	0	1	1	0	0	1	1	22	2	7	3
gsx15-40096	1	Difficulty	2	86.203	6	3	0	0	0	2	2	4	1	0	0	0	0	0	0	0	23	2	2	2	0	1			15	3	1	1	1	1	1	1	1	1	1	1	1	1	1	1	1	1	1	1	1
gsx15-40097	1	Help	2	84.79	5	3	0	0	0	1	1	3	2	1	2	2	0	0	0	0	22	2	7	3
gsx15-40098	1	Help	2	80.108	5	3	0	0	0	2	2	1	3	0	2	2	0	0	3	2	24	2	7	3
gsx15-40100	1	Difficulty	1	86.614	6	3	0	0	0	1	1	4	1	0	0	0	0	0	0	0	19	3	7	3	0	1			10	2	1	1	1	1	1	5	5	5	1	5	1	1	5	5	1	5	5	5	5
gsx15-40102	1	Help	2	84.191	5	3	0	0	0	2	2	4	1	0	2	2	0	0	2	2	23	2	7	3
gsx15-40103	1	Difficulty	2	80.232	5	3	0	0	0	1	1	4	1	0	2	2	0	0	3	2	19	3	7	3	0	1			20	3	1	1	1	1	1	1	1	1	1	1	1	1	1	1	1	1	1	1	1
gsx15-40104	1	Difficulty	1	88.41	6	1	1	1	0	1	1	2	3	0	2	2	1	1	1	1	21	2	7	3	0	1			0	1	1	1	1	1	1	1	1	1	1	1	1	1	1	1	1	1	1	1	1
gsx15-40105	1	Help	2	83.484	5	3	0	0	0	2	2	4	1	0	1	1	0	0	1	1	22	2	7	3
gsx15-40106	1	Help	2	82.485	5	3	0	0	0	2	2	3	2	0	1	1	0	0	1	1	22	2	7	3
gsx15-40108	1	Difficulty	1	83.265	5	3	0	0	0	1	1	4	1	0	1	1	0	0	1	1	21	2	7	3	0	1			0	1	1	1	1	1	1	1	1	1	1	1	1	1	1	1	1	1	1	1	1
gsx15-40109	1	Difficulty	1	81.458	5	1	1	0	0	2	2	3	2	0	2	2	0	0	1	1	23	2	7	3	0	1			0	1	1	1	1	1	1	1	1	1	1	1	1	1	1	1	1	1	1	1	1
gsx15-40110	1	Help	2	87.358	6	3	0	0	0	1	1	4	1	1	1	1	1	1	1	1	22	2	7	3
gsx15-40111	1	Difficulty	1	83.323	5	3	0	0	0	2	2	3	2	0	0	0	0	0	0	0	24	2	7	3	0	1			15	3	1	1	1	1	1	1	1	1	1	1	1	1	1	1	1	1	1	1	1
gsx15-40112	1	Difficulty	2	81.028	5	3	0	0	0	1	1	2	3	0	0	0	0	0	0	0	20	2	7	3	0	1			30	3	1	1	1	1	1	2	2	3	1	1	1	1	3	3	1	3	2	1	5
gsx15-40114	1	Help	2	80.746	5	1	1	0	0	1	1	2	3	0	0	0	0	0	0	0	20	2	7	3
gsx15-40115	1	Difficulty	1	80.215	5	1	1	1	0	1	1	3	2	0	1	1	0	0	0	0	23	2	7	3	0	1			30	3	1	1	1	1	1	1	1	2	1	1	1	1	5	5	1	3	2	1	5
gyk15-40001	2	Help	1	68.445	2	1	1	1	0	1	1	5	1	0	0	0	0	0	0	0	28	1	7	3
gyk15-40002	2	Difficulty	2	66.819	2	1	1	0	0	1	1	4	1	0	0	0	0	0	0	0	27	1	7	3	0	1			25	3	1	1	1	1	1	1	1	1	1	1	1	1	1	1	1	1	1	1	1
gyk15-40003	2	Difficulty	2	74.211	3	3	0	0	0	1	1	2	3	0	1	1	0	0	1	1	27	1	7	3	30	3	0	1	0	1	1	1	1	1	1	1	2	1	1	1	1	1	1	1	1	1	1	1	2
gyk15-40004	2	Difficulty	1	71.172	3	1	1	2	1	2	2	5	1	0	0	0	0	0	0	0	27	1	7	3	0	1			30	3	1	1	1	1	1	1	1	1	1	1	1	1	1	1	1	1	1	1	1
gyk15-40005	2	Difficulty	2	66.068	2	1	1	0	0	2	2	2	3	0	2	2	0	0	2	2	27	1	7	3	7	2	0	1	23	3	1	1	1	1	1	1	2	1	1	1	1	1	1	2	1	1	1	1	2
gyk15-40006	2	Help	1	76.99	4	1	1	2	1	2	2	2	3	0	2	2	1	1	2	2	27	1	7	3
gyk15-40007	2	Help	2	73.858	3	1	1	0	0	1	1	4	1	0	1	1	0	0	0	0	25	1	7	3
gyk15-40008	2	Help	1	68.426	2	1	1	1	0	2	2	5	1	0	0	0	0	0	0	0	27	1	7	3
gyk15-40010	2	Help	1	71.747	3	1	1	0	0	1	1	2	3	0	0	0	0	0	0	0	20	2	7	3
gyk15-40011	2	Help	1	66.339	2	1	1	1	0	1	1	4	1	0	1	1	0	0	1	1	30	1	7	3
gyk15-40012	2	Help	2	66.89	2	1	1	1	0	1	1	3	2	0	0	0	0	0	0	0	27	1	7	3
gyk15-40013	2	Difficulty	2	65.261	2	1	1	1	0	2	2	5	1	0	0	0	0	0	0	0	29	1	7	3	0	1			30	3	1	1	1	1	1	1	1	1	1	1	1	1	1	1	1	1	1	1	1
gyk15-40014	2	Help	1	79.835	4	1	1	1	0	1	1	3	2	0	0	0	0	0	0	0	27	1	7	3
gyk15-40015	2	Difficulty	2	74.8	3	1	1	0	0	1	1	4	1	0	0	0	0	0	0	0	26	1	7	3	0	1			30	3	1	1	1	1	1	1	2	1	1	1	1	1	1	1	1	1	1	1	2
gyk15-40016	2	Help	2	67.484	2	1	1	1	0	1	1	4	1	0	0	0	0	0	0	0	28	1	7	3
gyk15-40017	2	Help	1	65.354	2	1	1	2	1	2	2	4	1	0	2	2	0	0	2	2	28	1	7	3
gyk15-40019	2	Difficulty	2	61.691	1	1	1	0	0	1	1	5	1	0	0	0	2	2	0	0	28	1	7	3	0	1			25	3	1	1	1	1	1	1	1	1	1	1	1	1	1	1	1	1	1	1	1
gyk15-40020	2	Difficulty	1	68.686	2	3	0	1	0	1	1	3	2	0	0	0	0	0	0	0	28	1	7	3	1	2	0	1	28	3	1	1	1	1	1	1	1	1	1	1	1	1	1	2	1	1	1	1	1
gyk15-40021	2	Difficulty	1	78.627	4	1	1	1	0	1	1	2	3	0	1	1	0	0	2	2	19	3	7	3	0	1			20	3	1	1	1	1	1	1	2	1	1	1	1	1	1	1	1	1	1	1	1
gyk15-40023	2	Help	2	60.042	1	1	1	0	0	1	1	5	1	0	0	0	0	0	0	0	26	1	7	3
gyk15-40024	2	Help	2	72.588	3	1	1	0	0	1	1	1	3	0	2	2	1	1	2	2	22	2	7	3
gyk15-40025	2	Help	1	71.364	3	1	1	2	1	1	1	4	1	0	1	1	0	0	0	0	30	1	7	3
gyk15-40026	2	Difficulty	1	64.363	1	1	1	2	1	1	1	4	1	0	1	1	0	0	3	2	30	1	7	3	0	1			30	3	1	1	1	1	1	1	1	1	1	1	1	1	1	1	1	1	1	1	1
gyk15-40027	2	Help	2	64.617	1	1	1	0	0	1	1	4	1	0	0	0	0	0	0	0	27	1	7	3
gyk15-40029	2	Difficulty	2	84.24	5	3	0	0	0	1	1	3	2	0	0	0	0	0	0	0	19	3	7	3	0	1			30	3	1	1	1	1	1	1	2	1	1	1	1	1	1	2	1	1	1	1	2
gyk15-40030	2	Difficulty	2	68.842	2	3	0	1	0	1	1	2	3	0	2	2	0	0	1	1	26	1	7	3	0	1			30	3	1	1	1	1	1	1	2	1	1	1	1	1	1	2	1	2	1	1	3
gyk15-40031	2	Help	2	72.924	3	1	1	0	0	1	1	5	1	0	0	0	0	0	0	0	24	2	7	3
gyk15-40032	2	Help	1	75.021	4	1	1	1	0	1	1	3	2	0	1	1	0	0	2	2	25	1	7	3
gyk15-40033	2	Help	1	71.008	3	3	0	2	1	2	2	4	1	0	0	0	0	0	0	0	29	1	7	3
gyk15-40034	2	Help	2	65.587	2	1	1	1	0	1	1	3	2	0	0	0	0	0	0	0	21	2	7	3
gyk15-40035	2	Help	1	66.778	2	1	1	1	0	2	2	5	1	0	0	0	0	0	0	0	25	1	7	3
gyk15-40036	2	Help	2	60.623	1	1	1	0	0	1	1	4	1	0	0	0	0	0	0	0	26	1	7	3
gyk15-40037	2	Difficulty	1	60.163	1	1	1	2	1	2	2	4	1	0	0	0	0	0	0	0	30	1	7	3	0	1			30	3	1	1	1	1	1	1	1	1	1	1	1	1	1	1	1	1	1	1	1
gyk15-40039	2	Difficulty	2	62.791	1	3	0	0	0	2	2	5	1	0	0	0	0	0	0	0	27	1	7	3	0	1			30	3	1	1	1	1	1	1	1	1	1	1	1	1	1	1	1	1	1	1	1
gyk15-40041	2	Help	1	73.329	3	1	1	3	1	2	2	4	1	0	1	1	0	0	0	0	30	1	7	3
gyk15-40042	2	Help	2	69.444	2	1	1	1	0	1	1	2	3	0	2	2	1	1	2	2	28	1	7	3
gyk15-40043	2	Help	2	64.166	1	3	0	1	0	1	1	2	3	0	1	1	0	0	3	2	30	1	7	3
gyk15-40044	2	Help	1	62.857	1	1	1	2	1	3	2	5	1	0	0	0	0	0	0	0	28	1	7	3
gyk15-40045	2	Difficulty	1	84.757	5	1	1	0	0	1	1	2	3	0	1	1	0	0	0	0	19	3	7	3	0	1			25	3	1	1	1	1	1	2	2	1	1	1	1	1	1	1	1	1	1	1	1
gyk15-40047	2	Difficulty	2	66.827	2	3	0	0	0	1	1	2	3	0	0	0	0	0	0	0	26	1	7	3	0	1			25	3	1	1	1	1	1	1	1	1	1	1	1	1	1	1	1	1	1	1	1
gyk15-40048	2	Difficulty	1	78.06	4	1	1	1	0	1	1	5	1	0	0	0	0	0	0	0	30	1	7	3	0	1			30	3	1	1	1	1	1	1	2	1	1	1	1	1	1	1	1	1	1	1	1
gyk15-40049	2	Difficulty	2	79.136	4	1	1	0	0	1	1	3	2	0	0	0	0	0	0	0	23	2	7	3	0	1			30	3	1	1	1	1	1	1	1	1	1	1	1	1	1	1	1	1	1	1	1
gyk15-40052	2	Difficulty	1	76.404	4	3	0	1	0	1	1	2	3	1	1	1	1	1	0	0	24	2	7	3	10	2	5	2	10	2	1	1	1	1	1	1	1	2	1	1	1	1	1	3	1	1	1	1	1
gyk15-40054	2	Help	2	76.051	4	1	1	0	0	1	1	1	3	1	0	0	1	1	0	0	16	3	7	3
gyk15-40055	2	Help	1	82.507	5	1	1	1	0	1	1	2	3	0	2	2	0	0	1	1	27	1	3	2
gyk15-40056	2	Help	2	80.891	5	1	1	0	0	1	1	2	3	0	3	2	0	0	1	1	18	3	3	2
gyk15-40057	2	Difficulty	2	81.272	5	3	0	0	0	1	1	4	1	0	1	1	0	0	0	0	23	2	7	3	15	3	0	1	15	3	1	1	1	1	1	1	2	1	1	1	1	1	1	1	1	1	1	1	2
gyk15-40060	2	Difficulty	1	82.312	5	1	1	1	0	1	1	3	2	0	1	1	0	0	0	0	21	2	7	3	0	1			29	3	2	2	1	2	2	4	7	2	2	7	1	1	2	2	2	7	7	7	7
gyk15-40061	2	Difficulty	2	81.083	5	1	1	0	0	1	1	3	2	0	0	0	0	0	0	0	20	2	3	2	0	1			30	3	2	2	1	2	2	2	7	2	2	1	1	1	2	1	2	2	2	2	3
gyk15-40062	2	Difficulty	2	84.133	5	3	0	1	0	1	1	3	2	0	1	1	0	0	0	0	24	2	7	3	0	1			25	3	1	1	1	1	1	1	1	1	1	1	1	1	1	1	1	1	1	1	1
gyk15-40063	2	Difficulty	2	80.615	5	1	1	1	0	1	1	3	2	0	1	1	0	0	1	1	17	3	7	3	0	1			26	3	1	2	1	1	1	7	7	6	1	7	2	1	7	7	1	7	7	7	7
gyk15-40064	2	Help	1	82.734	5	1	1	1	0	1	1	3	2	0	0	0	0	0	0	0	30	1	7	3
gyk15-40066	2	Help	1	87.202	6	3	0	1	0	1	1	3	2	0	1	1	0	0	1	1	24	2	7	3
gyk15-40068	2	Help	2	80.267	5	3	0	0	0	1	1	4	1	0	0	0	0	0	0	0	19	3	7	3
gyk15-40069	2	Difficulty	1	80.297	5	3	0	1	0	1	1	3	2	0	0	0	0	0	0	0	26	1	7	3	0	1			25	3	1	1	1	1	1	1	1	1	1	1	1	1	1	1	1	1	1	1	1
gyk15-40073	2	Difficulty	2	84.426	5	1	1	0	0	1	1	2	3	0	1	1	0	0	0	0	17	3	0	1	5	2	2	2	23	3	1	1	1	1	1	1	3	4	1	2	1	1	5	7	1	4	5	2	7
gyk15-40075	2	Difficulty	1	80.004	5	3	0	0	0	1	1	1	3	0	1	1	1	1	3	2	16	3	7	3	15	3	20	3	0	1	7	7	7	7	7	7	7	7	7	7	7	7	7	7	7	7	7	7	7
gyk15-40077	2	Help	2	80.648	5	3	0	0	0	1	1	2	3	0	1	1	1	1	2	2	17	3	7	3
gyk15-40078	2	Help	1	81.434	5	3	0	0	0	1	1	3	2	0	0	0	0	0	0	0	21	2	7	3
gyk15-40079	2	Difficulty	1	80.681	5	3	0	1	0	1	1	3	2	0	0	0	0	0	0	0	30	1	3	2	2	2	0	1	25	3	1	1	1	1	1	1	2	1	1	1	1	1	1	1	1	1	1	1	2
gyk15-40080	2	Difficulty	1	80.002	5	3	0	2	1	1	1	3	2	0	2	2	0	0	2	2	30	1	6	2	7	2	0	1	23	3	1	1	1	1	1	1	1	1	1	1	1	1	1	1	1	1	1	1	1
gyk15-40081	2	Difficulty	2	89.792	6	3	0	0	0	1	1	2	3	0	0	0	0	0	0	0	11	3	0	1	5	2	5	2	15	3	1	2	2	2	2	7	6	6	1	1	1	1	1	1	1	1	1	1	1
gyk15-40082	2	Help	2	80.752	5	3	0	0	0	1	1	3	2	0	2	2	0	0	2	2	22	2	7	3
gyk15-40083	2	Help	1	68.973	2	1	1	1	0	1	1	4	1	0	0	0	0	0	0	0	29	1	7	3
gyk15-40084	2	Help	1	65.047	2	1	1	2	1	2	2	5	1	0	0	0	0	0	0	0	28	1	7	3
gyk15-40085	2	Help	2	68.188	2	1	1	1	0	1	1	4	1	0	0	0	0	0	0	0	28	1	7	3
gyk15-40086	2	Difficulty	1	68.626	2	1	1	1	0	1	1	4	1	0	1	1	0	0	0	0	29	1	7	3	0	1			30	3	1	1	1	1	1	1	1	1	1	1	1	1	1	1	1	1	1	1	1
gyk15-40087	2	Help	2	67.96	2	1	1	1	0	1	1	4	1	0	1	1	0	0	1	1	29	1	7	3
gyk15-40088	2	Help	1	72.765	3	1	1	1	0	2	2	4	1	0	0	0	0	0	0	0	30	1	7	3
gyk15-40090	2	Help	2	63.897	1	1	1	1	0	1	1	4	1	0	0	0	0	0	0	0	29	1	7	3
gyk15-40091	2	Difficulty	1	64.081	1	1	1	2	1	1	1	2	3	0	1	1	0	0	0	0	30	1	7	3	26	3	0	1	5	2	1	1	1	1	1	1	1	1	1	1	1	1	1	1	1	1	2	1	2
gyk15-40093	2	Help	2	72.034	3	1	1	0	0	1	1	5	1	0	0	0	0	0	0	0	25	1	7	3
gyk15-40095	2	Difficulty	2	60.185	1	1	1	0	0	1	1	4	1	0	0	0	0	0	0	0	24	2	7	3	0	1			30	3	1	1	1	1	1	1	1	1	1	1	1	1	1	1	1	1	1	1	1
gyk15-40096	2	Difficulty	1	65.316	2	1	1	2	1	1	1	4	1	0	0	0	0	0	0	0	30	1	7	3	0	1			30	3	1	1	1	1	1	1	1	1	1	1	1	1	1	1	1	1	1	1	1
gyk15-40097	2	Help	2	65.858	2	1	1	1	0	1	1	4	1	0	0	0	0	0	0	0	28	1	7	3
gyk15-40098	2	Difficulty	2	77.056	4	3	0	0	0	1	1	5	1	0	0	0	0	0	0	0	23	2	7	3	0	1			30	3	1	1	1	1	1	1	1	1	1	1	1	1	1	1	1	1	1	1	2
gyk15-40100	2	Difficulty	1	68.286	2	1	1	2	1	2	2	4	1	0	1	1	0	0	1	1	30	1	7	3	0	1			30	3	1	1	1	1	1	1	1	1	1	1	1	1	1	1	1	1	2	1	1
gyk15-40102	2	Help	2	82.181	5	3	0	1	0	1	1	4	1	0	1	1	0	0	0	0	21	2	7	3
gyk15-40103	2	Help	1	79.416	4	1	1	2	1	1	1	3	2	0	0	0	0	0	0	0	27	1	7	3
gyk15-40104	2	Help	2	76.897	4	1	1	0	0	1	1	4	1	0	0	0	0	0	0	0	26	1	7	3
gyk15-40106	2	Difficulty	2	74.143	3	1	1	1	0	1	1	4	1	0	0	0	0	0	0	0	25	1	7	3	0	1			30	3	1	1	1	1	1	1	2	1	1	1	1	1	1	1	1	1	1	1	2
gyk15-40107	2	Difficulty	1	79.495	4	1	1	1	0	1	1	3	2	0	0	0	0	0	2	2	26	1	7	3	2	2	0	1	25	3	1	1	1	1	1	1	1	1	1	1	1	1	1	1	1	1	1	1	1
gyk15-40108	2	Difficulty	1	66.301	2	1	1	1	0	2	2	4	1	0	0	0	0	0	0	0	28	1	7	3	0	1			28	3	1	1	1	1	1	1	1	1	1	1	1	1	1	1	1	1	1	1	1
gyk15-40109	2	Difficulty	2	74.712	3	3	0	0	0	1	1	2	3	0	1	1	0	0	0	0	24	2	7	3	25	3	3	2	3	2	1	1	1	1	1	1	2	1	1	3	1	1	1	1	1	1	1	1	1
gyk15-40110	2	Difficulty	2	70.405	3	1	1	2	1	1	1	4	1	0	1	1	0	0	1	1	26	1	7	3	0	1			30	3	1	1	1	1	1	1	1	1	1	1	1	1	1	1	1	1	1	1	1
gyk15-40111	2	Difficulty	1	70.414	3	1	1	2	1	1	1	4	1	0	1	1	0	0	0	0	29	1	7	3	0	1			30	3	1	1	1	1	1	1	1	1	1	1	1	1	1	1	1	1	1	1	1
gyk15-40112	2	Help	2	71.936	3	3	0	1	0	1	1	5	1	0	0	0	0	0	0	0	28	1	7	3
gyk15-40114	2	Help	2	60.204	1	1	1	0	0	1	1	5	1	0	1	1	0	0	0	0	27	1	7	3
gyk15-40116	2	Help	1	61.195	1	1	1	2	1	2	2	4	1	0	0	0	0	0	0	0	30	1	7	3
gyk15-40117	2	Difficulty	1	75.55	4	1	1	1	0	1	1	5	1	0	0	0	0	0	0	0	29	1	7	3	0	1			30	3	1	1	1	1	1	1	1	1	1	1	1	1	1	1	1	1	1	1	1
gyk15-40118	2	Help	1	76.787	4	1	1	1	0	1	1	2	3	0	1	1	0	0	0	0	24	2	7	3
gyk15-40119	2	Help	2	79.147	4	3	0	0	0	1	1	4	1	0	1	1	0	0	0	0	22	2	7	3
gyk15-40120	2	Difficulty	2	77.653	4	1	1	0	0	1	1	4	1	0	0	0	0	0	0	0	25	1	7	3	0	1			30	3	1	1	1	1	1	1	2	1	1	1	1	1	1	1	1	1	1	1	2
gyk15-40122	2	Difficulty	2	80.933	5	3	0	0	0	1	1	4	1	1	1	1	0	0	1	1	20	2	7	3	0	1			30	3	1	2	1	1	1	2	5	1	1	4	1	1	2	1	1	2	2	1	2
gyk15-40123	2	Help	2	81.056	5	1	1	0	0	1	1	2	3	0	2	2	1	1	1	1	21	2	7	3
gyk15-40124	2	Difficulty	2	72.481	3	3	0	0	0	1	1	2	3	0	2	2	0	0	2	2	19	3	7	3	5	2	0	1	23	3	1	1	1	1	1	4	1	1	1	1	1	1	4	1	1	1	1	1	4
gyk15-40126	2	Difficulty	2	71.24	3	1	1	0	0	1	1	4	1	0	0	0	0	0	0	0	25	1	7	3	0	1			30	3	1	1	1	1	1	1	1	1	1	1	1	1	1	1	1	1	1	1	1
gyk15-40127	2	Help	1	73.858	3	1	1	1	0	1	1	5	1	0	0	0	0	0	0	0	29	1	7	3
gyk15-40128	2	Difficulty	1	80.076	5	1	1	1	0	1	1	4	1	0	0	0	0	0	0	0	28	1	7	3	0	1			30	3	1	1	1	1	1	1	1	1	1	1	1	1	1	1	1	1	1	1	2
gyk15-40130	2	Difficulty	1	76.486	4	1	1	1	0	1	1	2	3	1	1	1	0	0	3	2	27	1	7	3	0	1			28	3	1	1	1	1	1	1	1	1	1	1	1	1	1	1	1	1	1	1	1
gyk15-40131	2	Help	1	77.294	4	1	1	0	0	1	1	5	1	0	0	0	0	0	0	0	29	1	7	3
gyk15-40133	2	Difficulty	2	76.415	4	1	1	0	0	1	1	3	2	0	1	1	0	0	0	0	25	1	7	3	0	1			28	3	1	1	1	1	1	1	2	1	1	1	1	1	1	1	1	1	1	1	2
gyk15-40136	2	Difficulty	1	61.814	1	1	1	0	0	1	1	5	1	0	1	1	0	0	2	2	23	2	7	3	0	1			30	3	1	1	1	1	1	1	1	1	1	1	1	1	1	1	1	1	1	1	1
gyk15-40141	2	Difficulty	2	74.447	3	1	1	0	0	1	1	4	1	0	0	0	0	0	0	0	25	1	7	3	0	1			26	3	1	1	1	1	1	1	2	1	1	1	1	1	1	1	1	1	1	1	2
gyk15-40142	2	Help	2	69.097	2	1	1	0	0	1	1	4	1	0	0	0	0	0	0	0	25	1	7	3
gyk15-40143	2	Help	2	64.99	1	3	0	0	0	1	1	3	2	0	1	1	0	0	2	2	21	2	7	3
gyk15-40145	2	Help	1	84.114	5	1	1	2	1	2	2	3	2	0	3	2	0	0	2	2	29	1	7	3
gyk15-40146	2	Help	2	80.431	5	1	1	0	0	1	1	3	2	0	2	2	1	1	1	1	21	2	7	3
gyk15-40147	2	Help	2	87.813	6	3	0	0	0	1	1	4	1	0	0	0	0	0	0	0	20	2	7	3
gyk15-40151	2	Help	2	85.839	6	3	0	0	0	1	1	4	1	0	1	1	0	0	2	2	22	2	7	3
gyk15-40152	2	Difficulty	1	86.233	6	3	0	0	0	1	1	2	3	0	1	1	0	0	0	0	22	2	7	3	1	2	5	2	20	3	1	1	1	1	1	3	5	7	1	6	1	1	5	6	1	2	1	1	5
gyk15-40154	2	Difficulty	1	81.012	5	1	1	0	0	1	1	4	1	0	0	0	0	0	0	0	25	1	7	3	0	1			28	3	1	1	1	1	1	1	1	1	1	1	1	1	1	1	1	1	1	1	2
gyk15-40155	2	Difficulty	2	85.532	6	1	1	0	0	1	1	3	2	0	1	1	0	0	0	0	21	2	0	1	0	1			30	3	2	2	2	2	2	7	7	5	1	4	1	1	5	4	1	5	7	7	7
gyk15-40156	2	Difficulty	1	83.306	5	3	0	3	1	1	1	3	2	0	2	2	0	0	3	2	28	1	7	3	0	1			30	3	1	1	1	1	1	1	2	1	1	1	1	1	1	1	1	1	2	1	2
gyk15-40158	2	Help	1	81.113	5	1	1	1	0	1	1	3	2	0	1	1	0	0	1	1	23	2	7	3
gyk15-40160	2	Help	2	80.149	5	1	1	0	0	1	1	3	2	0	2	2	0	0	0	0	21	2	1	2
gyk15-40161	2	Difficulty	1	85.256	6	1	1	1	0	1	1	2	3	0	0	0	0	0	0	0	16	3	0	1	0	1			25	3	7	7	7	7	7	7	7	7	5	7	4	7	7	7	1	7	7	7	7
gyk15-40164	2	Help	2	84.976	5	3	0	0	0	1	1	3	2	0	1	1	0	0	3	2	20	2	7	3
gyk15-40165	2	Difficulty	1	82.066	5	3	0	0	0	1	1	4	1	0	0	0	0	0	0	0	24	2	7	3	0	1			28	3	1	1	1	1	1	1	1	1	1	1	1	1	1	1	1	1	1	1	4
gyk15-40166	2	Difficulty	2	80.9	5	3	0	0	0	1	1	3	2	0	2	2	0	0	2	2	18	3	7	3	0	1			25	3	1	1	1	1	1	1	1	1	1	1	1	1	1	1	1	1	1	1	2
gyk15-40168	2	Difficulty	2	86.981	6	3	0	0	0	1	1	1	3	0	3	2	0	0	0	0	19	3	0	1	30	3	30	3	0	1	7	7	7	7	7	7	7	7	6	7	2	7	7	7	7	7	7	7	7
gyk15-40169	2	Difficulty	2	83.668	5	3	0	0	0	1	1	3	2	0	2	2	0	0	2	2	23	2	7	3	0	1			25	3	1	1	1	1	1	1	2	1	1	1	1	1	1	7	1	2	2	2	7
gyk15-40170	2	Difficulty	1	75.906	4	1	1	1	0	1	1	5	1	0	0	0	0	0	0	0	28	1	7	3	0	1			30	3	1	1	1	1	1	1	1	1	1	1	1	1	1	1	1	1	1	1	1
gyk15-40171	2	Difficulty	2	71.342	3	1	1	0	0	1	1	3	2	0	0	0	0	0	0	0	22	2	7	3	0	1			30	3	1	1	1	1	1	1	1	1	1	1	1	1	1	1	1	1	1	1	1
gyk15-40172	2	Help	2	78.384	4	1	1	0	0	1	1	4	1	0	0	0	0	0	0	0	25	1	7	3
gyk15-50001	2	Help	1	78.844	4	1	1	0	0	1	1	3	2	0	1	1	0	0	3	2	24	2	7	3
gyk15-50002	2	Difficulty	2	75.873	4	1	1	0	0	1	1	3	2	0	1	1	0	0	2	2	20	2	7	3	6	2	1	2	28	3	1	1	1	1	1	1	1	1	1	1	1	1	1	1	1	1	1	1	1
gyk15-50003	2	Help	2	71.626	3	3	0	0	0	1	1	2	3	0	2	2	0	0	2	2	24	2	7	3
gyk15-50004	2	Help	1	60.146	1	1	1	2	1	2	2	4	1	0	0	0	0	0	0	0	26	1	7	3
gyk15-50005	2	Difficulty	1	60.415	1	1	1	1	0	2	2	4	1	0	0	0	0	0	0	0	30	1	7	3	0	1			20	3	1	1	1	1	1	1	1	1	1	1	1	1	1	1	1	1	1	1	1
gyk15-50007	2	Help	2	75.876	4	1	1	0	0	1	1	3	2	0	2	2	0	0	2	2	27	1	7	3
gyk15-50010	2	Help	2	67.911	2	1	1	0	0	1	1	2	3	0	1	1	0	0	2	2	21	2	1	2
gyk15-50011	2	Difficulty	2	79.131	4	3	0	0	0	1	1	2	3	0	1	1	0	0	1	1	21	2	7	3	5	2	1	2	20	3	1	1	1	1	1	1	1	1	1	1	1	1	1	1	1	1	1	1	1
gyk15-50012	2	Help	2	69.88	2	3	0	0	0	1	1	4	1	0	1	1	2	2	1	1	24	2	7	3
gyk15-50013	2	Difficulty	2	71.936	3	3	0	0	0	1	1	2	3	0	0	0	0	0	0	0	22	2	5	2	8	2	1	2	20	3	1	1	1	1	1	1	1	1	1	1	1	1	1	1	1	1	1	1	1
gyk15-50014	2	Help	1	70.83	3	3	0	3	1	1	1	4	1	0	1	1	0	0	0	0	28	1	7	3
gyk15-50015	2	Difficulty	2	60.688	1	1	1	0	0	1	1	3	2	0	0	0	0	0	1	1	25	1	7	3	5	2	1	2	20	3	1	1	1	1	1	1	1	1	1	1	1	1	1	1	1	1	1	1	1
gyk15-50016	2	Difficulty	1	81.028	5	3	0	0	0	1	1	2	3	0	0	0	0	0	0	0	20	2	7	3	0	1			28	3	1	1	1	1	1	1	1	1	1	1	1	1	1	1	1	1	1	1	1
gyk15-50017	2	Help	2	88.443	6	1	1	0	0	1	1	2	3	0	0	0	0	0	0	0	17	3	0	1
gyk15-50019	2	Difficulty	1	80.549	5	3	0	1	0	1	1	3	2	0	1	1	1	1	1	1	24	2	7	3	6	2	1	2	20	3	1	1	1	1	1	1	1	1	1	1	1	1	1	1	1	1	1	1	1
gyk15-50021	2	Help	2	77.913	4	1	1	1	0	1	1	2	3	0	1	1	0	0	1	1	26	1	7	3
gyk15-50022	2	Help	1	71.399	3	3	0	2	1	1	1	3	2	0	3	2	0	0	2	2	29	1	7	3
gyk15-50023	2	Difficulty	1	66.671	2	3	0	1	0	1	1	3	2	0	0	0	0	0	0	0	24	2	7	3	0	1			30	3	1	1	1	1	1	1	1	1	1	1	1	1	1	1	1	1	1	1	1
gyk15-50024	2	Difficulty	2	67.358	2	3	0	1	0	1	1	3	2	0	2	2	0	0	1	1	26	1	7	3	14	2	1	2	10	2	1	1	1	1	1	1	1	1	1	1	1	1	1	1	1	1	1	1	1
gyk15-50026	2	Difficulty	1	76.661	4	1	1	1	0	1	1	3	2	0	0	0	0	0	0	0	26	1	7	3	10	2	1	2	16	3	1	1	1	1	1	1	1	1	1	1	1	1	1	1	1	1	1	1	1
gyk15-50027	2	Difficulty	2	68.702	2	1	1	0	0	1	1	4	1	0	1	1	1	1	0	0	24	2	7	3	0	1			28	3	1	1	1	1	1	1	1	1	1	1	1	1	1	1	1	1	1	1	1
gyk15-50028	2	Help	1	73.256	3	1	1	1	0	1	1	2	3	0	2	2	0	0	2	2	25	1	7	3
gyk15-50029	2	Difficulty	2	74.956	3	3	0	0	0	1	1	2	3	1	2	2	1	1	3	2	21	2	7	3	3	2	1	2	20	3	1	1	1	1	1	1	1	1	1	1	1	1	1	1	1	1	1	1	1
gyk15-50030	2	Difficulty	1	66.791	2	1	1	1	0	1	1	5	1	0	1	1	0	0	1	1	28	1	7	3	0	1			26	3	1	1	1	1	1	1	1	1	1	1	1	1	1	1	1	1	1	1	1
gyk15-50032	2	Help	1	64.579	1	1	1	1	0	1	1	4	1	1	0	0	0	0	1	1	29	1	7	3
gyk15-50033	2	Help	2	68.341	2	1	1	1	0	1	1	5	1	0	1	1	0	0	1	1	26	1	3	2
gyk15-50035	2	Difficulty	2	61.209	1	1	1	1	0	1	1	2	3	0	0	0	0	0	0	0	27	1	7	3	7	2	1	2	16	3	1	1	1	1	1	1	1	1	1	1	1	1	1	1	1	1	1	1	1
gyk15-50036	2	Help	1	62.348	1	1	1	1	0	2	2	3	2	0	2	2	0	0	2	2	29	1	7	3
gyk15-50038	2	Help	1	69.409	2	1	1	1	0	1	1	2	3	0	1	1	0	0	1	1	28	1	7	3
gyk15-50039	2	Difficulty	2	68.056	2	1	1	1	0	1	1	3	2	0	1	1	0	0	2	2	27	1	7	3	6	2	1	2	20	3	1	1	1	1	1	1	1	1	1	1	1	1	1	1	1	1	1	1	1
gyk15-50042	2	Help	2	67.339	2	1	1	1	0	1	1	3	2	0	0	0	0	0	0	0	24	2	7	3
gyk15-50044	2	Difficulty	2	71.944	3	3	0	2	1	1	1	3	2	1	0	0	0	0	0	0	26	1	7	3	0	1			20	3	1	1	1	1	1	1	1	1	1	1	1	1	1	1	1	1	1	1	1
gyk15-50045	2	Difficulty	2	75.908	4	3	0	0	0	1	1	3	2	0	0	0	0	0	0	0	23	2	7	3	5	2	1	2	20	3	1	1	1	1	1	1	1	1	1	1	1	1	1	1	1	1	1	1	1
gyk15-50046	2	Difficulty	2	72.352	3	1	1	0	0	1	1	3	2	0	2	2	0	0	1	1	25	1	7	3	0	1			20	3	1	1	1	1	1	1	1	1	1	1	1	1	1	1	1	1	1	1	1
gyk15-50048	2	Difficulty	1	76.344	4	1	1	1	0	1	1	4	1	0	0	0	0	0	0	0	26	1	7	3	0	1			29	3	1	1	1	1	1	1	1	1	1	1	1	1	1	1	1	1	1	1	1
gyk15-50049	2	Difficulty	2	76.746	4	1	1	0	0	1	1	3	2	0	1	1	0	0	1	1	22	2	7	3	0	1			20	3	1	1	1	1	1	1	1	2	1	1	1	1	1	3	1	1	1	1	2
gyk15-50050	2	Help	2	70.665	3	3	0	0	0	1	1	2	3	1	0	0	0	0	0	0	21	2	7	3
gyk15-50051	2	Help	1	70.145	3	1	1	0	0	1	1	5	1	0	0	0	0	0	0	0	29	1	7	3
gyk15-50052	2	Difficulty	2	66.049	2	1	1	1	0	1	1	4	1	0	0	0	0	0	0	0	28	1	7	3	0	1			22	3	1	1	1	1	1	1	1	1	1	1	1	1	1	1	1	1	1	1	1
gyk15-50053	2	Difficulty	2	66.271	2	1	1	1	0	1	1	3	2	0	1	1	0	0	2	2	24	2	7	3	0	1			30	3	1	1	1	1	1	1	1	1	1	1	1	1	1	1	1	1	1	1	1
gyk15-50054	2	Difficulty	2	81.631	5	3	0	0	0	1	1	2	3	0	1	1	0	0	2	2	17	3	5	2	10	2	1	2	20	3	1	1	1	1	1	1	1	1	1	1	1	1	1	1	1	1	1	1	1
gyk15-50055	2	Help	1	80.667	5	1	1	1	0	1	1	2	3	1	2	2	0	0	2	2	26	1	7	3
gyk15-50056	2	Help	2	81.409	5	1	1	0	0	1	1	2	3	1	0	0	0	0	0	0	20	2	7	3
gyk15-50057	2	Difficulty	2	71.889	3	3	0	0	0	1	1	3	2	0	1	1	0	0	1	1	23	2	7	3	0	1			20	3	1	1	1	1	1	1	1	1	1	1	1	1	1	1	1	1	1	1	1
gyk15-50058	2	Difficulty	1	80.845	5	3	0	1	0	1	1	2	3	0	0	0	0	0	0	0	24	2	7	3	0	1			20	3	1	1	1	1	1	2	2	2	1	1	1	1	2	2	1	1	1	1	2
gyk15-50059	2	Difficulty	1	81.187	5	3	0	0	0	1	1	2	3	0	1	1	0	0	1	1	20	2	4	2	3	2	1	2	20	3	3	3	3	3	6	2	7	2	1	7	1	1	3	7	1	7	7	7	7
gyk15-50061	2	Difficulty	1	81.795	5	1	1	0	0	1	1	4	1	0	0	0	0	0	2	2	23	2	2	2	6	2	2	2	19	3	3	3	3	3	3	3	4	2	1	1	1	1	1	3	1	1	1	2	3
gyk15-50062	2	Difficulty	1	82.006	5	3	0	0	0	2	2	2	3	0	0	0	1	1	0	0	23	2	7	3	0	1			20	3	1	1	1	1	1	1	1	1	1	1	1	1	1	2	1	1	1	1	1
gyk15-50066	2	Difficulty	2	71.558	3	3	0	0	0	1	1	2	3	0	1	1	0	0	4	2	24	2	7	3	7	2	3	2	10	2	1	1	1	1	1	1	1	1	1	1	1	1	1	2	1	1	1	1	1
gyk15-50069	2	Difficulty	1	81.633	5	3	0	1	0	1	1	3	2	1	0	0	0	0	0	0	28	1	7	3	3	2	1	2	20	3	1	1	1	1	1	1	1	1	1	1	1	1	1	1	1	1	1	1	1
gyk15-50070	2	Help	2	80.032	5	3	0	1	0	1	1	2	3	0	2	2	0	0	2	2	25	1	7	3
gyk15-50075	2	Help	1	86.553	6	3	0	1	0	1	1	4	1	0	0	0	0	0	0	0	22	2	7	3
gyk15-50077	2	Difficulty	2	80.73	5	1	1	0	0	1	1	2	3	0	0	0	1	1	0	0	19	3	7	3	3	2	1	2	25	3	1	1	1	1	1	1	1	1	1	1	1	1	1	1	1	1	1	1	1
gyk15-50080	2	Help	2	80.878	5	3	0	0	0	2	2	4	1	0	0	0	0	0	0	0	20	2	1	2
gyk15-50083	2	Difficulty	2	81.072	5	3	0	0	0	1	1	4	1	0	1	1	0	0	0	0	19	3	5	2	0	1			29	3	1	1	1	1	1	3	3	1	1	1	1	1	3	1	1	1	1	1	2
gyk15-50085	2	Difficulty	2	85.918	6	3	0	0	0	1	1	4	1	0	0	0	0	0	0	0	27	1	7	3	0	1			20	3	1	1	1	1	1	1	1	1	1	1	1	1	1	1	1	1	1	1	2
gyk15-50087	2	Help	2	67.128	2	1	1	1	0	2	2	4	1	0	0	0	0	0	0	0	29	1	7	3
gyk15-50088	2	Help	1	67.78	2	1	1	2	1	1	1	4	1	0	1	1	0	0	0	0	27	1	7	3
gyk15-50089	2	Difficulty	2	79.457	4	3	0	0	0	1	1	2	3	0	1	1	0	0	1	1	21	2	7	3	0	1			29	3	1	1	1	1	1	1	1	1	1	1	1	1	1	2	1	1	1	1	1
gyk15-50091	2	Help	1	71.232	3	1	1	2	1	1	1	3	2	0	2	2	0	0	1	1	27	1	7	3
gyk15-50092	2	Help	2	71.44	3	1	1	0	0	1	1	3	2	0	1	1	0	0	1	1	23	2	7	3
gyk15-50093	2	Difficulty	1	74.189	3	1	1	2	1	1	1	3	2	0	0	0	3	2	1	1	27	1	7	3	6	2	1	2	20	3	1	1	1	1	1	1	1	1	1	1	1	1	1	1	1	1	1	1	2
gyk15-50094	2	Help	2	69.606	2	1	1	1	0	1	1	4	1	0	0	0	0	0	0	0	28	1	7	3
gyk15-50096	2	Help	2	77.496	4	1	1	0	0	1	1	3	2	0	0	0	1	1	0	0	19	3	7	3
gyk15-50097	2	Help	1	74.731	3	1	1	2	1	1	1	4	1	0	2	2	0	0	0	0	24	2	7	3
gyk15-50098	2	Help	2	74.4	3	1	1	0	0	1	1	2	3	1	4	2	2	2	6	2	21	2	7	3
gyk15-50099	2	Difficulty	2	82.137	5	3	0	0	0	1	1	2	3	1	0	0	0	0	0	0	18	3	7	3	10	2	1	2	15	3	1	1	1	1	1	4	2	1	1	1	1	1	1	1	1	1	1	1	4
gyk15-50100	2	Help	1	67.596	2	1	1	2	1	3	2	4	1	0	1	1	0	0	0	0	25	1	7	3
gyk15-50101	2	Difficulty	2	66.389	2	1	1	0	0	1	1	4	1	0	0	0	0	0	0	0	27	1	7	3	0	1			30	3	1	1	1	1	1	1	1	1	1	1	1	1	1	1	1	1	1	1	1
gyk15-50104	2	Difficulty	1	79.509	4	1	1	2	1	1	1	4	1	0	0	0	0	0	0	0	27	1	7	3	0	1			20	3	1	1	1	1	1	1	1	1	1	1	1	1	1	1	1	1	1	1	1
gyk15-50105	2	Help	2	79.126	4	1	1	0	0	1	1	4	1	0	0	0	0	0	0	0	22	2	7	3
gyk15-50107	2	Difficulty	1	83.104	5	1	1	0	0	1	1	2	3	0	0	0	0	0	0	0	19	3	4	2	0	1			28	3	1	1	1	1	1	1	6	1	1	1	1	1	2	5	1	1	2	2	2
gyk15-50108	2	Help	2	81.368	5	1	1	0	0	1	1	2	3	0	1	1	0	0	0	0	10	3	2	2
gyk15-50109	2	Difficulty	2	81.379	5	3	0	0	0	1	1	2	3	0	1	1	0	0	2	2	19	3	7	3	0	1			15	3	1	1	1	1	1	1	4	1	1	4	1	1	1	4	1	1	1	1	4
gyk15-50112	2	Difficulty	2	79.673	4	3	0	0	0	1	1	2	3	0	1	1	0	0	1	1	20	2	5	2	0	1			25	3	1	1	1	1	1	1	5	1	1	1	1	1	1	1	1	1	1	1	1
gyk15-50113	2	Difficulty	1	83.115	5	3	0	2	1	1	1	3	2	0	0	0	0	0	0	0	25	1	7	3	0	1			30	3	1	1	1	1	1	1	1	1	1	1	1	1	2	1	1	1	1	1	1
gyk15-50114	2	Help	1	63.281	1	1	1	2	1	2	2	2	3	1	3	2	0	0	2	2	28	1	7	3
gyk15-50115	2	Help	2	63.196	1	1	1	1	0	2	2	4	1	0	0	0	0	0	0	0	27	1	7	3
gyk15-50116	2	Help	1	70.17	3	1	1	1	0	2	2	4	1	0	0	0	0	0	0	0	24	2	7	3
gyk15-50117	2	Help	2	65.176	2	1	1	1	0	1	1	4	1	0	1	1	0	0	1	1	23	2	7	3
gyk15-50118	2	Help	2	82.392	5	3	0	0	0	1	1	2	3	0	2	2	1	1	1	1	20	2	7	3
gyk15-50119	2	Help	1	69.409	2	1	1	2	1	1	1	2	3	0	3	2	0	0	2	2	29	1	4	2
gyk15-50120	2	Help	2	67.339	2	1	1	1	0	1	1	2	3	0	2	2	0	0	0	0	27	1	4	2
gyk15-50122	2	Difficulty	1	74.077	3	4	0	1	0	1	1	3	2	0	0	0	0	0	0	0	23	2	7	3	0	1			30	3	1	1	1	1	1	1	1	1	1	1	1	1	1	1	1	1	1	1	1
gyk15-50123	2	Help	2	65.499	2	1	1	1	0	1	1	3	2	0	1	1	0	0	1	1	26	1	7	3
gyk15-50124	2	Help	2	62.824	1	3	0	1	0	1	1	2	3	0	1	1	0	0	2	2	28	1	7	3
gyk15-50125	2	Help	2	68.888	2	1	1	0	0	1	1	2	3	1	0	0	0	0	0	0	24	2	7	3
gyk15-50128	2	Difficulty	1	70.718	3	1	1	1	0	1	1	2	3	0	0	0	0	0	0	0	26	1	7	3	0	1			29	3	1	1	1	1	1	1	1	1	1	1	1	1	1	1	1	1	1	1	1
gyk15-50129	2	Difficulty	1	70.756	3	1	1	2	1	1	1	4	1	0	0	0	2	2	0	0	26	1	7	3	0	1			30	3	1	1	1	1	1	1	1	1	1	1	1	1	1	1	1	1	1	1	1
gyk15-50130	2	Help	2	67.982	2	3	0	1	0	1	1	5	1	0	0	0	0	0	0	0	24	2	7	3
gyk15-50131	2	Help	1	74.589	3	1	1	1	0	1	1	4	1	0	1	1	0	0	0	0	25	1	7	3
gyk15-50132	2	Help	2	72.174	3	1	1	1	0	1	1	3	2	0	2	2	0	0	0	0	26	1	7	3
gyk15-50133	2	Difficulty	1	65.819	2	1	1	1	0	1	1	3	2	0	0	0	0	0	0	0	23	2	7	3	0	1			30	3	1	1	1	1	1	1	1	1	1	1	1	1	1	1	1	1	1	1	1
gyk15-50134	2	Difficulty	2	63.509	1	1	1	0	0	1	1	4	1	0	0	0	0	0	0	0	26	1	7	3	0	1			30	3	1	1	1	1	1	1	1	1	1	1	1	1	1	1	1	1	1	1	1
gyk15-50135	2	Help	1	64.062	1	1	1	1	0	2	2	2	3	0	1	1	0	0	1	1	25	1	7	3
gyk15-50137	2	Difficulty	1	67.246	2	1	1	1	0	1	1	5	1	0	1	1	0	0	0	0	27	1	7	3	4	2	1	2	26	3	1	1	1	1	1	1	1	1	1	1	1	1	1	1	1	1	1	1	1
gyk15-50138	2	Difficulty	2	62.608	1	1	1	0	0	1	1	2	3	0	0	0	0	0	0	0	25	1	7	3	1	2	0	1	30	3	1	1	1	1	1	1	1	1	1	1	1	1	1	1	1	1	1	1	1
gyk15-50140	2	Help	1	70.718	3	3	0	2	1	1	1	3	2	1	1	1	0	0	1	1	30	1	7	3
gyk15-50141	2	Difficulty	1	65.203	2	1	1	2	1	1	1	2	3	0	1	1	0	0	1	1	30	1	7	3	0	1			30	3	1	1	1	1	1	1	1	1	1	1	1	1	1	1	1	1	1	1	1
gyk15-50142	2	Difficulty	2	65.209	2	1	1	1	0	1	1	2	3	0	1	1	0	0	1	1	25	1	7	3	0	1			30	3	1	1	1	1	1	1	1	1	1	1	1	1	1	1	1	1	1	1	1
gyk15-50144	2	Difficulty	1	74.942	3	1	1	1	0	2	2	2	3	0	0	0	0	0	1	1	28	1	7	3	0	1			28	3	1	1	1	1	1	1	1	1	1	1	1	1	1	1	1	1	1	1	1
gyk15-50145	2	Help	2	74.249	3	1	1	1	0	1	1	2	3	1	0	0	0	0	1	1	20	2	7	3
gyk15-50146	2	Difficulty	1	72.076	3	1	1	1	0	1	1	2	3	0	2	2	0	0	1	1	29	1	7	3	0	1			20	3	1	1	1	1	1	1	1	1	1	1	1	1	1	1	1	1	1	1	1
gyk15-50147	2	Difficulty	1	84.182	5	3	0	2	1	2	2	3	2	0	1	1	0	0	1	1	22	2	7	3	0	1			29	3	1	1	1	1	1	1	1	1	1	1	1	1	1	1	1	1	1	1	1
gyk15-50148	2	Help	1	73.129	3	1	1	1	0	1	1	3	2	0	0	0	0	0	0	0	20	2	7	3
gyk15-50149	2	Difficulty	1	80.139	5	3	0	1	0	1	1	1	3	1	0	0	1	1	0	0	20	2	7	3	0	1			15	3	1	1	1	1	1	1	3	1	1	1	1	1	1	1	1	1	1	1	1
gyk15-50150	2	Help	2	85.034	6	3	0	0	0	1	1	3	2	0	1	1	1	1	1	1	19	3	2	2
gyk15-50152	2	Help	1	83.26	5	3	0	0	0	1	1	3	2	0	0	0	0	0	0	0	21	2	7	3
gyk15-50154	2	Difficulty	1	81.384	5	2	0	2	1	1	1	3	2	1	3	2	0	0	0	0	26	1	7	3	0	1			30	3	1	2	1	1	1	1	2	1	1	1	1	1	1	2	1	1	1	1	1
gyk15-50155	2	Help	2	82.953	5	3	0	0	0	1	1	2	3	0	3	2	1	1	2	2	22	2	7	3
gyk15-50156	2	Difficulty	1	81.806	5	1	1	2	1	4	2	4	1	0	2	2	0	0	3	2	25	1	7	3	0	1			30	3	1	1	1	1	1	1	1	1	1	1	1	1	1	1	1	1	1	1	1
gyk15-50158	2	Help	1	85.639	6	1	1	2	1	1	1	3	2	0	0	0	0	0	0	0	25	1	7	3
gyk15-50159	2	Difficulty	2	84.497	5	1	1	0	0	1	1	3	2	0	0	0	0	0	0	0	12	3	7	3	15	3	0	1	15	3	1	1	1	1	1	1	2	1	1	1	1	1	1	2	1	2	1	2	2
gyk15-50162	2	Help	2	85.447	6	3	0	0	0	1	1	4	1	0	0	0	0	0	1	1	24	2	7	3
gyk15-50164	2	Difficulty	2	81.989	5	3	0	0	0	1	1	2	3	0	1	1	0	0	2	2	14	3	3	2	0	1			15	3	1	1	1	1	1	1	2	1	1	1	1	1	1	5	1	1	1	1	1
gyk15-50169	2	Help	1	87.301	6	1	1	0	0	3	2	2	3	0	0	0	0	0	0	0	21	2	7	3
gyk15-50170	2	Help	1	83.109	5	3	0	2	1	1	1	4	1	0	0	0	0	0	0	0	27	1	7	3
gyk15-50171	2	Difficulty	2	83.019	5	3	0	0	0	1	1	5	1	0	0	0	0	0	0	0	24	2	7	3	0	1			20	3	1	1	1	1	1	1	1	1	1	1	1	1	1	1	1	1	1	1	2
gyk15-50172	2	Help	1	80.223	5	3	0	1	0	2	2	3	2	0	0	0	0	0	0	0	27	1	7	3
gyk15-50174	2	Help	1	80.029	5	3	0	1	0	1	1	4	1	0	0	0	0	0	0	0	30	1	7	3
gyk15-50175	2	Help	1	80.032	5	1	1	1	0	1	1	3	2	0	0	0	0	0	0	0	25	1	7	3
gyk15-50176	2	Help	1	65.425	2	1	1	2	1	1	1	4	1	1	2	2	0	0	2	2	27	1	7	3
gyk15-50177	2	Difficulty	2	66.339	2	1	1	0	0	1	1	2	3	0	1	1	1	1	1	1	23	2	7	3	3	2	1	2	26	3	1	1	1	1	1	1	1	1	1	1	1	1	1	1	1	1	1	1	1
gyk15-50178	2	Difficulty	2	61.116	1	3	0	0	0	1	1	4	1	0	0	0	0	0	0	0	23	2	7	3	0	1			30	3	1	1	1	1	1	1	1	1	1	1	1	1	1	1	1	1	1	1	1
gyk15-50179	2	Difficulty	1	80.103	5	3	0	1	0	88	3	4	1	0	0	0	0	0	0	0	26	1	7	3	0	1			30	3	1	1	1	1	1	1	2	1	1	1	1	1	1	1	1	1	1	1	2
gyk15-50180	2	Help	1	62.49	1	1	1	2	1	1	1	5	1	0	0	0	0	0	0	0	28	1	7	3
gyt15-10001	2	Help	1	81.045	5	3	0	1	0	2	2	3	2	0	2	2	1	1	4	2	25	1	7	3
gyt15-10003	2	Difficulty	2	60.631	1	1	1	1	0	1	1	4	1	0	0	0	1	1	0	0	27	1	7	3	2	2	1	2	24	3	1	1	1	1	1	1	1	1	1	1	1	1	1	1	1	1	1	1	1
gyt15-10005	2	Help	1	65.97	2	1	1	1	0	3	2	4	1	0	0	0	0	0	0	0	26	1	7	3
gyt15-10006	2	Help	2	80.897	5	3	0	0	0	1	1	2	3	0	0	0	0	0	0	0	24	2	7	3
gyt15-10007	2	Difficulty	2	65.907	2	1	1	0	0	2	2	2	3	0	1	1	0	0	0	0	24	2	7	3	0	1			27	3	1	1	1	1	1	1	1	1	1	1	1	1	1	1	1	1	1	1	1
gyt15-10008	2	Difficulty	1	64.645	1	1	1	1	0	2	2	4	1	0	0	0	0	0	0	0	28	1	7	3	0	1			30	3	1	1	1	1	1	1	1	1	1	1	1	1	1	1	1	1	1	1	1
gyt15-10009	2	Difficulty	2	63.068	1	1	1	0	0	1	1	4	1	0	0	0	0	0	0	0	24	2	7	3	0	1			28	3	1	1	1	1	1	1	1	1	1	1	1	1	1	1	1	1	1	1	1
gyt15-10011	2	Difficulty	1	72.336	3	1	1	1	0	1	1	2	3	0	0	0	0	0	0	0	26	1	7	3	0	1			25	3	1	1	1	1	1	1	1	1	1	1	1	1	1	1	1	1	1	1	1
gyt15-10012	2	Difficulty	2	68.576	2	1	1	0	0	1	1	2	3	0	1	1	0	0	0	0	24	2	7	3	0	1			20	3	1	1	1	1	1	1	1	1	1	1	1	1	1	1	1	1	1	1	1
gyt15-10013	2	Difficulty	1	77.146	4	1	1	1	0	1	1	2	3	0	1	1	0	0	1	1	27	1	1	2	0	1			26	3	1	1	1	1	1	1	1	1	1	1	1	1	1	1	1	1	1	1	1
gyt15-10014	2	Difficulty	2	73.549	3	1	1	1	0	1	1	2	3	0	2	2	0	0	2	2	26	1	7	3	0	1			28	3	1	1	1	1	1	1	1	1	1	1	1	1	1	1	1	1	1	1	1
gyt15-10017	2	Difficulty	1	80.095	5	3	0	1	0	2	2	4	1	0	1	1	0	0	0	0	25	1	7	3	0	1			26	3	1	1	1	1	1	1	1	1	1	1	1	1	1	1	1	1	1	1	1
gyt15-10019	2	Difficulty	1	61.321	1	1	1	1	0	2	2	3	2	0	0	0	0	0	0	0	28	1	7	3	0	1			26	3	1	1	1	1	1	1	1	1	1	1	1	1	1	1	1	1	1	1	1
gyt15-10020	2	Help	2	63.18	1	1	1	0	0	1	1	3	2	0	1	1	0	0	1	1	24	2	7	3
gyt15-10021	2	Difficulty	2	61.507	1	1	1	1	0	1	1	4	1	0	1	1	0	0	1	1	24	2	7	3	0	1			27	3	1	1	1	1	1	1	1	1	1	1	1	1	1	1	1	1	1	1	1
gyt15-10023	2	Difficulty	1	63.889	1	1	1	2	1	2	2	4	1	0	2	2	1	1	4	2	28	1	7	3	0	1			27	3	1	1	1	1	1	1	1	1	1	1	1	1	1	1	1	1	1	1	1
gyt15-10025	2	Difficulty	2	65.644	2	1	1	1	0	1	1	4	1	0	0	0	0	0	0	0	27	1	7	3	0	1			26	3	1	1	1	1	1	1	1	1	1	1	1	1	1	1	1	1	1	1	1
gyt15-10026	2	Difficulty	1	63.498	1	1	1	1	0	2	2	4	1	0	1	1	0	0	1	1	25	1	7	3	0	1			30	3	1	1	1	1	1	1	1	1	1	1	1	1	1	1	1	1	1	1	1
gyt15-10027	2	Help	1	82.151	5	1	1	1	0	2	2	3	2	0	1	1	0	0	0	0	27	1	7	3
gyt15-10028	2	Difficulty	2	80.809	5	1	1	0	0	1	1	2	3	0	1	1	0	0	2	2	25	1	7	3	7	2	1	2	20	3	1	1	1	1	1	1	1	1	1	1	1	1	1	1	1	1	1	1	1
gyt15-10030	2	Help	2	71.251	3	1	1	0	0	1	1	2	3	0	0	0	0	0	0	0	24	2	7	3
gyt15-10032	2	Difficulty	2	81.143	5	1	1	0	0	1	1	2	3	0	1	1	0	0	0	0	24	2	7	3	3	2	1	2	24	3	1	1	1	1	1	1	1	1	1	1	1	1	1	1	1	1	1	1	1
gyt15-10033	2	Help	1	81.995	5	1	1	1	0	1	1	2	3	0	1	1	0	0	0	0	26	1	7	3
gyt15-10036	2	Help	1	62.569	1	1	1	3	1	3	2	4	1	0	0	0	0	0	0	0	29	1	7	3
gyt15-10038	2	Help	2	66.063	2	1	1	1	0	2	2	3	2	0	2	2	0	0	0	0	26	1	7	3
gyt15-10041	2	Help	2	72.358	3	1	1	0	0	1	1	3	2	0	1	1	2	2	3	2	24	2	7	3
gyt15-10042	2	Difficulty	1	76.768	4	1	1	1	0	1	1	2	3	0	2	2	0	0	5	2	28	1	7	3	0	1			27	3	1	1	1	1	1	1	1	1	1	1	1	1	1	1	1	1	1	1	1
gyt15-10044	2	Help	1	67.005	2	1	1	1	0	1	1	4	1	0	0	0	0	0	0	0	27	1	7	3
gyt15-10045	2	Help	2	61.461	1	1	1	1	0	1	1	4	1	0	0	0	0	0	0	0	27	1	7	3
gyt15-10047	2	Help	2	84.911	5	3	0	0	0	1	1	1	3	0	0	0	0	0	2	2	24	2	7	3
gyt15-10049	2	Help	1	71.881	3	1	1	1	0	1	1	3	2	0	1	1	0	0	2	2	28	1	7	3
gyt15-10050	2	Difficulty	2	71.881	3	1	1	0	0	1	1	2	3	0	3	2	0	0	6	2	27	1	7	3	3	2	1	2	20	3	1	1	1	1	1	1	1	1	1	1	1	1	1	1	1	1	1	1	2
gyt15-10052	2	Difficulty	1	73.85	3	3	0	1	0	1	1	4	1	0	1	1	0	0	3	2	27	1	7	3	0	1			25	3	1	1	1	1	1	1	1	1	1	1	1	1	1	1	1	1	1	1	1
gyt15-10053	2	Help	2	80.451	5	3	0	1	0	1	1	4	1	0	0	0	0	0	0	0	25	1	7	3
gyt15-10054	2	Difficulty	1	78.715	4	1	1	1	0	1	1	2	3	0	2	2	0	0	2	2	24	2	7	3	10	2	2	2	20	3	1	1	2	1	4	7	6	6	5	6	1	4	6	6	4	6	5	5	5
gyt15-10055	2	Difficulty	2	68.412	2	1	1	0	0	1	1	2	3	0	0	0	1	1	0	0	25	1	7	3	0	1			17	3	1	1	1	1	1	1	1	1	1	1	1	1	1	1	1	1	1	1	1
gyt15-10056	2	Difficulty	1	74.811	3	1	1	2	1	2	2	4	1	0	0	0	0	0	0	0	28	1	7	3	0	1			27	3	1	1	1	1	1	1	1	1	1	1	1	1	1	1	1	1	1	1	1
gyt15-10057	2	Help	2	76.429	4	1	1	1	0	1	1	5	1	0	1	1	0	0	0	0	26	1	7	3
gyt15-10059	2	Difficulty	1	77.135	4	1	1	1	0	1	1	1	3	0	2	2	0	0	4	2	25	1	7	3	20	3	3	2	8	2	1	1	1	1	1	1	1	1	1	1	1	1	1	1	1	1	1	1	1
gyt15-10060	2	Difficulty	2	73.915	3	1	1	1	0	1	1	2	3	0	4	2	0	0	3	2	25	1	7	3	4	2	1	2	26	3	1	1	1	1	1	1	1	1	1	1	1	1	1	1	1	1	1	1	1
gyt15-10061	2	Help	1	82.964	5	1	1	1	0	2	2	3	2	0	0	0	0	0	0	0	25	1	7	3
gyt15-10062	2	Difficulty	2	77.141	4	1	1	1	0	1	1	4	1	0	0	0	0	0	0	0	25	1	7	3	0	1			27	3	1	1	1	1	1	1	1	1	1	1	1	1	1	1	1	1	1	1	1
gyt15-10064	2	Difficulty	2	88.924	6	3	0	0	0	2	2	2	3	1	1	1	0	0	0	0	24	2	4	2	6	2	2	2	20	3	1	1	1	1	1	4	4	2	1	1	1	1	1	1	1	1	1	1	3
gyt15-10065	2	Help	2	82.003	5	3	0	0	0	1	1	2	3	0	1	1	1	1	1	1	26	1	7	3
gyt15-10066	2	Help	2	82.531	5	3	0	0	0	1	1	4	1	0	0	0	0	0	0	0	24	2	7	3
gyt15-10069	2	Help	2	80.859	5	3	0	0	0	1	1	2	3	0	1	1	0	0	0	0	24	2	7	3
gyt15-10072	2	Help	1	74.89	3	1	1	1	0	1	1	2	3	1	2	2	0	0	2	2	24	2	5	2
gyt15-10073	2	Difficulty	2	70.561	3	1	1	0	0	1	1	2	3	0	0	0	0	0	0	0	25	1	7	3	0	1			27	3	1	1	1	1	1	1	1	1	1	1	1	1	1	1	1	1	1	1	1
gyt15-10075	2	Help	2	84.147	5	3	0	0	0	1	1	3	2	0	1	1	0	0	0	0	24	2	7	3
gyt15-10078	2	Difficulty	1	69.119	2	1	1	2	1	1	1	3	2	0	1	1	0	0	0	0	28	1	7	3	0	1			20	3	1	1	1	1	1	1	1	1	1	1	1	1	1	1	1	1	1	1	1
gyt15-10079	2	Difficulty	1	84.119	5	1	1	1	0	1	1	3	2	0	0	0	0	0	0	0	24	2	7	3	8	2	0	1	20	3	1	1	1	1	1	1	1	1	1	1	1	1	1	1	1	1	1	1	1
gyt15-10080	2	Difficulty	2	65.105	2	1	1	0	0	2	2	2	3	0	4	2	0	0	5	2	27	1	7	3	0	1			22	3	1	1	1	1	1	1	1	1	1	1	1	1	1	1	1	1	1	1	1
gyt15-10082	2	Difficulty	1	84.659	5	1	1	0	0	1	1	2	3	0	0	0	0	0	0	0	25	1	7	3	0	1			22	3	1	1	1	1	1	1	1	1	1	1	1	1	1	2	1	2	2	2	2
gyt15-10083	2	Help	2	85.122	6	1	1	0	0	1	1	3	2	0	0	0	0	0	0	0	24	2	7	3
gyt15-10084	2	Help	2	67.892	2	3	0	1	0	1	1	3	2	0	1	1	0	0	2	2	24	2	7	3
gyt15-10085	2	Help	2	63.465	1	3	0	0	0	1	1	2	3	0	2	2	3	2	1	1	27	1	7	3
gyt15-10086	2	Difficulty	2	72.954	3	1	1	1	0	1	1	1	3	0	1	1	0	0	2	2	27	1	7	3	0	1			20	3	1	1	1	1	1	1	1	1	1	1	1	1	1	1	1	1	1	1	1
gyt15-10087	2	Help	2	64.825	1	3	0	0	0	1	1	4	1	0	0	0	0	0	0	0	26	1	7	3
gyt15-10088	2	Help	1	67.985	2	1	1	0	0	1	1	4	1	0	0	0	0	0	0	0	26	1	7	3
gyt15-10089	2	Difficulty	2	68.782	2	1	1	1	0	1	1	4	1	0	0	0	0	0	0	0	28	1	7	3	0	1			28	3	1	1	1	1	1	1	1	1	1	1	1	1	1	1	1	1	1	1	1
gyt15-10090	2	Difficulty	2	66.318	2	3	0	0	0	2	2	4	1	0	0	0	0	0	0	0	25	1	7	3	0	1			20	3	1	1	1	1	1	1	1	1	1	1	1	1	1	1	1	1	1	1	1
gyt15-10091	2	Difficulty	1	69.214	2	1	1	2	1	2	2	3	2	0	0	0	0	0	0	0	29	1	7	3	0	1			20	3	1	1	1	1	1	1	1	1	1	1	1	1	1	1	1	1	1	1	1
gyt15-10092	2	Difficulty	2	69.565	2	1	1	0	0	1	1	3	2	0	0	0	0	0	0	0	26	1	7	3	0	1			20	3	1	1	1	1	1	1	1	1	1	1	1	1	1	1	1	1	1	1	1
gyt15-10095	2	Help	2	74.759	3	3	0	0	0	1	1	3	2	0	1	1	0	0	0	0	27	1	7	3
gyt15-10097	2	Help	1	78.668	4	1	1	1	0	1	1	1	3	0	1	1	0	0	1	1	29	1	7	3
gyt15-10098	2	Difficulty	2	79.895	4	3	0	0	0	1	1	2	3	0	2	2	0	0	0	0	25	1	7	3	0	1			30	3	1	1	1	1	1	1	1	1	1	1	1	1	1	1	1	2	1	1	1
gyt15-10099	2	Help	2	72.147	3	1	1	0	0	1	1	4	1	0	1	1	0	0	1	1	25	1	7	3
gyt15-10101	2	Difficulty	1	76.782	4	3	0	1	0	1	1	2	3	1	2	2	0	0	0	0	24	2	7	3	2	2	0	1	15	3	2	2	2	2	1	6	3	4	2	7	1	2	4	5	2	5	5	3	4
gyt15-10103	2	Help	2	75.607	4	3	0	0	0	1	1	4	1	0	1	1	0	0	0	0	26	1	7	3
gyt15-10105	2	Help	1	75.621	4	4	0	1	0	1	1	4	1	0	1	1	0	0	0	0	30	1	7	3
gyt15-10106	2	Difficulty	2	74.739	3	1	1	0	0	1	1	2	3	0	1	1	0	0	0	0	27	1	7	3	0	1			20	3	1	1	1	1	1	1	1	1	1	1	1	1	1	1	1	1	1	1	1
gyt15-10107	2	Help	1	77.926	4	1	1	1	0	1	1	1	3	0	1	1	1	1	1	1	25	1	7	3
gyt15-10108	2	Help	2	77.288	4	1	1	0	0	1	1	3	2	0	0	0	0	0	0	0	24	2	7	3
gyt15-10109	2	Difficulty	2	71.862	3	1	1	1	0	2	2	2	3	0	2	2	0	0	2	2	26	1	7	3	0	1			10	2	1	1	1	1	1	1	1	1	1	1	1	1	1	1	1	1	1	1	1
gyt15-10110	2	Help	1	71.232	3	1	1	2	1	2	2	1	3	0	3	2	1	1	2	2	25	1	7	3
gyt15-10113	2	Difficulty	1	64.229	1	3	0	1	0	3	2	3	2	0	0	0	0	0	0	0	25	1	7	3	0	1			20	3	1	1	1	1	1	1	1	1	1	1	1	1	1	1	1	1	1	1	1
gyt15-10114	2	Help	2	84.1	5	3	0	0	0	1	1	4	1	0	1	1	0	0	0	0	24	2	7	3
gyt15-10115	2	Help	2	66.148	2	3	0	1	0	1	1	3	2	0	0	0	0	0	0	0	26	1	7	3
gyt15-10116	2	Difficulty	2	81.904	5	3	0	0	0	1	1	2	3	1	3	2	1	1	5	2	24	2	7	3	8	2	2	2	15	3	1	1	1	1	1	1	1	1	1	1	1	1	1	1	1	1	1	1	1
gyt15-10117	2	Help	2	85.937	6	3	0	0	0	1	1	4	1	0	0	0	0	0	0	0	25	1	7	3
gyt15-10118	2	Help	2	86.857	6	3	0	0	0	1	1	4	1	0	0	0	1	1	0	0	28	1	7	3
gyt15-10119	2	Difficulty	1	81.004	5	3	0	1	0	1	1	2	3	0	1	1	0	0	0	0	25	1	7	3	0	1			20	3	1	1	1	1	1	1	1	1	1	1	1	1	1	1	1	1	1	1	1
gyt15-10121	2	Difficulty	2	75.435	4	3	0	1	0	1	1	3	2	0	1	1	1	1	0	0	24	2	7	3	0	1			20	3	1	1	1	1	1	1	1	1	1	1	1	1	1	1	1	1	1	1	1
gyt15-10123	2	Help	2	70.742	3	1	1	0	0	1	1	4	1	0	0	0	0	0	0	0	25	1	7	3
gyt15-10124	2	Help	1	78.49	4	1	1	1	0	1	1	3	2	0	0	0	0	0	0	0	26	1	7	3
gyt15-10125	2	Difficulty	2	84.07	5	3	0	0	0	1	1	2	3	0	1	1	0	0	1	1	26	1	7	3	0	1			20	3	1	1	1	1	1	1	1	1	1	1	1	1	1	1	1	2	2	1	2
gyt15-10128	2	Help	2	89.393	6	3	0	0	0	1	1	4	1	0	0	0	0	0	0	0	26	1	7	3
gyt15-10131	2	Help	2	80.856	5	1	1	0	0	1	1	2	3	0	2	2	0	0	2	2	24	2	7	3
gyt15-10134	2	Help	2	80.202	5	3	0	0	0	1	1	2	3	0	1	1	0	0	2	2	24	2	7	3
gyt15-10139	2	Difficulty	1	74.937	3	3	0	1	0	2	2	3	2	0	0	0	0	0	2	2	26	1	7	3	0	1			24	3	1	1	1	1	1	1	1	1	1	1	1	1	1	1	1	1	1	1	1
gyt15-10143	2	Difficulty	2	84.237	5	3	0	0	0	1	1	3	2	0	2	2	1	1	2	2	24	2	7	3	5	2	1	2	17	3	1	1	1	1	1	1	1	1	1	1	1	1	1	1	1	1	1	1	1
gyt15-10144	2	Difficulty	2	88.875	6	3	0	0	0	1	1	4	1	0	0	0	0	0	0	0	24	2	7	3	3	2	0	1	20	3	1	1	1	1	1	1	1	1	1	1	1	1	1	1	1	2	2	1	1
gyt15-10145	2	Difficulty	2	66.129	2	3	0	1	0	1	1	4	1	0	3	2	0	0	1	1	28	1	7	3	0	1			20	3	1	1	1	1	1	1	1	1	1	1	1	1	1	1	1	1	1	1	1
gyt15-10146	2	Help	2	63.697	1	1	1	0	0	2	2	4	1	0	2	2	0	0	1	1	25	1	7	3
gyt15-10147	2	Difficulty	1	65.083	2	3	0	3	1	1	1	3	2	0	0	0	0	0	0	0	26	1	7	3	0	1			20	3	1	1	1	1	1	1	1	1	1	1	1	1	1	1	1	1	1	1	1
gyt15-10148	2	Difficulty	1	63.358	1	1	1	1	0	1	1	4	1	0	0	0	0	0	0	0	28	1	7	3	0	1			20	3	1	1	1	1	1	1	1	1	1	1	1	1	1	1	1	1	1	1	1
gyt15-10149	2	Help	2	63.5	1	1	1	0	0	1	1	4	1	0	0	0	0	0	0	0	27	1	7	3
gyt15-10150	2	Help	1	80.103	5	1	1	1	0	1	1	1	3	1	2	2	2	2	2	2	24	2	7	3
gyt15-10155	2	Difficulty	2	81.844	5	3	0	0	0	1	1	3	2	0	1	1	0	0	1	1	27	1	7	3	0	1			20	3	1	1	1	1	1	1	1	1	1	1	1	1	1	1	1	1	1	1	1
gyt15-10156	2	Difficulty	2	66.309	2	1	1	0	0	2	2	4	1	0	0	0	0	0	0	0	26	1	7	3	0	1			30	3	1	1	1	1	1	1	1	1	1	1	1	1	1	1	1	1	1	1	1
gyt15-10157	2	Difficulty	1	80.568	5	3	0	0	0	1	1	3	2	0	0	0	0	0	0	0	24	2	7	3	0	1			30	3	1	1	1	1	1	1	1	1	1	1	1	1	1	1	1	1	1	1	1
gyt15-10161	2	Help	1	71.142	3	4	0	2	1	1	1	3	2	0	0	0	0	0	0	0	26	1	7	3
gyt15-10162	2	Help	1	86.937	6	3	0	0	0	1	1	2	3	0	1	1	0	0	2	2	24	2	7	3
gyt15-10164	2	Help	2	62.315	1	1	1	1	0	2	2	4	1	0	1	1	0	0	1	1	24	2	7	3
gyt15-10165	2	Help	1	80.771	5	1	1	1	0	1	1	3	2	0	2	2	0	0	2	2	24	2	7	3
gyt15-10167	2	Difficulty	2	65.57	2	3	0	1	0	2	2	3	2	0	1	1	0	0	2	2	24	2	7	3	0	1			30	3	1	1	1	1	1	1	1	1	1	1	1	1	1	1	1	1	1	1	1
gyt15-10168	2	Difficulty	2	84.013	5	3	0	0	0	1	1	1	3	0	2	2	0	0	2	2	24	2	7	3	10	2	5	2	15	3	1	1	1	1	1	4	4	4	1	1	1	1	4	4	1	1	1	1	4
gyt15-10169	2	Difficulty	2	84.111	5	3	0	0	0	1	1	2	3	0	1	1	0	0	2	2	24	2	7	3	3	2	1	2	24	3	1	1	1	1	1	4	4	1	1	1	1	1	1	4	1	1	1	1	4
gyt15-10170	2	Difficulty	1	70.383	3	3	0	2	1	2	2	3	2	0	1	1	1	1	0	0	26	1	7	3	0	1			28	3	1	1	1	1	1	1	1	1	1	1	1	1	1	1	1	1	1	1	1
gyt15-10172	2	Help	1	64.283	1	1	1	1	0	2	2	2	3	0	1	1	0	0	0	0	26	1	7	3
gyt15-10174	2	Difficulty	2	61.918	1	1	1	0	0	1	1	4	1	0	1	1	0	0	0	0	24	2	7	3	0	1			30	3	1	1	1	1	1	1	1	1	1	1	1	1	1	1	1	1	1	1	1
gyt15-10175	2	Difficulty	1	75.788	4	3	0	1	0	1	1	2	3	0	3	2	1	1	3	2	25	1	7	3	6	2	1	2	18	3	1	1	1	1	1	1	1	1	1	1	1	1	1	1	1	4	1	1	1
gyt15-10176	2	Difficulty	2	60.905	1	1	1	0	0	1	1	2	3	0	1	1	1	1	0	0	24	2	7	3	0	1			26	3	1	1	1	1	1	1	1	1	1	1	1	1	1	1	1	1	1	1	1
gyt15-10177	2	Difficulty	2	61.945	1	1	1	0	0	1	1	4	1	0	0	0	0	0	0	0	25	1	7	3	0	1			26	3	1	1	1	1	1	1	1	1	1	1	1	1	1	1	1	1	1	1	1
gyt15-10180	2	Help	2	61.25	1	1	1	0	0	2	2	4	1	0	0	0	0	0	0	0	25	1	7	3
gyt15-10181	2	Help	1	78.449	4	1	1	1	0	2	2	3	2	1	1	1	0	0	0	0	24	2	7	3
gyt15-10182	2	Difficulty	2	70.827	3	1	1	2	1	1	1	4	1	0	1	1	0	0	0	0	27	1	7	3	7	2	1	2	20	3	1	1	1	1	1	1	1	1	1	1	1	1	1	1	1	1	1	1	1
gyt15-10184	2	Help	1	78.088	4	1	1	1	0	1	1	3	2	0	2	2	0	0	2	2	24	2	7	3
gyt15-10186	2	Difficulty	1	62.909	1	1	1	2	1	2	2	4	1	0	0	0	0	0	0	0	28	1	7	3	0	1			27	3	1	1	1	1	1	1	1	1	1	1	1	1	1	1	1	1	1	1	1
gyt15-10188	2	Difficulty	1	86.937	6	3	0	0	0	1	1	3	2	0	2	2	1	1	0	0	24	2	7	3	0	1			26	3	1	1	1	1	1	1	1	1	1	1	1	1	4	4	1	1	1	1	1
gyt15-10190	2	Help	2	69.915	2	1	1	1	0	1	1	2	3	0	2	2	0	0	2	2	24	2	7	3
gyt15-10191	2	Help	1	75.112	4	1	1	2	1	1	1	2	3	0	1	1	0	0	0	0	25	1	7	3
gyt15-10195	2	Difficulty	1	80.826	5	3	0	1	0	1	1	2	3	0	2	2	1	1	4	2	24	2	7	3	0	1			30	3	1	1	1	1	1	4	4	1	1	1	1	1	1	1	1	1	1	1	4
gyt15-10196	2	Help	1	70.961	3	1	1	0	0	1	1	2	3	0	1	1	0	0	1	1	25	1	7	3
gyt15-10197	2	Help	2	73.524	3	3	0	0	0	1	1	3	2	0	1	1	0	0	0	0	24	2	7	3
gyt15-10199	2	Difficulty	1	78.269	4	1	1	0	0	1	1	2	3	0	1	1	0	0	0	0	25	1	7	3	12	2	10	2	10	2	1	1	1	1	1	1	1	1	1	1	1	1	1	1	1	1	1	1	1
gyt15-10200	2	Help	1	68.319	2	1	1	1	0	2	2	4	1	0	0	0	0	0	0	0	25	1	7	3
gyt15-10201	2	Difficulty	2	63.484	1	3	0	1	0	2	2	2	3	0	2	2	0	0	1	1	27	1	7	3	12	2	1	2	15	3	1	1	1	1	1	1	1	1	1	1	1	1	1	1	1	1	1	1	1
gyt15-10203	2	Help	2	75.065	4	1	1	0	0	1	1	4	1	0	1	1	0	0	1	1	25	1	7	3
gyt15-10204	2	Difficulty	2	70.874	3	1	1	0	0	1	1	2	3	1	2	2	0	0	3	2	24	2	7	3	2	2	1	2	22	3	1	1	1	1	1	1	4	1	1	1	1	1	1	1	1	1	1	1	4
gyt15-10205	2	Difficulty	1	89.42	6	3	0	2	1	1	1	2	3	0	0	0	0	0	0	0	24	2	7	3	0	1			30	3	1	1	1	1	1	1	1	1	1	1	1	1	1	1	1	1	1	1	4
gyt15-10206	2	Help	2	80.755	5	1	1	0	0	1	1	4	1	0	0	0	0	0	0	0	24	2	7	3
gyt15-10209	2	Help	2	83.917	5	3	0	0	0	1	1	2	3	0	1	1	0	0	0	0	24	2	7	3
gyt15-10210	2	Help	2	64.754	1	1	1	1	0	1	1	2	3	0	2	2	0	0	3	2	26	1	7	3
gyt15-10211	2	Help	1	80.56	5	1	1	0	0	1	1	2	3	0	1	1	0	0	2	2	26	1	7	3
gyt15-10212	2	Help	2	80.645	5	1	1	0	0	1	1	2	3	1	2	2	0	0	2	2	24	2	7	3
gyt15-10213	2	Help	1	61.138	1	1	1	1	0	2	2	3	2	0	2	2	0	0	2	2	25	1	7	3
gyt15-10215	2	Help	2	75.525	4	3	0	0	0	1	1	2	3	0	2	2	0	0	2	2	24	2	7	3
gyt15-10216	2	Difficulty	1	71.405	3	1	1	1	0	2	2	4	1	0	1	1	0	0	1	1	25	1	7	3	0	1			30	3	1	1	1	1	1	1	1	1	1	1	1	1	1	1	1	1	1	1	1
gyt15-10218	2	Difficulty	2	86.069	6	3	0	0	0	1	1	3	2	1	0	0	0	0	0	0	24	2	7	3	0	1			25	3	1	1	1	1	1	1	1	1	1	1	1	1	1	1	1	1	1	1	1
gyt15-10219	2	Help	1	82.649	5	3	0	1	0	1	1	4	1	1	0	0	1	1	0	0	25	1	7	3
gyt15-10220	2	Difficulty	1	80.648	5	1	1	0	0	1	1	3	2	1	2	2	1	1	1	1	25	1	7	3	1	2	1	2	29	3	1	1	1	1	1	4	3	4	1	4	1	1	4	4	1	4	4	1	4
gyt15-10221	2	Difficulty	2	80.905	5	1	1	0	0	1	1	3	2	0	1	1	0	0	1	1	24	2	7	3	0	1			30	3	1	1	1	1	1	1	1	1	1	1	1	1	1	1	1	1	1	1	1
gyt15-10224	2	Help	2	81.768	5	3	0	0	0	1	1	2	3	1	4	2	0	0	2	2	24	2	7	3
gyt15-10225	2	Difficulty	2	80.459	5	3	0	0	0	1	1	2	3	0	2	2	0	0	1	1	24	2	7	3	0	1			23	3	1	1	1	1	1	4	4	1	1	1	1	1	1	4	1	1	1	1	4
gyt15-10227	2	Difficulty	2	75.741	4	1	1	0	0	1	1	2	3	0	0	0	0	0	0	0	24	2	7	3	0	1			26	3	1	1	1	1	1	1	1	1	1	1	1	1	1	1	1	1	1	1	1
gyt15-10230	2	Difficulty	1	76.946	4	3	0	1	0	1	1	2	3	0	1	1	0	0	0	0	25	1	7	3	0	1			27	3	1	1	1	1	1	1	1	1	1	1	1	1	1	1	1	1	1	1	1
gyt15-10231	2	Help	2	73.899	3	3	0	0	0	1	1	2	3	0	2	2	0	0	2	2	24	2	7	3
gyt15-10233	2	Difficulty	2	73.765	3	1	1	0	0	1	1	2	3	0	0	0	0	0	0	0	24	2	7	3	0	1			25	3	1	1	1	1	1	1	1	1	1	1	1	1	1	1	1	1	1	1	1
gyt15-10234	2	Help	1	80.388	5	1	1	0	0	1	1	3	2	0	1	1	0	0	2	2	27	1	7	3
gyt15-10236	2	Difficulty	1	71.372	3	1	1	1	0	99	3	3	2	0	0	0	0	0	0	0	29	1	7	3	0	1			28	3	1	1	1	1	1	1	1	1	1	1	1	1	1	1	1	1	1	1	1
gyt15-10237	2	Help	1	76.065	4	1	1	1	0	99	3	4	1	0	0	0	0	0	0	0	28	1	7	3
gyt15-10240	2	Help	2	63.919	1	3	0	0	0	99	3	2	3	1	0	0	0	0	0	0	28	1	7	3
gyt15-10241	2	Difficulty	1	71.843	3	1	1	0	0	1	1	3	2	0	0	0	0	0	0	0	27	1	7	3	0	1			30	3	1	1	1	1	1	1	1	1	1	1	1	1	1	1	1	1	1	1	1
gyt15-10242	2	Help	2	69.272	2	1	1	1	0	1	1	2	3	0	1	1	0	0	1	1	27	1	7	3
gyt15-10243	2	Help	1	68.352	2	1	1	2	1	3	2	4	1	0	1	1	0	0	1	1	28	1	7	3
gyt15-10244	2	Difficulty	1	79.106	4	1	1	1	0	99	3	2	3	0	0	0	0	0	0	0	28	1	7	3	3	2	1	2	20	3	1	1	1	1	1	1	1	1	1	1	1	1	1	1	1	1	1	1	1
gyt15-10245	2	Difficulty	1	87.832	6	3	0	1	0	88	3	2	3	0	1	1	1	1	0	0	27	1	7	3	0	1			0	1	1	1	1	1	1	1	1	1	1	1	1	1	1	1	1	1	1	1	1
gyt15-10246	2	Difficulty	2	71.818	3	1	1	1	0	88	3	2	3	0	1	1	0	0	1	1	25	1	7	3	5	2	1	2	18	3	1	1	1	1	1	1	1	1	1	1	1	1	1	1	1	1	1	1	1
gyt15-10247	2	Difficulty	1	68.886	2	1	1	3	1	2	2	3	2	0	1	1	0	0	1	1	28	1	7	3	0	1			30	3	1	1	1	1	1	1	1	1	1	1	1	1	1	1	1	1	1	1	1
gyt15-10248	2	Help	2	61.173	1	3	0	0	0	99	3	3	2	0	0	0	0	0	0	0	28	1	7	3
gyt15-10249	2	Difficulty	2	67.484	2	1	1	0	0	1	1	3	2	0	0	0	0	0	0	0	27	1	7	3	0	1			30	3	1	1	1	1	1	1	1	1	1	1	1	1	1	1	1	1	1	1	1
gyt15-10250	2	Help	1	66.003	2	1	1	2	1	99	3	2	3	0	0	0	0	0	0	0	28	1	7	3
gyt15-10253	2	Difficulty	1	81.091	5	1	1	1	0	1	1	2	3	0	0	0	0	0	0	0	27	1	7	3	0	1			25	3	1	1	1	1	1	1	1	1	1	1	1	1	1	1	1	1	1	1	1
gyt15-10255	2	Difficulty	2	88.421	6	3	0	0	0	1	1	2	3	0	0	0	0	0	0	0	25	1	7	3	0	1			20	3	1	1	1	1	1	1	1	1	1	1	1	1	1	1	1	1	1	1	1
gyt15-10256	2	Difficulty	1	80.965	5	1	1	3	1	99	3	2	3	0	0	0	0	0	0	0	28	1	7	3	2	2	1	2	20	3	1	1	1	1	1	1	1	1	1	1	1	1	1	1	1	1	1	1	1
gyt15-20001	2	Difficulty	2	76.026	4	1	1	0	0	1	1	4	1	1	0	0	0	0	0	0	28	1	7	3	5	2	0	1	25	3	1	1	1	1	1	1	2	1	1	1	1	1	3	1	1	1	3	1	2
gyt15-20002	2	Help	1	75.172	4	1	1	2	1	3	2	2	3	1	4	2	2	2	8	2	29	1	7	3
gyt15-20004	2	Help	2	73.721	3	3	0	1	0	1	1	3	2	1	0	0	0	0	0	0	26	1	7	3
gyt15-20006	2	Help	1	63.509	1	1	1	1	0	2	2	3	2	0	1	1	0	0	2	2	30	1	7	3
gyt15-20007	2	Help	1	61.918	1	1	1	1	0	1	1	2	3	1	1	1	1	1	0	0	30	1	7	3
gyt15-20009	2	Help	2	60.103	1	1	1	0	0	1	1	3	2	0	0	0	0	0	0	0	26	1	7	3
gyt15-20013	2	Difficulty	1	68.081	2	1	1	1	0	1	1	4	1	1	0	0	0	0	0	0	30	1	7	3	0	1			30	3	1	1	1	1	1	1	1	1	1	1	1	1	1	1	1	1	1	1	1
gyt15-20014	2	Difficulty	2	76.946	4	3	0	0	0	1	1	3	2	0	3	2	0	0	2	2	27	1	7	3	0	1			30	3	1	1	1	1	1	1	5	1	1	1	1	1	1	1	1	1	1	1	3
gyt15-20016	2	Difficulty	2	76.719	4	3	0	0	0	1	1	2	3	1	2	2	1	1	1	1	25	1	7	3	5	2	0	1	25	3	1	1	1	1	1	1	7	4	1	1	1	1	1	1	4	1	1	1	6
gyt15-20017	2	Difficulty	1	62.539	1	1	1	1	0	2	2	3	2	1	1	1	0	0	0	0	28	1	7	3	0	1			30	3	1	1	1	1	1	1	1	1	1	1	1	1	1	1	1	1	1	1	1
gyt15-20018	2	Help	2	67.87	2	3	0	1	0	1	1	3	2	0	1	1	1	1	1	1	26	1	7	3
gyt15-20019	2	Help	2	70.627	3	1	1	0	0	1	1	3	2	0	1	1	0	0	1	1	27	1	7	3
gyt15-20020	2	Difficulty	2	88.029	6	3	0	0	0	1	1	2	3	1	2	2	0	0	1	1	25	1	7	3	3	2	0	1	25	3	1	1	1	1	1	1	7	1	1	7	1	1	1	1	1	5	5	5	7
gyt15-20021	2	Difficulty	1	73.447	3	1	1	2	1	2	2	4	1	0	0	0	0	0	0	0	27	1	7	3	0	1			30	3	1	1	1	1	1	1	1	1	1	1	1	1	1	1	1	1	1	1	1
gyt15-20022	2	Help	1	67.043	2	1	1	0	0	1	1	2	3	1	4	2	0	0	1	1	27	1	7	3
gyt15-20023	2	Difficulty	2	62.838	1	1	1	0	0	1	1	4	1	0	2	2	1	1	1	1	25	1	7	3	0	1			30	3	1	1	1	1	1	1	1	1	1	1	1	1	1	1	1	1	1	1	1
gyt15-20024	2	Difficulty	2	71.637	3	3	0	0	0	1	1	2	3	1	2	2	1	1	1	1	25	1	7	3	10	2	0	1	27	3	1	4	1	1	4	1	7	1	1	1	1	1	1	1	1	1	1	1	4
gyt15-20026	2	Difficulty	2	60.639	1	1	1	0	0	1	1	3	2	0	2	2	0	0	0	0	27	1	7	3	7	2	0	1	30	3	1	1	1	1	1	1	1	1	1	1	4	1	1	1	1	5	1	1	1
gyt15-20027	2	Help	2	66.257	2	3	0	0	0	1	1	2	3	0	1	1	0	0	0	0	26	1	7	3
gyt15-20031	2	Help	1	81.839	5	1	1	1	0	2	2	4	1	0	0	0	0	0	0	0	30	1	7	3
gyt15-20032	2	Help	2	82.726	5	3	0	0	0	1	1	2	3	0	2	2	0	0	1	1	26	1	7	3
gyt15-20033	2	Help	2	83.528	5	1	1	0	0	2	2	2	3	1	3	2	1	1	2	2	26	1	7	3
gyt15-20037	2	Difficulty	2	81.25	5	3	0	0	0	1	1	1	3	0	3	2	2	2	3	2	26	1	7	3	25	3	2	2	10	2	1	1	1	1	1	1	6	2	3	1	1	1	3	4	1	3	3	3	2
gyt15-20038	2	Difficulty	1	69.16	2	1	1	2	1	2	2	4	1	0	0	0	0	0	1	1	30	1	7	3	0	1			30	3	1	1	1	1	1	1	1	1	1	1	1	1	1	1	1	1	1	1	1
gyt15-20039	2	Difficulty	2	86.307	6	3	0	1	0	1	1	2	3	1	2	2	0	0	4	2	25	1	7	3	5	2	0	1	25	3	3	3	3	3	4	7	7	3	3	1	1	1	3	5	1	3	3	3	7
gyt15-20040	2	Difficulty	2	80.13	5	3	0	0	0	1	1	2	3	1	2	2	0	0	2	2	26	1	7	3	0	1			25	3	1	1	1	1	4	5	7	2	3	1	1	1	3	3	4	1	1	1	7
gyt15-20043	2	Help	2	83.147	5	3	0	0	0	1	1	1	3	0	3	2	0	0	3	2	26	1	7	3
gyt15-20045	2	Help	1	65.318	2	1	1	2	1	2	2	4	1	0	0	0	0	0	0	0	30	1	7	3
gyt15-20048	2	Difficulty	2	71.145	3	3	0	0	0	1	1	2	3	1	3	2	1	1	1	1	26	1	7	3	12	2	3	2	20	3	1	1	1	1	1	1	4	2	1	1	1	1	2	1	4	1	2	1	3
gyt15-20049	2	Help	2	73.984	3	1	1	0	0	1	1	3	2	1	0	0	0	0	0	0	28	1	7	3
gyt15-20052	2	Difficulty	1	74.222	3	1	1	1	0	1	1	2	3	0	4	2	0	0	1	1	30	1	7	3	15	3	0	1	10	2	1	1	1	1	1	1	1	1	1	4	1	1	1	1	1	4	1	1	1
gyt15-20053	2	Difficulty	2	70.441	3	1	1	0	0	1	1	1	3	1	2	2	0	0	2	2	25	1	7	3	20	3	0	1	10	2	1	1	1	1	1	1	3	2	1	1	1	1	1	2	4	1	1	1	2
gyt15-20057	2	Difficulty	2	84.046	5	3	0	0	0	1	1	2	3	0	2	2	1	1	1	1	26	1	7	3	1	2	0	1	25	3	1	2	1	1	3	4	5	3	2	2	1	1	3	4	1	1	3	2	5
gyt15-20058	2	Difficulty	1	67.878	2	3	0	1	0	2	2	4	1	0	1	1	0	0	0	0	28	1	0	1	0	1			25	3	1	1	1	1	1	1	1	1	1	1	1	1	1	1	1	1	1	1	1
gyt15-20061	2	Help	2	76.464	4	1	1	2	1	2	2	2	3	1	3	2	0	0	4	2	26	1	7	3
gyt15-20062	2	Difficulty	2	71.106	3	1	1	1	0	1	1	3	2	0	0	0	1	1	0	0	25	1	7	3	0	1			30	3	1	1	1	1	1	1	1	1	1	1	1	1	1	1	1	1	1	1	1
gyt15-20063	2	Help	1	72.423	3	1	1	4	1	5	2	4	1	0	5	2	0	0	1	1	30	1	7	3
gyt15-20065	2	Difficulty	1	78.833	4	1	1	2	1	2	2	3	2	1	1	1	0	0	1	1	30	1	7	3	0	1			30	3	1	1	1	1	1	1	4	1	1	1	1	1	1	1	1	1	1	1	1
gyt15-20067	2	Help	1	69.058	2	1	1	1	0	2	2	3	2	0	2	2	0	0	0	0	27	1	7	3
gyt15-20068	2	Help	2	69.255	2	1	1	3	1	5	2	3	2	1	1	1	0	0	2	2	30	1	7	3
gyt15-20071	2	Help	1	74.89	3	1	1	2	1	2	2	2	3	1	3	2	0	0	3	2	28	1	7	3
gyt15-20075	2	Help	1	81.68	5	1	1	1	0	2	2	3	2	0	0	0	0	0	0	0	28	1	7	3
gyt15-20076	2	Difficulty	2	80.938	5	88	0	0	0	2	2	2	3	0	0	0	1	1	0	0	25	1	7	3	0	1			30	3	1	1	1	1	1	1	4	1	1	1	1	1	1	1	1	4	1	1	3
gyt15-20078	2	Difficulty	1	69.88	2	1	1	2	1	2	2	2	3	1	2	2	1	1	1	1	30	1	7	3	0	1			10	2	1	1	1	1	1	1	4	1	1	1	1	1	1	1	1	1	1	1	1
gyt15-20084	2	Help	1	87.134	6	3	0	1	0	1	1	3	2	0	0	0	0	0	0	0	28	1	7	3
gyt15-20085	2	Difficulty	2	82.052	5	1	1	0	0	1	1	1	3	1	1	1	1	1	1	1	25	1	5	2	10	2	0	1	10	2	1	2	1	1	1	5	5	3	1	1	1	1	3	4	1	1	1	1	4
gyt15-20086	2	Help	1	80.511	5	1	1	0	0	1	1	1	3	1	0	0	0	0	0	0	25	1	5	2
gyt15-20087	2	Help	2	83.665	5	3	0	0	0	2	2	2	3	1	1	1	1	1	2	2	25	1	7	3
gyt15-20088	2	Difficulty	1	81.568	5	1	1	1	0	1	1	3	2	0	2	2	0	0	3	2	28	1	7	3	0	1			30	3	1	1	1	1	1	1	1	1	1	1	1	1	1	1	1	1	1	1	1
gyt15-20089	2	Difficulty	2	87.298	6	3	0	0	0	1	1	2	3	1	3	2	0	0	2	2	24	2	5	2	5	2	0	1	20	3	1	1	1	1	3	5	5	3	1	1	1	1	1	4	3	1	3	2	4
gyt15-20090	2	Help	1	67.268	2	1	1	1	0	1	1	3	2	0	2	2	0	0	2	2	30	1	7	3
gyt15-20091	2	Difficulty	2	68.286	2	1	1	0	0	1	1	2	3	0	3	2	0	0	1	1	26	1	7	3	0	1			30	3	1	1	1	1	1	1	1	1	1	1	1	1	1	1	1	1	1	1	1
gyt15-20092	2	Difficulty	2	63.432	1	1	1	0	0	1	1	3	2	0	2	2	0	0	1	1	26	1	7	3	0	1			30	3	1	1	1	1	1	1	1	1	1	1	1	1	1	1	1	1	1	1	1
gyt15-20093	2	Difficulty	1	64.697	1	1	1	1	0	2	2	4	1	0	0	0	2	2	0	0	28	1	7	3	0	1			30	3	1	1	1	1	1	1	1	1	1	1	1	1	1	1	1	1	1	1	1
gyt15-20096	2	Help	1	68.089	2	1	1	2	1	3	2	2	3	0	1	1	2	2	4	2	28	1	7	3
gyt15-20097	2	Difficulty	1	69.546	2	1	1	2	1	2	2	3	2	0	0	0	0	0	0	0	30	1	7	3	4	2	0	1	26	3	1	1	1	1	1	1	1	1	1	1	1	1	1	1	1	1	1	1	1
gyt15-20101	2	Difficulty	2	75.473	4	3	0	3	1	2	2	3	2	1	3	2	0	0	3	2	25	1	7	3	0	1			30	3	2	2	2	2	2	1	4	2	1	1	1	1	2	2	1	1	2	2	3
gyt15-20102	2	Difficulty	2	68.125	2	1	1	1	0	2	2	3	2	0	3	2	0	0	4	2	28	1	7	3	0	1			30	3	1	1	1	1	1	1	1	1	1	1	1	1	1	1	1	1	1	1	1
gyt15-20103	2	Help	1	72.88	3	1	1	0	0	1	1	2	3	0	1	1	0	0	1	1	26	1	7	3
gyt15-20104	2	Difficulty	1	75.123	4	1	1	1	0	2	2	3	2	0	0	0	0	0	0	0	30	1	7	3	0	1			30	3	1	1	1	1	1	1	1	1	1	1	1	1	1	1	1	1	1	1	1
gyt15-20105	2	Difficulty	2	75.208	4	1	1	0	0	2	2	3	2	1	0	0	0	0	0	0	26	1	7	3	0	1			30	3	1	1	1	1	1	1	1	1	1	1	1	1	1	1	1	1	1	1	1
gyt15-20106	2	Help	1	69.075	2	1	1	2	1	1	1	4	1	0	0	0	0	0	0	0	30	1	7	3
gyt15-20107	2	Help	1	61.173	1	3	0	2	1	2	2	4	1	0	0	0	0	0	0	0	30	1	7	3
gyt15-20108	2	Help	1	71.427	3	1	1	2	1	2	2	4	1	0	3	2	0	0	5	2	30	1	7	3
gyt15-20109	2	Help	1	77.138	4	3	0	0	0	1	1	3	2	0	0	0	0	0	0	0	27	1	7	3
gyt15-20111	2	Difficulty	2	61.118	1	1	1	1	0	1	1	3	2	0	0	0	0	0	0	0	27	1	7	3	0	1			30	3	1	1	1	1	1	1	1	1	1	1	1	1	1	1	1	1	1	1	1
gyt15-20113	2	Help	2	70.978	3	1	1	0	0	1	1	4	1	1	4	2	0	0	3	2	29	1	7	3
gyt15-20114	2	Difficulty	1	75.859	4	3	0	2	1	1	1	4	1	0	2	2	1	1	0	0	28	1	7	3	0	1			30	3	1	1	1	1	1	1	1	1	1	1	1	1	1	1	1	1	1	1	1
gyt15-20115	2	Difficulty	1	67.205	2	1	1	3	1	2	2	3	2	0	0	0	0	0	0	0	30	1	7	3	0	1			30	3	1	1	1	1	1	1	1	1	1	1	1	1	1	1	1	1	1	1	1
gyt15-20116	2	Help	1	68.949	2	3	0	2	1	2	2	3	2	0	2	2	0	0	2	2	30	1	7	3
gyt15-20119	2	Help	1	85.234	6	1	1	2	1	3	2	3	2	0	0	0	0	0	0	0	30	1	5	2
gyt15-20120	2	Difficulty	2	74.49	3	1	1	1	0	1	1	3	2	0	1	1	0	0	1	1	25	1	7	3	0	1			28	3	1	1	1	1	1	1	3	2	1	1	1	1	2	4	2	2	2	2	3
gyt15-20122	2	Difficulty	2	78.052	4	1	1	1	0	1	1	3	2	1	4	2	0	0	2	2	27	1	7	3	0	1			25	3	1	2	1	2	3	1	3	3	2	1	1	1	1	4	4	2	2	2	4
gyt15-20123	2	Help	1	80.626	5	1	1	1	0	1	1	2	3	0	1	1	2	2	1	1	26	1	7	3
gyt15-20126	2	Difficulty	1	83.197	5	1	1	0	0	1	1	3	2	0	2	2	0	0	1	1	25	1	7	3	0	1			25	3	1	1	1	1	1	1	4	1	1	1	1	1	1	4	1	4	1	1	3
gyt15-20127	2	Help	2	82.614	5	1	1	0	0	1	1	3	2	1	3	2	0	0	2	2	26	1	7	3
gyt15-20128	2	Help	2	86.69	6	3	0	0	0	1	1	4	1	0	1	1	1	1	0	0	25	1	7	3
gyt15-20129	2	Difficulty	2	73.653	3	1	1	0	0	1	1	1	3	1	1	1	0	0	2	2	26	1	5	2	10	2	10	2	10	2	1	1	1	1	1	1	3	3	1	1	1	1	2	2	4	2	2	2	4
gyt15-20131	2	Help	2	75.093	4	1	1	0	0	1	1	4	1	0	1	1	0	0	0	0	28	1	7	3
gyt15-20132	2	Help	2	74.148	3	3	0	0	0	1	1	3	2	1	0	0	0	0	0	0	26	1	7	3
gyt15-20133	2	Help	1	69.666	2	1	1	1	0	1	1	4	1	0	0	0	0	0	0	0	28	1	7	3
gyt15-20134	2	Help	2	65.055	2	1	1	1	0	1	1	4	1	0	1	1	0	0	2	2	26	1	7	3
gyt15-20135	2	Difficulty	2	84.845	5	3	0	0	0	1	1	3	2	0	1	1	0	0	2	2	26	1	7	3	0	1			28	3	1	1	1	1	1	2	3	2	1	1	1	1	1	4	4	2	4	2	4
gyt15-20136	2	Help	2	62.422	1	1	1	0	0	1	1	3	2	1	0	0	0	0	0	0	26	1	7	3
gyt15-20137	2	Help	1	83.153	5	1	1	1	0	1	1	3	2	0	0	0	0	0	1	1	28	1	7	3
gyt15-20138	2	Difficulty	2	83.531	5	1	1	0	0	1	1	2	3	0	1	1	0	0	1	1	25	1	5	2	3	2	0	1	25	3	3	4	3	3	2	5	6	2	3	1	1	1	3	4	4	3	2	2	3
gyt15-20139	2	Difficulty	1	73.236	3	1	1	1	0	2	2	3	2	0	1	1	0	0	1	1	26	1	7	3	7	2	0	1	25	3	1	1	1	1	1	1	2	1	1	1	1	1	1	1	1	1	1	1	1
gyt15-20140	2	Difficulty	1	80.541	5	1	1	0	0	1	1	3	2	0	1	1	0	0	0	0	28	1	7	3	0	1			30	3	1	1	1	1	1	1	1	1	1	1	1	1	1	1	1	1	1	1	2
gyt15-20141	2	Difficulty	2	72.864	3	1	1	1	0	1	1	3	2	1	2	2	0	0	1	1	25	1	7	3	0	1			30	3	1	1	1	1	1	1	1	1	1	1	1	1	1	1	1	1	1	1	1
gyt15-20142	2	Difficulty	1	73.256	3	1	1	0	0	1	1	2	3	0	0	0	0	0	0	0	26	1	7	3	4	2	0	1	25	3	1	1	1	1	1	1	1	1	1	1	1	1	1	1	1	1	1	1	1
gyt15-20148	2	Difficulty	1	82.23	5	1	1	0	0	1	1	3	2	0	1	1	1	1	1	1	30	1	7	3	0	1			30	3	1	1	1	1	4	1	5	1	1	1	1	1	1	1	1	1	1	1	3
gyt15-20151	2	Difficulty	2	62.66	1	1	1	0	0	1	1	4	1	0	0	0	0	0	0	0	26	1	7	3	0	1			30	3	1	1	1	1	1	1	1	1	1	1	1	1	1	1	1	1	1	1	1
gyt15-20152	2	Difficulty	2	60.981	1	1	1	0	0	2	2	4	1	0	0	0	0	0	0	0	29	1	7	3	8	2	0	1	25	3	1	1	1	1	1	1	1	1	1	1	1	1	1	1	1	1	1	1	1
gyt15-20154	2	Help	2	70.775	3	1	1	0	0	1	1	3	2	0	3	2	3	2	3	2	27	1	7	3
gyt15-20155	2	Help	1	83.095	5	3	0	1	0	1	1	3	2	0	0	0	0	0	0	0	28	1	5	2
gyt15-20156	2	Difficulty	1	83.744	5	3	0	0	0	1	1	4	1	0	1	1	0	0	0	0	26	1	7	3	0	1			30	3	1	1	1	1	1	1	1	1	1	1	1	1	1	1	1	1	1	1	3
gyt15-20158	2	Difficulty	2	80.519	5	1	1	0	0	1	1	3	2	1	3	2	0	0	1	1	25	1	7	3	4	2	0	1	25	3	1	1	1	1	3	4	5	1	1	1	1	1	1	4	1	1	2	1	4
gyt15-20159	2	Help	1	82.663	5	1	1	1	0	1	1	1	3	0	0	0	1	1	1	1	25	1	0	1
gyt15-20161	2	Difficulty	1	83.534	5	1	1	1	0	1	1	3	2	0	0	0	1	1	0	0	29	1	7	3	0	1			30	3	1	1	1	1	1	1	1	1	1	1	1	1	1	1	1	1	1	1	2
gyt15-20162	2	Difficulty	2	82.014	5	1	1	0	0	1	1	3	2	0	1	1	0	0	2	2	26	1	7	3	0	1			30	3	1	1	1	1	1	1	1	1	1	1	1	1	1	1	1	1	1	1	1
gyt15-20163	2	Help	1	68.234	2	1	1	1	0	2	2	3	2	0	1	1	0	0	0	0	27	1	7	3
gyt15-20164	2	Help	1	66.334	2	3	0	1	0	1	1	3	2	0	1	1	0	0	0	0	28	1	7	3
gyt15-20165	2	Difficulty	1	75.125	4	1	1	1	0	1	1	3	2	0	1	1	1	1	0	0	28	1	7	3	0	1			30	3	1	1	1	1	1	1	4	1	1	1	1	1	1	1	1	1	1	1	3
gyt15-20166	2	Help	2	76.949	4	1	1	2	1	2	2	3	2	0	1	1	0	0	2	2	27	1	7	3
gyt15-20167	2	Help	2	68.957	2	3	0	1	0	1	1	3	2	0	0	0	0	0	0	0	27	1	7	3
gyt15-20168	2	Difficulty	2	68.708	2	1	1	1	0	1	1	3	2	1	0	0	0	0	0	0	28	1	7	3	0	1			30	3	1	1	1	1	1	1	1	1	1	1	1	1	1	1	1	1	1	1	1
gyt15-20169	2	Help	2	65.929	2	1	1	0	0	1	1	3	2	0	0	0	0	0	0	0	27	1	7	3
gyt15-20170	2	Difficulty	1	64.771	1	1	1	1	0	2	2	3	2	0	1	1	1	1	3	2	28	1	7	3	0	1			30	3	1	1	1	1	1	1	1	1	1	1	1	1	1	1	1	1	1	1	1
gyt15-20171	2	Difficulty	2	63.864	1	1	1	0	0	1	1	3	2	0	1	1	0	0	0	0	27	1	7	3	0	1			30	3	1	1	1	1	1	1	1	1	1	1	1	1	1	1	1	1	1	1	1
gyt15-20174	2	Help	2	64.166	1	1	1	1	0	2	2	4	1	1	0	0	0	0	0	0	30	1	7	3
gyt15-20175	2	Help	1	68.483	2	1	1	1	0	1	1	3	2	0	0	0	0	0	0	0	27	1	7	3
gyt15-20176	2	Help	2	66.315	2	1	1	0	0	1	1	4	1	0	0	0	0	0	0	0	28	1	7	3
gyt15-20177	2	Help	2	78.11	4	3	0	0	0	1	1	1	3	0	2	2	1	1	3	2	26	1	5	2
gyt15-20178	2	Difficulty	1	62.542	1	1	1	4	1	5	2	4	1	0	0	0	0	0	0	0	30	1	7	3	0	1			30	3	1	1	1	1	1	1	1	1	1	1	1	1	1	1	1	1	1	1	1
gyt15-20179	2	Help	2	72.078	3	1	1	1	0	1	1	1	3	0	1	1	1	1	0	0	28	1	7	3
gyt15-20180	2	Help	1	72.078	3	1	1	1	0	1	1	4	1	0	2	2	0	0	2	2	30	1	7	3
gyt15-20181	2	Difficulty	2	65.387	2	1	1	1	0	1	1	3	2	0	2	2	0	0	2	2	24	2	7	3	0	1			30	3	1	1	1	1	1	1	1	1	1	1	1	1	1	1	1	1	1	1	1
gyt15-20182	2	Help	1	67.692	2	3	0	1	0	1	1	3	2	1	1	1	0	0	3	2	28	1	7	3
gyt15-20183	2	Difficulty	2	69.192	2	3	0	0	0	1	1	1	3	0	0	0	1	1	0	0	26	1	7	3	15	3	15	3	3	2	1	1	1	1	1	2	3	2	1	1	1	1	2	1	4	1	1	1	3
gyt15-20188	2	Help	1	77.316	4	1	1	1	0	1	1	2	3	0	2	2	1	1	2	2	28	1	7	3
gyt15-20189	2	Difficulty	2	76.856	4	1	1	1	0	1	1	2	3	0	0	0	0	0	0	0	24	2	7	3	0	1			10	2	1	1	1	1	1	1	1	1	1	1	1	1	1	1	1	1	1	1	2
gyt15-20190	2	Difficulty	2	74.934	3	1	1	1	0	1	1	4	1	0	1	1	0	0	2	2	28	1	7	3	0	1			30	3	1	1	1	1	1	1	1	1	1	1	1	1	1	1	1	1	1	1	1
gyt15-20191	2	Help	1	77.773	4	1	1	1	0	1	1	3	2	0	0	0	0	0	0	0	26	1	7	3
gyt15-20192	2	Difficulty	2	70.17	3	1	1	0	0	1	1	3	2	1	1	1	0	0	0	0	26	1	7	3	0	1			30	3	1	1	1	1	1	1	1	1	1	1	1	1	1	1	1	1	1	1	1
gyt15-20193	2	Difficulty	1	71.153	3	1	1	2	1	1	1	3	2	0	0	0	0	0	2	2	28	1	7	3	0	1			30	3	1	1	1	1	1	1	1	1	1	1	1	1	1	1	1	1	1	1	1
gyt15-20194	2	Help	2	70.074	3	1	1	1	0	1	1	3	2	0	1	1	0	0	0	0	28	1	7	3
gyt15-20195	2	Difficulty	2	71.922	3	1	1	0	0	1	1	3	2	0	1	1	0	0	1	1	26	1	7	3	0	1			30	3	1	1	1	1	1	1	1	1	1	1	1	1	1	1	1	1	1	1	1
gyt15-20197	2	Difficulty	1	87.408	6	1	1	0	0	1	1	2	3	0	1	1	0	0	1	1	24	2	7	3	0	1			30	3	1	1	1	1	4	1	5	3	1	1	1	1	3	4	1	1	1	1	4
gyt15-20198	2	Difficulty	2	73.784	3	1	1	1	0	1	1	3	2	0	1	1	0	0	1	1	28	1	7	3	0	1			30	3	1	1	1	1	1	1	1	1	1	1	1	1	1	1	1	1	1	1	1
gyt15-20199	2	Help	1	63.848	1	1	1	3	1	2	2	2	3	0	3	2	0	0	3	2	30	1	7	3
gyt15-20200	2	Help	1	78.953	4	3	0	2	1	2	2	4	1	1	3	2	0	0	2	2	30	1	7	3
gyt15-20201	2	Difficulty	2	82.542	5	1	1	0	0	1	1	1	3	0	1	1	0	0	1	1	24	2	7	3	0	1			30	3	1	1	1	1	3	4	4	1	1	1	1	1	1	1	1	1	1	1	3
gyt15-20202	2	Difficulty	2	81.28	5	3	0	1	0	2	2	4	1	0	1	1	0	0	1	1	28	1	7	3	0	1			30	3	1	1	1	1	1	1	1	1	1	1	1	1	1	1	1	1	1	1	3
gyt15-20203	2	Help	2	83.284	5	3	0	0	0	1	1	2	3	1	1	1	2	2	0	0	24	2	7	3
gyt15-20204	2	Help	1	81.664	5	3	0	0	0	1	1	2	3	1	2	2	0	0	1	1	24	2	7	3
gyt15-20208	2	Help	1	82.039	5	3	0	1	0	1	1	3	2	0	1	1	1	1	0	0	25	1	7	3
gyt15-20209	2	Difficulty	1	80.782	5	4	0	0	0	1	1	2	3	0	1	1	0	0	0	0	25	1	7	3	0	1			25	3	1	1	1	1	1	1	4	1	1	1	1	1	1	1	4	1	1	1	1
gyt15-20210	2	Difficulty	2	81.746	5	3	0	0	0	1	1	2	3	0	1	1	0	0	0	0	25	1	7	3	0	1			30	3	1	1	1	1	1	1	1	1	1	1	1	1	1	1	1	1	1	1	1
gyt15-20212	2	Difficulty	2	64.259	1	1	1	0	0	1	1	2	3	0	1	1	0	0	2	2	27	1	7	3	10	2	0	1	20	3	1	1	1	1	1	1	1	1	1	1	1	1	1	1	1	1	1	1	1
gyt15-20213	2	Help	2	65.343	2	1	1	1	0	1	1	3	2	0	1	1	0	0	1	1	30	1	7	3
gyt15-20214	2	Difficulty	2	87.723	6	3	0	0	0	1	1	1	3	1	2	2	0	0	3	2	20	2	7	3	12	2	12	2	5	2	4	4	4	4	5	5	7	5	4	5	1	1	5	5	1	5	5	5	7
gyt15-20218	2	Difficulty	2	82.129	5	3	0	0	0	1	1	3	2	0	0	0	0	0	0	0	26	1	7	3	0	1			30	3	1	1	1	1	1	1	3	1	1	1	1	1	1	1	1	1	1	1	1
gyt15-20219	2	Help	2	85.111	6	3	0	0	0	1	1	3	2	0	1	1	0	0	1	1	24	2	7	3
gyt15-20222	2	Help	1	86.882	6	4	0	0	0	1	1	2	3	0	1	1	0	0	2	2	25	1	2	2
gyt15-20224	2	Help	1	81.253	5	1	1	1	0	1	1	3	2	0	2	2	0	0	1	1	25	1	7	3
gyt15-20225	2	Help	1	81.565	5	1	1	0	0	1	1	2	3	0	3	2	1	1	2	2	24	2	7	3
gyt15-20226	2	Help	2	84.861	5	1	1	0	0	1	1	3	2	0	2	2	0	0	0	0	25	1	7	3
gyt15-20227	2	Difficulty	1	81.127	5	1	1	1	0	1	1	3	2	1	1	1	0	0	0	0	27	1	7	3	0	1			30	3	1	1	1	1	1	1	1	1	1	1	1	1	1	1	1	1	1	1	1
gyt15-20230	2	Help	2	87.509	6	3	0	0	0	1	1	2	3	0	0	0	0	0	0	0	24	2	7	3
gyt15-20231	2	Help	1	81.699	5	3	0	2	1	1	1	3	2	0	0	0	0	0	0	0	28	1	7	3
gyt15-20233	2	Help	2	72.963	3	1	1	1	0	1	1	2	3	0	1	1	0	0	1	1	27	1	7	3
gyt15-20234	2	Help	1	74.592	3	1	1	1	0	99	3	3	2	0	1	1	0	0	1	1	29	1	7	3
gyt15-20235	2	Help	2	69.803	2	1	1	1	0	1	1	2	3	0	0	0	0	0	0	0	25	1	7	3
gyt15-20236	2	Help	1	74.592	3	1	1	1	0	1	1	3	2	0	0	0	0	0	0	0	27	1	7	3
gyt15-20237	2	Difficulty	2	84.697	5	3	0	0	0	99	3	2	3	0	2	2	0	0	2	2	26	1	7	3	0	1			25	3	1	1	1	1	1	1	1	1	1	1	1	1	1	1	1	1	1	1	1
gyt15-20240	2	Help	2	61.879	1	1	1	0	0	1	1	3	2	0	0	0	0	0	0	0	26	1	7	3
gyt15-20241	2	Difficulty	1	75.676	4	1	1	1	0	99	3	3	2	0	1	1	1	1	0	0	29	1	7	3	0	1			28	3	1	1	1	1	1	1	1	1	1	1	1	1	1	1	1	1	1	1	1
gyt15-20244	2	Difficulty	1	65.915	2	1	1	0	0	99	3	4	1	0	1	1	0	0	0	0	25	1	7	3	0	1			30	3	1	1	1	1	1	1	1	1	1	1	1	1	1	1	1	1	1	1	1
gyt15-20245	2	Difficulty	1	67.911	2	1	1	1	0	99	3	2	3	0	0	0	0	0	0	0	30	1	7	3	0	1			25	3	1	1	1	1	1	1	1	1	1	1	1	1	1	1	1	1	1	1	1
gyt15-20246	2	Difficulty	2	81.872	5	3	0	0	0	88	3	2	3	0	0	0	0	0	0	0	24	2	7	3	0	1			20	3	1	1	1	1	1	1	1	1	1	1	1	1	1	1	1	1	1	1	1
gyt15-20248	2	Difficulty	1	69.535	2	1	1	1	0	99	3	3	2	0	0	0	0	0	0	0	28	1	7	3	0	1			30	3	1	1	1	1	1	1	1	1	1	1	1	1	1	1	1	1	1	1	1
gyt15-20249	2	Help	2	83.58	5	3	0	0	0	99	3	2	3	0	1	1	0	0	1	1	25	1	7	3
gyt15-20250	2	Difficulty	1	80.262	5	3	0	0	0	99	3	2	3	0	0	0	0	0	0	0	27	1	7	3	0	1			26	3	1	1	1	1	1	1	1	1	1	1	1	1	1	1	1	1	1	1	1
gyt15-20251	2	Difficulty	2	73.611	3	1	1	2	1	1	1	3	2	0	0	0	0	0	0	0	27	1	7	3	0	1			25	3	1	1	1	1	1	1	1	1	1	1	1	1	1	1	1	1	1	1	1
gyt15-20252	2	Help	1	84.7	5	1	1	1	0	3	2	2	3	0	1	1	0	0	0	0	25	1	1	2
gyt15-20253	2	Difficulty	1	71.873	3	1	1	1	0	2	2	4	1	0	2	2	0	0	1	1	29	1	7	3	0	1			30	3	1	1	1	1	1	1	1	1	1	1	1	1	1	1	1	1	1	1	1
gyt15-30002	2	Help	1	63.424	1	1	1	1	0	1	1	3	2	0	2	2	0	0	2	2	29	1	7	3
gyt15-30003	2	Difficulty	2	61.885	1	1	1	1	0	88	3	3	2	0	1	1	1	1	2	2	25	1	7	3	2	2	0	1	30	3	1	1	1	1	1	1	1	1	1	1	1	1	1	1	1	1	1	1	1
gyt15-30004	2	Help	1	62.641	1	1	1	2	1	1	1	4	1	0	0	0	1	1	0	0	27	1	7	3
gyt15-30007	2	Help	2	66.991	2	1	1	1	0	1	1	3	2	0	3	2	1	1	2	2	26	1	7	3
gyt15-30008	2	Difficulty	1	72.774	3	1	1	1	0	1	1	2	3	0	1	1	0	0	0	0	28	1	7	3	0	1			30	3	1	1	1	1	1	1	1	1	1	1	1	1	1	1	1	1	1	1	1
gyt15-30009	2	Difficulty	1	62.84	1	1	1	2	1	1	1	4	1	0	0	0	0	0	0	0	30	1	7	3	0	1			30	3	1	1	1	1	1	1	1	1	1	1	1	1	1	1	1	1	1	1	1
gyt15-30011	2	Help	1	65.047	2	1	1	0	0	2	2	3	2	0	1	1	5	2	2	2	28	1	7	3
gyt15-30013	2	Difficulty	1	67.544	2	1	1	1	0	1	1	4	1	0	1	1	0	0	1	1	30	1	7	3	0	1			30	3	1	1	1	1	1	1	1	1	1	1	1	1	1	1	1	1	1	1	1
gyt15-30016	2	Difficulty	2	61.551	1	1	1	0	0	1	1	4	1	0	0	0	0	0	0	0	29	1	7	3	0	1			30	3	1	1	1	1	1	1	1	1	1	1	1	1	1	1	1	1	1	1	1
gyt15-30017	2	Difficulty	2	62.819	1	1	1	1	0	1	1	4	1	0	1	1	0	0	1	1	29	1	7	3	0	1			30	3	1	1	1	1	1	1	1	1	1	1	1	1	1	1	1	1	1	1	1
gyt15-30019	2	Difficulty	1	61.031	1	3	0	3	1	1	1	4	1	0	1	1	0	0	0	0	29	1	7	3	0	1			30	3	1	1	1	1	1	1	1	1	1	1	1	1	1	1	1	1	1	1	1
gyt15-30020	2	Help	1	61.006	1	1	1	3	1	1	1	4	1	0	2	2	1	1	2	2	29	1	7	3
gyt15-30021	2	Difficulty	2	60.086	1	1	1	1	0	88	3	3	2	0	1	1	0	0	2	2	27	1	7	3	0	1			30	3	1	1	1	1	1	1	1	1	1	1	1	1	1	1	1	1	1	1	1
gyt15-30022	2	Help	2	70.797	3	1	1	0	0	88	3	3	2	0	1	1	0	0	1	1	25	1	7	3
gyt15-30024	2	Help	1	71.522	3	1	1	1	0	1	1	4	1	0	1	1	0	0	1	1	27	1	7	3
gyt15-30026	2	Difficulty	1	74.668	3	3	0	1	0	1	1	2	3	0	2	2	1	1	2	2	29	1	7	3	0	1			30	3	1	1	1	1	1	1	2	1	1	1	1	1	1	1	1	1	1	1	2
gyt15-30027	2	Difficulty	1	77.11	4	3	0	0	0	1	1	3	2	0	2	2	1	1	1	1	26	1	7	3	0	1			30	3	1	1	1	1	1	1	1	1	1	1	1	1	1	1	1	1	1	1	1
gyt15-30029	2	Difficulty	1	77.699	4	1	1	1	0	1	1	4	1	0	0	0	0	0	0	0	29	1	7	3	0	1			30	3	1	1	1	1	1	1	1	1	1	1	1	1	1	1	1	1	1	1	1
gyt15-30030	2	Difficulty	1	63.615	1	1	1	2	1	1	1	3	2	0	0	0	1	1	0	0	29	1	7	3	0	1			30	3	1	1	1	1	1	1	1	1	1	1	1	1	1	1	1	1	1	1	1
gyt15-30031	2	Help	1	61.994	1	1	1	3	1	1	1	4	1	0	0	0	0	0	0	0	27	1	7	3
gyt15-30033	2	Help	1	84.13	5	1	1	2	1	1	1	3	2	0	2	2	2	2	2	2	29	1	7	3
gyt15-30034	2	Help	1	73.822	3	3	0	0	0	1	1	3	2	0	1	1	0	0	1	1	28	1	7	3
gyt15-30035	2	Difficulty	2	89.039	6	3	0	0	0	1	1	2	3	0	1	1	0	0	1	1	25	1	7	3	0	1			28	3	1	1	1	1	1	2	2	1	1	1	1	1	1	1	1	1	1	1	1
gyt15-30036	2	Help	2	66.441	2	1	1	1	0	1	1	3	2	0	1	1	0	0	1	1	27	1	7	3
gyt15-30037	2	Help	2	70.178	3	1	1	0	0	88	3	4	1	0	0	0	0	0	0	0	26	1	7	3
gyt15-30039	2	Help	2	70.641	3	1	1	0	0	1	1	2	3	0	3	2	1	1	2	2	29	1	7	3
gyt15-30041	2	Help	2	81.379	5	3	0	0	0	88	3	3	2	0	1	1	0	0	1	1	26	1	7	3
gyt15-30042	2	Difficulty	2	78.074	4	3	0	0	0	1	1	2	3	0	2	2	1	1	1	1	26	1	7	3	0	1			30	3	1	1	1	1	1	1	2	1	1	1	1	1	1	1	1	1	1	1	2
gyt15-30043	2	Help	1	68.524	2	1	1	1	0	1	1	3	2	0	1	1	0	0	1	1	29	1	7	3
gyt15-30044	2	Help	1	64.576	1	3	0	1	0	1	1	3	2	0	0	0	0	0	0	0	29	1	7	3
gyt15-30045	2	Help	2	84.111	5	3	0	0	0	1	1	3	2	0	1	1	0	0	0	0	25	1	7	3
gyt15-30046	2	Help	2	79.824	4	3	0	0	0	1	1	3	2	0	1	1	0	0	1	1	26	1	7	3
gyt15-30049	2	Difficulty	2	77.365	4	1	1	0	0	1	1	2	3	0	1	1	1	1	1	1	28	1	7	3	0	1			30	3	1	1	1	1	1	2	3	1	1	1	1	1	1	2	1	1	1	1	2
gyt15-30050	2	Help	1	79.802	4	1	1	0	0	1	1	2	3	0	0	0	0	0	0	0	25	1	7	3
gyt15-30051	2	Difficulty	2	83.586	5	3	0	0	0	1	1	3	2	0	1	1	0	0	1	1	26	1	7	3	0	1			28	3	1	1	1	1	1	1	2	1	1	1	1	1	1	1	1	1	1	1	1
gyt15-30053	2	Difficulty	2	81.401	5	3	0	0	0	1	1	2	3	0	1	1	0	0	1	1	25	1	7	3	0	1			28	3	1	1	1	1	1	2	2	1	1	1	1	1	1	1	1	1	1	1	2
gyt15-30056	2	Help	2	75.281	4	3	0	0	0	1	1	2	3	0	3	2	2	2	4	2	28	1	7	3
gyt15-30057	2	Difficulty	2	89.231	6	3	0	0	0	88	3	2	3	0	2	2	1	1	2	2	24	2	7	3	1	2	0	1	30	3	1	1	1	1	1	1	2	1	1	1	1	1	1	1	1	1	1	1	2
gyt15-30060	2	Help	2	82.737	5	3	0	0	0	1	1	2	3	0	3	2	0	0	2	2	25	1	7	3
gyt15-30062	2	Help	2	86.63	6	3	0	0	0	1	1	2	3	0	1	1	0	0	2	2	25	1	7	3
gyt15-30063	2	Difficulty	1	82.269	5	3	0	1	0	88	3	3	2	0	0	0	0	0	0	0	27	1	7	3	0	1			30	3	1	1	1	1	1	1	1	1	1	1	1	1	1	1	1	1	1	1	1
gyt15-30065	2	Difficulty	2	82.263	5	3	0	1	0	88	3	2	3	0	0	0	0	0	0	0	25	1	7	3	0	1			30	3	1	1	1	1	1	2	2	1	1	1	1	1	1	1	1	1	1	1	2
gyt15-30066	2	Difficulty	1	71.843	3	1	1	2	1	1	1	4	1	0	1	1	0	0	1	1	28	1	7	3	0	1			30	3	1	1	1	1	1	1	1	1	1	1	1	1	1	1	1	1	1	1	1
gyt15-30067	2	Help	2	81.789	5	3	0	0	0	1	1	3	2	0	1	1	0	0	1	1	25	1	7	3
gyt15-30069	2	Help	2	83.67	5	3	0	0	0	88	3	1	3	0	2	2	0	0	3	2	25	1	7	3
gyt15-30070	2	Difficulty	2	79.92	4	3	0	0	0	1	1	4	1	0	2	2	0	0	0	0	25	1	7	3	0	1			30	3	1	1	1	1	1	1	1	1	1	1	1	1	1	1	1	1	1	1	1
gyt15-30074	2	Help	1	80.47	5	3	0	1	0	88	3	2	3	1	1	1	0	0	2	2	25	1	7	3
gyt15-30077	2	Difficulty	1	70.92	3	1	1	1	0	1	1	3	2	0	1	1	0	0	0	0	29	1	7	3	0	1			30	3	1	1	1	1	1	1	1	1	1	1	1	1	1	1	1	1	1	1	1
gyt15-30079	2	Difficulty	1	87.246	6	1	1	0	0	88	3	2	3	0	2	2	0	0	1	1	25	1	4	2	0	1			27	3	1	1	1	1	1	2	2	1	1	1	1	1	1	1	2	2	1	1	2
gyt15-30080	2	Help	2	85.926	6	3	0	0	0	1	1	3	2	0	1	1	0	0	2	2	25	1	7	3
gyt15-30081	2	Help	1	76.796	4	1	1	2	1	1	1	3	2	0	1	1	0	0	1	1	28	1	7	3
gyt15-30082	2	Difficulty	2	76.33	4	1	1	0	0	1	1	3	2	0	1	1	0	0	1	1	26	1	7	3	0	1			30	3	1	1	1	1	1	1	2	1	1	1	1	1	1	1	1	1	1	1	1
gyt15-30085	2	Difficulty	1	63.602	1	1	1	2	1	1	1	3	2	0	1	1	0	0	2	2	29	1	7	3	0	1			30	3	1	1	1	1	1	1	1	1	1	1	1	1	1	1	1	1	1	1	1
gyt15-30087	2	Help	2	70.523	3	1	1	1	0	88	3	1	3	1	2	2	5	2	3	2	26	1	7	3
gyt15-30088	2	Difficulty	2	74.014	3	3	0	0	0	1	1	2	3	0	1	1	0	0	1	1	25	1	7	3	0	1			30	3	1	1	1	1	1	1	2	1	1	1	1	1	1	1	1	1	1	1	2
gyt15-30091	2	Help	1	60.51	1	1	1	3	1	2	2	4	1	0	0	0	0	0	0	0	30	1	7	3
gyt15-30092	2	Difficulty	1	62.312	1	1	1	3	1	1	1	3	2	0	0	0	0	0	0	0	29	1	7	3	0	1			30	3	1	1	1	1	1	1	1	1	1	1	1	1	1	1	1	1	1	1	1
gyt15-30093	2	Help	2	63.112	1	1	1	0	0	1	1	4	1	0	0	0	0	0	0	0	26	1	7	3
gyt15-30096	2	Help	1	72.336	3	1	1	1	0	1	1	4	1	0	0	0	0	0	0	0	28	1	7	3
gyt15-30097	2	Difficulty	2	71.049	3	1	1	0	0	1	1	4	1	0	1	1	0	0	0	0	25	1	7	3	0	1			30	3	1	1	1	1	1	1	1	1	1	1	1	1	1	1	1	1	1	1	1
gyt15-30100	2	Difficulty	1	65.885	2	1	1	1	0	1	1	3	2	0	3	2	0	0	4	2	27	1	7	3	0	1			30	3	1	1	1	1	1	1	1	1	1	1	1	1	1	1	1	1	1	1	1
gyt15-30101	2	Difficulty	2	63.448	1	1	1	1	0	1	1	3	2	0	0	0	0	0	0	0	26	1	7	3	0	1			30	3	1	1	1	1	1	1	1	1	1	1	1	1	1	1	1	1	1	1	1
gyt15-30102	2	Difficulty	2	68.127	2	3	0	0	0	1	1	3	2	0	1	1	0	0	1	1	26	1	7	3	0	1			30	3	1	1	1	1	1	1	1	1	1	1	1	1	1	1	1	1	1	1	1
gyt15-30105	2	Difficulty	1	63.5	1	1	1	2	1	2	2	4	1	0	0	0	0	0	0	0	30	1	7	3	0	1			30	3	1	1	1	1	1	1	1	1	1	1	1	1	1	1	1	1	1	1	1
gyt15-30106	2	Help	1	68.127	2	1	1	1	0	1	1	4	1	0	0	0	0	0	0	0	29	1	7	3
gyt15-30110	2	Help	1	62.474	1	1	1	3	1	1	1	4	1	0	0	0	0	0	0	0	29	1	7	3
gyt15-30111	2	Help	1	72.226	3	1	1	1	0	1	1	3	2	0	2	2	0	0	2	2	29	1	7	3
gyt15-30112	2	Help	2	71.739	3	1	1	1	0	1	1	3	2	0	1	1	0	0	1	1	25	1	7	3
gyt15-30114	2	Help	2	69.704	2	1	1	0	0	1	1	2	3	0	0	0	0	0	0	0	25	1	7	3
gyt15-30116	2	Difficulty	2	82.512	5	3	0	0	0	1	1	4	1	0	0	0	0	0	0	0	25	1	7	3	0	1			30	3	1	1	1	1	1	1	1	1	1	1	1	1	1	4	1	1	1	1	4
gyt15-30118	2	Difficulty	1	81.913	5	1	1	1	0	1	1	3	2	0	0	0	0	0	0	0	28	1	7	3	0	1			30	3	1	1	1	1	1	1	1	1	1	1	1	1	1	1	1	1	1	1	1
gyt15-30120	2	Help	1	66.515	2	1	1	1	0	1	1	4	1	0	0	0	0	0	0	0	29	1	7	3
gyt15-30121	2	Difficulty	1	82.778	5	1	1	1	0	1	1	3	2	0	1	1	0	0	0	0	26	1	7	3	0	1			30	3	1	1	1	1	1	1	2	1	1	1	1	1	1	1	1	1	1	1	2
gyt15-30122	2	Difficulty	2	82.745	5	1	1	0	0	1	1	2	3	1	2	2	0	0	2	2	26	1	0	1	0	1			30	3	2	2	2	2	2	5	7	5	1	2	1	1	2	1	1	1	2	2	7
gyt15-30125	2	Help	2	61.628	1	1	1	0	0	1	1	3	2	0	1	1	0	0	2	2	27	1	7	3
gyt15-30127	2	Difficulty	2	77.598	4	3	0	1	0	1	1	2	3	0	2	2	1	1	4	2	26	1	7	3	0	1			30	3	1	1	1	1	1	7	1	4	1	1	1	1	4	4	1	4	4	1	7
gyt15-30129	2	Help	2	73.253	3	3	0	0	0	1	1	3	2	0	1	1	0	0	1	1	25	1	7	3
gyt15-30130	2	Difficulty	2	67.832	2	1	1	0	0	1	1	3	2	0	0	0	0	0	0	0	26	1	7	3	0	1			30	3	1	1	1	1	1	1	2	1	1	1	1	1	1	1	1	1	1	1	2
gyt15-30131	2	Difficulty	1	77.313	4	3	0	0	0	1	1	3	2	0	1	1	0	0	2	2	28	1	7	3	0	1			30	3	1	1	1	1	1	1	1	1	1	1	1	1	1	1	1	1	1	1	1
gyt15-30132	2	Help	1	80.703	5	1	1	0	0	1	1	4	1	0	0	0	0	0	0	0	26	1	7	3
gyt15-30136	2	Difficulty	1	70.874	3	1	1	1	0	1	1	3	2	0	2	2	0	0	4	2	27	1	7	3	0	1			30	3	1	1	1	1	1	1	1	1	1	1	1	1	1	1	1	1	1	1	1
gyt15-30139	2	Difficulty	1	71.076	3	1	1	1	0	1	1	2	3	0	2	2	0	0	1	1	28	1	7	3	0	1			30	3	1	1	1	1	1	1	1	1	1	1	1	1	1	1	1	1	1	1	1
gyt15-30144	2	Help	2	80.755	5	3	0	0	0	1	1	2	3	0	2	2	0	0	3	2	26	1	7	3
gyt15-30146	2	Help	2	72.757	3	3	0	1	0	1	1	3	2	0	1	1	0	0	2	2	26	1	7	3
gyt15-30147	2	Help	2	65.488	2	1	1	0	0	88	3	1	3	0	1	1	1	1	4	2	24	2	7	3
gyt15-30149	2	Help	2	80.878	5	3	0	0	0	1	1	3	2	0	0	0	0	0	0	0	26	1	7	3
gyt15-30153	2	Difficulty	2	80.941	5	3	0	0	0	88	3	3	2	0	2	2	4	2	2	2	26	1	7	3	0	1			30	3	1	1	1	1	1	2	2	1	1	1	1	1	1	1	1	1	1	1	2
gyt15-30154	2	Difficulty	2	81.584	5	3	0	0	0	1	1	2	3	0	2	2	0	0	3	2	25	1	7	3	0	1			30	3	1	1	1	1	1	1	1	1	1	1	1	1	1	1	1	1	1	1	2
gyt15-30158	2	Difficulty	2	88.229	6	3	0	0	0	1	1	2	3	0	1	1	0	0	2	2	25	1	6	2	0	1			30	3	1	1	1	1	1	2	2	1	1	1	1	1	2	2	1	1	1	1	2
gyt15-30159	2	Difficulty	1	84.82	5	1	1	0	0	1	1	2	3	0	1	1	1	1	2	2	27	1	7	3	0	1			30	3	1	1	1	1	1	1	2	1	1	1	1	1	1	2	1	1	1	1	2
gyt15-30163	2	Help	1	86.915	6	3	0	1	0	1	1	3	2	0	0	0	0	0	1	1	27	1	7	3
gyt15-30164	2	Difficulty	2	80.815	5	1	1	0	0	1	1	3	2	0	0	0	0	0	0	0	25	1	7	3	0	1			30	3	1	1	1	1	1	1	1	1	1	1	1	1	1	1	1	1	1	1	2
gyt15-30170	2	Difficulty	1	73.584	3	1	1	1	0	1	1	4	1	0	0	0	0	0	0	0	28	1	7	3	0	1			30	3	1	1	1	1	1	1	1	1	1	1	1	1	1	1	1	1	1	1	1
gyt15-30171	2	Difficulty	2	72.724	3	1	1	0	0	1	1	3	2	0	1	1	0	0	1	1	26	1	7	3	0	1			30	3	1	1	1	1	1	1	2	1	1	1	1	1	1	1	1	1	1	1	2
gyt15-30174	2	Difficulty	2	86.458	6	3	0	0	0	1	1	2	3	0	1	1	0	0	0	0	26	1	7	3	0	1			30	3	1	1	1	1	1	2	3	2	1	1	1	1	2	2	1	1	1	1	2
gyt15-30177	2	Difficulty	2	86.584	6	3	0	1	0	1	1	3	2	0	1	1	0	0	0	0	26	1	7	3	0	1			30	3	1	1	1	1	1	2	1	1	1	1	1	1	1	1	1	1	1	1	2
gyt15-30180	2	Difficulty	2	87.851	6	3	0	0	0	1	1	3	2	0	1	1	0	0	0	0	25	1	7	3	0	1			30	3	1	1	1	1	1	2	1	1	1	1	1	1	1	1	1	1	1	1	2
gyt15-30182	2	Help	2	74.277	3	3	0	1	0	1	1	2	3	0	2	2	0	0	2	2	25	1	7	3
gyt15-30184	2	Help	2	68.535	2	1	1	1	0	1	1	4	1	0	0	0	0	0	0	0	28	1	7	3
gyt15-30186	2	Difficulty	1	61.157	1	1	1	2	1	1	1	4	1	0	1	1	0	0	1	1	28	1	7	3	0	1			30	3	1	1	1	1	1	1	1	1	1	1	1	1	1	1	1	1	1	1	1
gyt15-30187	2	Help	1	84.651	5	3	0	1	0	1	1	4	1	0	1	1	0	0	0	0	25	1	7	3
gyt15-30189	2	Help	1	64.716	1	1	1	3	1	1	1	4	1	0	0	0	0	0	0	0	28	1	7	3
gyt15-30192	2	Difficulty	1	69.086	2	1	1	3	1	1	1	3	2	0	1	1	0	0	1	1	28	1	7	3	0	1			30	3	1	1	1	1	1	1	1	1	1	1	1	1	1	1	1	1	1	1	1
gyt15-30193	2	Help	2	69.277	2	1	1	0	0	1	1	3	2	0	1	1	0	0	2	2	26	1	7	3
gyt15-30195	2	Difficulty	2	80.174	5	3	0	0	0	1	1	3	2	0	1	1	0	0	1	1	26	1	7	3	0	1			30	3	1	1	1	1	1	1	2	1	1	1	1	1	1	1	1	1	1	1	2
gyt15-30198	2	Difficulty	1	87.09	6	1	1	2	1	1	1	3	2	0	0	0	0	0	0	0	27	1	7	3	0	1			30	3	1	1	1	1	1	1	2	1	1	1	1	1	1	1	1	1	1	1	1
gyt15-30199	2	Difficulty	2	83.772	5	1	1	1	0	88	3	1	3	0	2	2	0	0	2	2	25	1	4	2	10	2	10	2	20	3	5	4	4	2	2	7	7	4	4	3	1	1	2	2	1	4	4	2	4
gyt15-30202	2	Difficulty	2	61.896	1	1	1	1	0	1	1	3	2	0	1	1	0	0	0	0	28	1	7	3	0	1			30	3	1	1	1	1	1	1	1	1	1	1	1	1	1	1	1	1	1	1	1
gyt15-30206	2	Help	1	64.702	1	1	1	3	1	2	2	4	1	0	0	0	0	0	0	0	30	1	7	3
gyt15-30208	2	Difficulty	2	83.917	5	3	0	0	0	1	1	3	2	0	0	0	0	0	0	0	26	1	7	3	0	1			30	3	1	1	1	1	1	2	2	1	1	1	1	1	1	1	1	1	1	1	2
gyt15-30209	2	Help	1	64.486	1	1	1	1	0	1	1	4	1	0	1	1	0	0	0	0	29	1	7	3
gyt15-30214	2	Difficulty	2	82.132	5	3	0	0	0	1	1	2	3	0	1	1	0	0	4	2	25	1	7	3	0	1			26	3	1	1	1	1	1	2	7	2	1	1	1	1	2	1	1	1	1	1	3
gyt15-30215	2	Difficulty	2	73.138	3	3	0	1	0	1	1	3	2	0	1	1	0	0	1	1	26	1	7	3	0	1			30	3	1	1	1	1	1	1	2	1	1	1	1	1	1	1	1	1	1	1	2
gyt15-30216	2	Difficulty	1	72.828	3	1	1	2	1	1	1	4	1	0	0	0	0	0	0	0	29	1	7	3	0	1			30	3	1	1	1	1	1	1	1	1	1	1	1	1	1	1	1	1	1	1	1
gyt15-30217	2	Difficulty	2	65.173	2	1	1	0	0	1	1	3	2	0	0	0	0	0	0	0	26	1	7	3	0	1			30	3	1	1	1	1	1	1	2	1	1	1	1	1	1	1	1	1	1	1	1
gyt15-30220	2	Difficulty	2	80.149	5	3	0	0	0	1	1	3	2	0	0	0	0	0	0	0	26	1	7	3	0	1			30	3	1	1	1	1	1	1	2	1	1	1	1	1	1	1	1	1	1	1	2
gyt15-30222	2	Difficulty	1	80.092	5	3	0	1	0	1	1	4	1	0	0	0	0	0	0	0	29	1	7	3	0	1			30	3	1	1	1	1	1	1	1	1	1	1	1	1	1	1	1	1	1	1	1
gyt15-30225	2	Difficulty	1	73.891	3	1	1	3	1	1	1	3	2	0	2	2	0	0	3	2	27	1	7	3	0	1			30	3	1	1	1	1	1	1	2	1	1	1	1	1	1	1	1	1	1	1	2
gyt15-30226	2	Help	2	74.945	3	1	1	0	0	1	1	3	2	0	0	0	0	0	1	1	26	1	7	3
gyt15-30230	2	Help	2	71.711	3	3	0	2	1	1	1	3	2	0	1	1	2	2	0	0	26	1	7	3
gyt15-30231	2	Help	1	71.703	3	1	1	2	1	1	1	3	2	0	1	1	0	0	1	1	28	1	7	3
gyt15-30233	2	Help	1	75.982	4	1	1	1	0	1	1	3	2	0	0	0	0	0	0	0	27	1	7	3
gyt15-30234	2	Difficulty	2	71.703	3	3	0	0	0	1	1	3	2	0	0	0	0	0	0	0	26	1	7	3	0	1			30	3	1	1	1	1	1	1	2	1	1	1	1	1	1	1	1	1	1	1	1
gyt15-30237	2	Help	2	70.895	3	1	1	0	0	1	1	3	2	0	1	1	0	0	2	2	26	1	7	3
gyt15-30238	2	Help	2	72.99	3	1	1	0	0	1	1	3	2	0	2	2	0	0	2	2	27	1	7	3
gyt15-30239	2	Help	1	77.195	4	1	1	1	0	1	1	3	2	0	2	2	0	0	2	2	29	1	7	3
gyt15-30242	2	Difficulty	2	75.375	4	3	0	0	0	1	1	3	2	0	2	2	2	2	2	2	26	1	7	3	0	1			30	3	1	1	1	1	1	2	2	1	1	1	1	1	1	1	1	1	1	1	2
gyt15-30243	2	Help	1	66.769	2	1	1	0	0	1	1	3	2	0	0	0	0	0	0	0	26	1	7	3
gyt15-30246	2	Difficulty	2	77.004	4	3	0	0	0	1	1	3	2	0	0	0	0	0	0	0	26	1	7	3	0	1			30	3	1	1	1	1	1	1	2	1	1	1	1	1	1	1	1	1	1	1	2
gyt15-30247	2	Difficulty	1	76.212	4	1	1	1	0	1	1	3	2	0	0	0	0	0	0	0	26	1	7	3	0	1			30	3	1	1	1	1	1	1	2	1	1	1	1	1	1	1	1	1	1	1	1
gyt15-30250	2	Help	2	63.029	1	1	1	0	0	1	1	3	2	0	0	0	0	0	0	0	25	1	7	3
gyt15-30252	2	Help	1	67.829	2	3	0	1	0	1	1	4	1	0	0	0	0	0	0	0	29	1	7	3
gyt15-30254	2	Help	2	60.853	1	1	1	0	0	1	1	3	2	0	1	1	0	0	2	2	27	1	7	3
gyt15-30255	2	Difficulty	1	65.099	2	3	0	2	1	1	1	3	2	0	0	0	1	1	0	0	26	1	7	3	0	1			30	3	1	1	1	1	1	1	1	1	1	1	1	1	1	1	1	1	1	1	2
gyt15-30257	2	Help	1	70.764	3	3	0	1	0	1	1	3	2	0	1	1	0	0	2	2	26	1	7	3
gyt15-30260	2	Difficulty	2	80.881	5	3	0	0	0	1	1	3	2	0	2	2	0	0	1	1	26	1	7	3	0	1			30	3	1	1	1	1	1	1	2	1	1	1	1	1	1	1	1	1	1	1	2
gyt15-30263	2	Difficulty	1	85.16	6	3	0	0	0	1	1	3	2	0	1	1	1	1	1	1	28	1	7	3	0	1			30	3	1	1	1	1	1	1	1	1	1	1	1	1	1	1	1	1	1	1	1
gyt15-30264	2	Difficulty	1	68.393	2	1	1	1	0	1	1	3	2	0	2	2	0	0	4	2	26	1	7	3	0	1			30	3	1	1	1	1	1	1	1	1	1	1	1	1	1	1	1	1	1	1	2
gyt15-30265	2	Help	1	70.871	3	1	1	1	0	1	1	3	2	0	1	1	0	0	2	2	26	1	7	3
gyt15-30268	2	Help	2	80.818	5	3	0	0	0	1	1	3	2	0	0	0	0	0	0	0	25	1	7	3
gyt15-30271	2	Help	2	61.496	1	1	1	1	0	1	1	4	1	0	0	0	0	0	0	0	27	1	7	3
gyt15-30273	2	Difficulty	2	61.379	1	1	1	0	0	1	1	4	1	0	1	1	0	0	0	0	27	1	7	3	0	1			30	3	1	1	1	1	1	1	1	1	1	1	1	1	1	1	1	1	1	1	1
gyt15-30274	2	Help	2	81.069	5	3	0	0	0	1	1	3	2	0	0	0	0	0	0	0	25	1	7	3
gyt15-30276	2	Help	1	84.484	5	1	1	1	0	1	1	4	1	0	0	0	0	0	0	0	27	1	7	3
gyt15-30278	2	Help	2	80.941	5	3	0	0	0	1	1	3	2	0	3	2	0	0	4	2	25	1	7	3
gyt15-30280	2	Help	2	82.485	5	3	0	0	0	1	1	3	2	0	1	1	0	0	2	2	25	1	7	3
gyt15-30282	2	Help	2	80.412	5	3	0	0	0	1	1	4	1	0	0	0	0	0	0	0	26	1	7	3
gyt15-30283	2	Help	2	63.04	1	1	1	0	0	1	1	4	1	0	0	0	0	0	0	0	29	1	7	3
gyt15-30286	2	Difficulty	1	82.548	5	1	1	2	1	1	1	3	2	0	0	0	0	0	0	0	26	1	7	3	0	1			30	3	1	1	1	1	1	1	2	1	1	1	1	1	1	1	1	1	1	1	2
gyt15-30287	2	Help	2	83.498	5	3	0	0	0	1	1	3	2	88	0	0	0	0	0	0	28	1	7	3
gyt15-30289	2	Help	2	83.69	5	3	0	0	0	1	1	2	3	0	0	0	0	0	0	0	24	2	7	3
gyt15-30291	2	Difficulty	2	72.987	3	3	0	0	0	88	3	2	3	0	0	0	0	0	0	0	25	1	7	3	3	2	1	2	20	3	1	1	1	1	1	1	1	1	1	1	1	1	1	1	1	1	1	1	1
gyt15-30294	2	Difficulty	1	70.403	3	1	1	2	1	99	3	2	3	0	0	0	0	0	0	0	28	1	7	3	0	1			25	3	1	1	1	1	1	1	1	1	1	1	1	1	1	1	1	1	1	1	1
gyt15-30295	2	Help	2	87.096	6	3	0	0	0	1	1	3	2	0	0	0	0	0	0	0	25	1	7	3
gyt15-30298	2	Help	1	60.855	1	1	1	1	0	99	3	4	1	0	0	0	0	0	0	0	30	1	7	3
gyt15-30299	2	Help	2	62.4	1	1	1	0	0	2	2	2	3	0	0	0	0	0	0	0	29	1	7	3
gyt15-30301	2	Help	2	61.348	1	1	1	0	0	99	3	4	1	0	0	0	0	0	0	0	26	1	7	3
gyt15-30302	2	Difficulty	2	81.165	5	3	0	0	0	1	1	2	3	0	0	0	0	0	0	0	27	1	7	3	0	1			28	3	1	1	1	1	1	1	1	1	1	1	1	1	1	1	1	1	1	1	1
gyt15-30304	2	Difficulty	2	68.793	2	3	0	1	0	99	3	3	2	0	0	0	0	0	0	0	28	1	7	3	1	2	1	2	28	3	1	1	1	1	1	1	1	1	1	1	1	1	1	1	1	1	1	1	1
gyt15-30305	2	Help	1	63.016	1	1	1	2	1	99	3	2	3	0	0	0	0	0	0	0	30	1	7	3
gyt15-30308	2	Help	1	71.451	3	1	1	1	0	99	3	3	2	0	0	0	0	0	0	0	28	1	7	3
gyt15-30309	2	Difficulty	2	63.385	1	1	1	0	0	99	3	3	2	0	0	0	0	0	0	0	27	1	7	3	0	1			0	1	1	1	1	1	1	1	1	1	1	1	1	1	1	1	1	1	1	1	1
gyt15-30310	2	Help	2	72.018	3	1	1	0	0	1	1	2	3	0	1	1	2	2	0	0	26	1	7	3
gyt15-30311	2	Difficulty	1	74.384	3	1	1	0	0	99	3	3	2	0	0	0	0	0	0	0	25	1	7	3	0	1			20	3	1	1	1	1	1	1	1	1	1	1	1	1	1	1	1	1	1	1	1
gyt15-30314	2	Help	1	83.922	5	3	0	2	1	1	1	3	2	0	0	0	0	0	0	0	24	2	7	3
gyt15-30315	2	Help	2	84.963	5	3	0	0	0	1	1	3	2	0	0	0	0	0	0	0	26	1	7	3
gyt15-30316	2	Difficulty	1	80.193	5	1	1	2	1	99	3	2	3	1	1	1	0	0	1	1	27	1	7	3	0	1			28	3	1	1	1	1	1	1	1	1	1	1	1	1	1	1	1	1	1	1	1
[truncated: 23 more columns]

## Sheet: Dictionary
City_enrolled		Sex		Age_group		Marital_Status		Education		SelfRatedHealth		Fall History
1	Suzhou	1	Male	1	60-64	1	Married	1	No school training	1	Poor	0	No
2	Yancheng	2	Female	2	65-69	2	Separated/divorced	2	Primary school	2	Fair	1	Yes
				3	70-74	3	Widowed	3	Form 1-3	3	Good
				4	75-79	4	Never Married	4	Form 4-5	4	Very Good-Excellent
				5	80-84	88	Unknown	5	Advance Level	5	Excellent
				6	85-89	99	Refused	6	College/Undergraduate
								7	Postgraduate or Above
								88	Unknown
								99	Refused
						Marital_Status_group		Education_group		SelfRatedHealth_group				Chronic_Conditions_group		Hospitalizations_2years_group		Medications_day_group		MMSE_group		DaysLeavingHome_Week_group		SickDays_Month_group		HealthyDays_Month_group
						1	Married	1	Secondary Schooling or Above	1	Very Good-Excellent			0	No chronic conditions	0	No hospitalizations	0	No medications	1	Normal (25-30)	1	0 days	1	0 days	1	0 days
						0	Not married	0	Other	2	Good			1	1 chronic condition	1	1 hospitalization	1	1 medication	2	Mild/early (20-24)	2	1-6 days	2	1-14 days	2	1-14 days
										3	Poor-Fair			2	>= 2 chronic conditions	2	>= 2 hospitalizations	2	>= 2 medications	3	Moderate (10-19)	3	7 days	3	15-30 days	3	15-30 days
Difficulty Functional Status
1	Can do alone without help without any difficulty
2	Can do alone without help with some difficulty
3	Can do alone without help with great difficulty
4	Need help sometimes
5	Need help often
6	Need help very often
7	Need help all the time
Help Functional Status
1	Can do alone without help
2	Sometimes need help
3	Often need help
4	Very often need help
5	All the time need help
funcstatus_house	Get around from room to room in my house
funcstatus_chair	Stand up from sitting in a chair
funcstatus_toilet	Get on and off a toilet
funcstatus_bed	Get in and out of bed
funcstatus_walk	Walking around outdoors or in my neighborhood
funcstatus_shop	Shopping for groceries
funcstatus_climb	Climb a flight of stairs
funcstatus_bathe	Bathe myself in a shower or bath tub
funcstatus_dress	Dressing and undressing
funcstatus_food	Prepare my breakfast or lunch
funcstatus_feed	Feed myself
funcstatus_wash	Wash my face and hands
funcstatus_shower	Wash my whole body by taking a shower or bath
funcstatus_feet	Take care of my feet and toenails
funcstatus_toilet2	Make it to the toilet without an accident, like losing control of urination or bowel movement
funcstatus_iron	Wash and iron my clothes
funcstatus_makebed	Make the bed or change sheets
funcstatus_lightwork	Do "light" housework like dusting or tidying up
funcstatus_heavywork	Do "heavy" housework like mopping or vacuuming the floor
funcstatus_cookdinner	Prepare dinner
