# Supplementary material for: Comparison of alternative full and brief versions of functional status scales among older adults in China
Source: PLoS One. 2020 Aug 11;15(8):e0234698. doi: 10.1371/journal.pone.0234698 (PMC7418957; doi:10.1371/journal.pone.0234698)
Supplement: S1 Data — (ZIP) [file pone.0234698.s002.zip › Plos One Minimal Data Set/PIVOT_Screening+Enrollment_4Jul20.xlsx]

## Sheet: Data
study_id	PID	Sex	Age	Age_group	Marital_Status	Marital_Status_group	Education	Education_group	SelfRatedHealth	SelfRatedHealth_group	Chronic_Conditions	Chronic_Conditions_group	DaysLeavingHome_Week	DaysLeavingHome_Week_group	SickDays_Month	SickDays_Month_group	SickDaysBed_Month	SickDaysBed_Month_group	HealthyDays_Month	HealthyDays_Month_group	Func_walk_outdoors	Func_shopping	Func_stairs	Func_washbody	func_feet	func_lightwork	func_heavywork	func_prepdinner	func_chair	func_sum
abct001	D453	1	65	2	1	1	3	1	3	2	2	2	7	3	0	1	0	1	30	3	1	1	1	1	1	1	1	1	1	9
acsh001	C276	2	77	4	3	0	2	1	3	2	2	2	7	3	0	1	0	1	30	3	1	1	1	1	1	1	1	1	1	9
acsh004	C079	2	81	5	1	1	2	1	3	2	2	2	7	3	0	1	0	1	30	3	1	1	1	1	1	1	1	1	1	9
acsj001	C085	2	69	2	1	1	2	1	4	1	2	2	7	3	0	1	0	1	30	3	1	1	2	1	1	1	1	1	1	10
acsk002	C089	2	70	3	4	0	2	1	5	1	0	0	7	3	0	1	0	1	30	3	1	1	1	1	1	1	1	1	1	9
acsk004	C082	2	70	3	1	1	1	0	2	3	1	1	7	3	0	1	4	2	28	3	1	2	2	1	2	1	3	1	1	14
acsm002	C081	2	79	4	3	0	2	1	3	2	1	1	7	3	0	1	0	1	30	3	1	1	2	1	1	1	1	1	1	10
acsm003	C080	2	65	2	2	0	2	1	2	3	0	0	7	3	2	2	0	1	30	3	1	1	2	1	1	1	1	1	1	10
acsw001	C083	1	73	3	1	1	1	0	2	3	1	1	7	3	0	1	0	1	0	1	1	1	1	1	1	2	2	1	1	11
aogs001	C191	2	77	4	1	1	1	0	2	3	0	0	3	2	0	1	0	1	0	1	1	1	1	1	1	1	1	1	1	9
aogs002	C197	2	69	2	1	1	2	1	2	3	3	2	7	3	0	1	0	1	0	1	1	2	1	1	1	1	1	1	1	10
aogs003	C364	1	69	2	1	1	5	1	3	2	3	2	7	3	6	2	0	1	0	1	1	1	1	1	1	1	1	1	1	9
bdea001	E341	2	67	2	3	0	2	1	3	2	0	0	7	3	0	1	0	1	30	3	1	1	1	1	1	1	1	1	1	9
bdef001	E149	2	75	4	3	0	1	0	4	1	0	0	7	3	0	1	0	1	30	3	1	1	1	1	1	1	1	1	1	9
bdef002	E138	2	71	3	3	0	2	1	5	1	1	1	7	3	0	1	0	1	30	3	1	1	1	1	1	1	1	1	1	9
bdef003	E126	2	75	4	1	1	2	1	2	3	2	2	7	3	0	1	0	1	30	3	1	1	2	1	1	1	1	1	2	11
bdef005	E132	2	80	5	3	0	1	0	2	3	2	2	7	3	0	1	0	1	22	3	1	1	1	1	1	1	1	1	2	10
bdef008	E148	2	67	2	1	1	2	1	3	2	0	0	7	3	0	1	0	1	30	3	1	1	1	1	1	1	1	1	1	9
bdef011	E124	2	70	3	3	0	2	1	4	1	1	1	7	3	7	2	0	1	0	1	1	1	2	1	1	1	1	1	1	10
bdef012	E151	2	70	3	4	0	2	1	2	3	1	1	7	3	0	1	0	1	0	1	2	2	2	1	1	1	2	1	1	13
bdef013	E144	1	80	5	1	1	2	1	2	3	2	2	7	3	0	1	0	1	30	3	1	1	2	1	1	1	1	1	2	11
bdef014	E133	2	74	3	3	0	3	1	1	3	2	2	7	3	0	1	0	1	30	3	1	1	1	1	1	1	1	1	1	9
bdeh001	E125	2	69	2	2	0	2	1	2	3	3	2	7	3	5	2	0	1	20	3	1	1	1	1	1	1	1	1	1	9
bdeh002	E123	2	69	2	2	0	2	1	3	2	1	1	7	3	0	1	0	1	30	3	1	1	1	1	1	1	1	1	1	9
bdek001	E088	2	65	2	2	0	2	1	2	3	3	2	5	2	0	1	0	1	0	1	1	2	3	1	2	1	2	1	3	16
bdek002	E081	2	65	2	1	1	2	1	2	3	1	1	7	3	0	1	0	1	30	3	1	1	1	1	1	1	1	1	1	9
bdek003	E089	2	68	2	1	1	2	1	2	3	0	0	7	3	0	1	0	1	30	3	1	1	1	1	1	1	1	1	1	9
bdek004	E137	2	73	3	1	1	2	1	2	3	3	2	7	3	15	3	0	1	15	3	1	1	1	1	1	1	1	1	1	9
bdek007	E093	2	79	4	3	0	1	0	2	3	3	2	7	3	0	1	0	1	30	3	1	1	2	1	2	1	1	1	2	12
bdek008	E134	1	66	2	1	1	3	1	3	2	1	1	7	3	0	1	0	1	30	3	1	1	1	1	1	1	1	1	1	9
bdek009	E146	2	65	2	1	1	3	1	2	3	1	1	7	3	0	1	0	1	0	1	1	1	2	1	1	1	1	1	2	11
bdek010	E082	2	82	5	3	0	1	0	1	3	2	2	7	3	30	3	3	2	0	1	1	1	1	1	1	1	1	1	1	9
bdek012	E152	2	80	5	3	0	2	1	2	3	0	0	7	3	0	1	0	1	30	3	1	1	2	1	1	1	1	1	2	11
bdek014	E150	2	80	5	3	0	1	0	1	3	3	2	7	3	30	3	0	1	10	2	2	2	2	1	1	1	1	1	1	12
bdek016	E091	2	68	2	1	1	2	1	4	1	1	1	7	3	0	1	0	1	30	3	1	1	1	1	1	1	1	1	1	9
bdem002	E085	2	70	3	4	0	1	0	2	3	0	0	7	3	0	1	30	3	30	3	1	1	2	2	3	1	1	3	1	15
bdem003	E130	2	79	4	1	1	2	1	2	3	2	2	7	3	0	1	0	1	30	3	1	1	2	1	1	1	1	1	1	10
bdem004	E127	2	71	3	1	1	1	0	2	3	3	2	7	3	0	1	0	1	30	3	1	1	1	1	1	1	1	1	1	9
bdem005	E087	2	65	2	1	1	1	0	3	2	0	0	7	3	0	1	0	1	30	3	1	1	1	1	1	1	1	1	1	9
bdem006	E128	2	71	3	1	1	1	0	2	3	1	1	7	3	5	2	0	1	25	3	1	1	1	1	1	1	1	1	1	9
bdem009	E145	1	69	2	1	1	3	1	2	3	2	2	7	3	0	1	0	1	0	1	1	1	2	1	1	1	1	1	1	10
bdem010	E135	1	75	4	2	0	2	1	2	3	1	1	7	3	0	1	0	1	30	3	1	1	2	1	1	1	1	1	1	10
bdem012	E147	2	74	3	1	1	2	1	2	3	2	2	7	3	0	1	0	1	30	3	1	1	2	1	1	1	1	1	1	10
bdem013	E092	2	68	2	1	1	2	1	4	1	2	2	7	3	0	1	0	1	30	3	1	1	1	1	1	1	1	1	1	9
bdem014	E129	2	78	4	1	1	1	0	2	3	3	2	7	3	10	2	0	1	30	3	1	1	1	1	1	5	5	5	1	21
bdem016	E142	2	67	2	3	0	1	0	4	1	0	0	7	3	30	3	0	1	30	3	1	1	1	1	2	2	2	1	1	12
bden001	E131	2	73	3	3	0	1	0	2	3	3	2	7	3	0	1	0	1	30	3	1	1	1	1	1	1	1	1	1	9
bdez001	E090	2	75	4	3	0	2	1	4	1	1	1	7	3	0	1	0	1	30	3	1	1	1	1	1	1	1	1	1	9
bdez002	E136	1	66	2	1	1	3	1	3	2	2	2	7	3	0	1	0	1	30	3	1	1	2	1	1	1	1	1	1	10
bklj002	D068	2	77	4	1	1	2	1	1	3	4	2	7	3	30	3	30	3	30	3	1	1	2	1	1	1	1	1	1	10
bkll001	D071	2	80	5	1	1	1	0	2	3	1	1	7	3	0	1	0	1	25	3	1	1	2	1	1	1	1	1	2	11
bmch001	E122	1	77	4	4	0	3	1	2	3	3	2	1	2	0	1	4	2	3	2	1	1	2	1	3	1	1	1	2	13
bmcm001	E121	1	72	3	1	1	2	1	3	2	2	2	7	3	0	1	0	1	30	3	1	1	1	1	1	1	1	2	1	10
bmcm004	E120	1	71	3	1	1	3	1	3	2	3	2	7	3	0	1	0	1	30	3	1	1	1	1	1	1	1	1	1	9
ccaa008	C090	1	76	4	2	0	2	1	3	2	2	2	7	3	0	1	0	1	30	3	1	1	1	1	1	1	1	1	1	9
ccaa010	C093	2	77	4	3	0	1	0	3	2	1	1	7	3	0	1	0	1	0	1	1	1	2	1	1	1	1	1	2	11
ccaa012	C095	2	71	3	3	0	4	1	3	2	3	2	7	3	0	1	0	1	30	3	1	1	1	1	1	1	1	1	1	9
ccaa013	C298	2	78	4	1	1	4	1	4	1	0	0	3	2	20	3	0	1	0	1	1	1	2	1	1	1	1	1	1	10
ccad002	C098	2	77	4	3	0	2	1	1	3	1	1	2	2	1	2	8	2	15	3	1	1	2	1	1	5	5	1	2	19
ccad003	C101	2	76	4	1	1	3	1	1	3	2	2	3	2	0	1	0	1	0	1	1	1	2	1	1	1	1	1	1	10
ccad004	C094	1	69	2	2	0	1	0	2	3	2	2	7	3	0	1	0	1	0	1	1	1	1	1	1	1	1	1	2	10
ccah006	C100	2	71	3	1	1	2	1	4	1	0	0	7	3	0	1	0	1	30	3	1	1	1	1	1	1	1	1	1	9
ccah008	C097	1	71	3	1	1	4	1	3	2	2	2	7	3	0	1	0	1	30	3	1	1	1	1	1	1	1	1	1	9
ccak001	C091	2	65	2	3	0	2	1	1	3	5	2	7	3	0	1	0	1	0	1	1	1	2	1	1	1	1	1	1	10
ccan005	C096	2	67	2	1	1	2	1	2	3	2	2	7	3	0	1	0	1	0	1	1	1	1	1	1	1	1	1	1	9
ccat001	C092	1	76	4	1	1	2	1	2	3	4	2	7	3	0	1	0	1	25	3	1	1	1	1	1	1	1	1	1	9
ccat002	C099	1	73	3	1	1	2	1	3	2	1	1	7	3	0	1	0	1	30	3	1	1	2	1	1	1	1	1	1	10
ccaz005	C299	1	78	4	1	1	2	1	3	2	1	1	7	3	0	1	0	1	30	3	1	1	2	1	1	1	1	1	1	10
ccfa001	D081	2	76	4	1	1	1	0	2	3	2	2	5	2	30	3	0	1	0	1	2	3	7	1	1	7	7	1	2	31
ccfa002	D083	2	65	2	1	1	1	0	2	3	3	2	7	3	0	1	0	1	20	3	1	1	2	1	1	1	1	1	1	10
ccfa005	C257	2	77	4	1	1	1	0	1	3	4	2	7	3	0	1	15	3	10	2	1	1	2	1	2	1	1	1	1	11
ccfb001	D088	1	68	2	1	1	2	1	2	3	0	0	7	3	0	1	2	2	0	1	1	1	1	1	1	1	1	1	1	9
ccfb002	D082	2	70	3	1	1	2	1	2	3	1	1	7	3	0	1	0	1	0	1	1	1	1	1	1	1	1	1	2	10
ccfb004	D089	2	73	3	1	1	1	0	2	3	2	2	7	3	0	1	0	1	0	1	1	1	2	1	1	1	1	1	2	11
ccfb005	D084	1	75	4	1	1	3	1	3	2	2	2	7	3	0	1	0	1	30	3	1	1	1	1	1	1	1	1	1	9
ccff002	C256	1	77	4	1	1	2	1	3	2	3	2	7	3	7	2	0	1	0	1	1	1	1	1	1	1	1	1	1	9
ccfh001	D086	2	80	5	3	0	2	1	2	3	2	2	7	3	0	1	0	1	30	3	1	1	1	1	1	1	1	1	1	9
ccfh002	C254	2	82	5	1	1	1	0	2	3	4	2	7	3	0	1	0	1	30	3	1	1	2	1	2	2	2	1	1	13
ccfh003	D080	2	81	5	3	0	1	0	4	1	1	1	7	3	0	1	0	1	30	3	1	1	1	1	1	1	1	1	1	9
ccfm001	C255	2	76	4	1	1	4	1	2	3	2	2	7	3	0	1	0	1	30	3	1	1	1	1	1	1	1	1	1	9
ccfy001	D087	2	72	3	1	1	2	1	2	3	1	1	7	3	0	1	3	2	30	3	2	2	3	1	2	2	2	1	2	17
ccfz002	D079	1	68	2	1	1	2	1	2	3	3	2	2	2	0	1	0	1	30	3	1	1	2	1	1	1	1	1	1	10
ccfz003	D085	2	69	2	2	0	2	1	2	3	2	2	1	2	0	1	5	2	20	3	2	1	2	1	2	1	1	1	1	12
ccma015	B085	2	67	2	1	1	1	0	3	2	2	2	7	3	0	1	0	1	30	3	1	1	1	1	1	1	1	1	1	9
ccmz007	B083	2	72	3	3	0	2	1	2	3	2	2	7	3	0	1	0	1	30	3	1	1	2	1	1	1	1	1	1	10
ccnh002	B432	2	69	2	3	0	2	1	2	3	4	2	7	3	0	1	0	1	3	2	1	1	2	1	1	1	1	1	1	10
ccnh006	B310	2	76	4	3	0	1	0	3	2	1	1	7	3	0	1	0	1	30	3	1	1	1	1	1	1	1	1	1	9
ccnk003	B419	2	75	4	3	0	3	1	3	2	4	2	5	2	7	2	0	1	30	3	1	1	1	1	1	1	1	1	1	9
ccnn002	B454	1	76	4	1	1	3	1	2	3	0	0	3	2	0	1	0	1	0	1	1	1	1	1	1	1	1	1	1	9
ccnn003	B319	1	79	4	1	1	2	1	3	2	1	1	3	2	0	1	0	1	0	1	1	1	1	1	1	1	1	1	2	10
ccnn004	B334	2	66	2	3	0	2	1	2	3	1	1	7	3	3	2	0	1	30	3	1	1	1	1	1	1	1	1	1	9
ccnn006	B321	2	67	2	3	0	2	1	2	3	2	2	7	3	0	1	0	1	20	3	1	1	2	1	1	1	1	1	1	10
ccnn008	B347	2	65	2	3	0	3	1	4	1	1	1	7	3	0	1	0	1	30	3	1	1	1	1	1	1	1	1	1	9
ccse002	B467	2	78	4	3	0	2	1	2	3	1	1	7	3	0	1	0	1	30	3	1	1	1	1	1	1	1	1	1	9
ccse003	B261	1	66	2	4	0	2	1	4	1	2	2	7	3	0	1	0	1	30	3	1	1	1	1	1	1	1	1	1	9
ccsf001	B134	2	67	2	1	1	2	1	1	3	4	2	7	3	0	1	0	1	10	2	1	1	1	1	1	1	1	1	1	9
ccsf002	B330	2	72	3	3	0	2	1	2	3	3	2	7	3	0	1	0	1	0	1	1	1	2	1	1	1	1	1	1	10
ccsf007	B163	2	76	4	1	1	2	1	2	3	2	2	7	3	0	1	0	1	30	3	2	1	2	1	1	1	1	1	1	11
ccsf008	B265	2	65	2	1	1	2	1	2	3	0	0	7	3	0	1	0	1	30	3	1	1	1	1	1	1	1	1	1	9
ccsf010	B260	2	67	2	3	0	2	1	3	2	2	2	7	3	0	1	0	1	30	3	1	1	1	1	1	1	1	1	1	9
ccsf012	B127	2	66	2	1	1	2	1	2	3	3	2	2	2	10	2	15	3	15	3	1	1	2	1	1	1	1	1	1	10
ccsf013	B417	2	76	4	3	0	3	1	3	2	1	1	7	3	3	2	0	1	27	3	1	1	1	1	1	1	1	1	1	9
ccsf014	B326	1	70	3	1	1	2	1	3	2	0	0	7	3	0	1	0	1	30	3	1	1	1	1	1	1	1	1	1	9
ccsf016	B275	2	81	5	3	0	3	1	4	1	1	1	7	3	3	2	0	1	30	3	1	1	1	1	1	1	1	1	1	9
ccsf021	B377	2	81	5	1	1	2	1	4	1	3	2	7	3	0	1	0	1	30	3	1	1	2	1	1	1	1	1	1	10
ccsf022	B124	2	71	3	1	1	3	1	2	3	1	1	7	3	0	1	0	1	20	3	1	1	1	1	1	1	1	1	1	9
ccsf024	B264	2	66	2	1	1	4	1	3	2	0	0	7	3	3	2	0	1	30	3	1	1	1	1	1	1	1	1	1	9
ccsh003	B367	2	76	4	1	1	1	0	1	3	3	2	7	3	3	2	0	1	30	3	2	2	2	1	1	1	1	1	1	12
ccsh004	B159	2	68	2	1	1	5	1	3	2	1	1	7	3	10	2	0	1	15	3	1	1	2	1	1	1	1	1	2	11
ccsh005	B160	2	66	2	1	1	5	1	2	3	0	0	7	3	0	1	0	1	30	3	2	1	1	1	1	1	1	1	1	10
ccsh006	B259	2	79	4	1	1	1	0	2	3	0	0	7	3	0	1	0	1	30	3	1	1	1	1	1	1	1	1	1	9
ccsh009	B161	2	81	5	1	1	1	0	2	3	2	2	7	3	0	1	0	1	30	3	1	1	1	1	1	1	1	1	1	9
ccsh011	B170	1	75	4	1	1	2	1	3	2	1	1	7	3	0	1	0	1	30	3	1	1	1	1	1	1	1	1	1	9
ccsh013	B130	1	69	2	1	1	4	1	5	1	0	0	7	3	0	1	0	1	30	3	1	1	1	1	1	1	1	1	1	9
ccsh015	B129	2	70	3	1	1	3	1	4	1	2	2	7	3	0	1	0	1	30	3	1	1	1	1	1	1	1	1	1	9
ccsh020	B168	2	74	3	3	0	2	1	2	3	2	2	7	3	0	1	0	1	30	3	1	1	2	1	1	1	1	1	1	10
ccsh021	B166	2	82	5	1	1	1	0	1	3	3	2	7	3	0	1	0	1	30	3	1	1	2	1	1	1	1	1	2	11
ccsh025	B173	2	70	3	1	1	2	1	2	3	5	2	7	3	0	1	0	1	30	3	1	1	1	1	1	1	1	1	1	9
ccsh026	B253	2	77	4	3	0	3	1	1	3	3	2	7	3	0	1	0	1	5	2	1	1	3	2	2	4	4	1	2	20
ccsh029	B268	1	76	4	1	1	3	1	2	3	2	2	7	3	0	1	0	1	30	3	1	1	1	1	1	1	1	1	1	9
ccsh031	B248	1	80	5	1	1	2	1	2	3	2	2	7	3	5	2	0	1	30	3	1	1	2	1	1	1	1	1	1	10
ccsh032	B273	1	70	3	4	0	3	1	3	2	2	2	7	3	0	1	0	1	30	3	1	1	1	1	1	1	1	1	1	9
ccsh034	B331	2	78	4	3	0	2	1	3	2	1	1	7	3	0	1	0	1	10	2	1	1	2	1	1	1	7	1	1	16
ccsh035	B131	1	73	3	1	1	1	0	4	1	2	2	7	3	0	1	0	1	30	3	1	1	2	1	1	1	1	1	1	10
ccsh038	B157	2	73	3	1	1	3	1	2	3	1	1	7	3	0	1	0	1	30	3	1	1	1	1	1	1	1	1	1	9
ccsh040	B361	1	66	2	2	0	2	1	3	2	1	1	7	3	0	1	0	1	30	3	1	1	1	1	1	1	1	1	1	9
ccsh041	B372	2	74	3	3	0	2	1	2	3	1	1	7	3	0	1	0	1	30	3	1	1	1	1	1	1	1	1	1	9
ccsh044	B325	2	71	3	1	1	2	1	1	3	1	1	7	3	0	1	0	1	30	3	1	1	2	1	1	1	1	1	2	11
ccsh045	B156	2	67	2	3	0	2	1	2	3	1	1	7	3	0	1	0	1	30	3	1	1	2	1	1	1	1	1	1	10
ccsk005	B386	2	79	4	3	0	2	1	2	3	3	2	7	3	0	1	0	1	15	3	2	2	3	1	1	1	4	6	2	22
ccsk006	B274	2	69	2	1	1	3	1	2	3	1	1	7	3	0	1	0	1	30	3	1	1	2	1	1	1	1	1	1	10
ccsk007	B455	2	72	3	1	1	6	1	3	2	1	1	7	3	2	2	0	1	30	3	1	1	1	1	1	1	1	1	1	9
ccsk009	B255	1	75	4	1	1	4	1	2	3	3	2	3	2	0	1	0	1	30	3	1	1	2	1	1	1	2	1	1	11
ccsk010	B328	2	78	4	1	1	3	1	2	3	5	2	7	3	0	1	0	1	28	3	1	1	1	1	1	1	1	1	1	9
ccsk011	B175	1	76	4	1	1	2	1	1	3	2	2	7	3	1	2	0	1	30	3	1	1	1	1	1	1	1	1	1	9
ccsk012	B397	2	68	2	4	0	2	1	2	3	3	2	7	3	0	1	0	1	30	3	1	1	1	1	1	1	1	1	1	9
ccsk014	B286	1	74	3	1	1	3	1	2	3	1	1	7	3	10	2	5	2	20	3	2	1	2	1	1	1	1	1	2	12
ccsk015	B288	2	71	3	1	1	3	1	3	2	6	2	7	3	0	1	16	3	20	3	2	7	2	1	4	7	7	3	2	35
ccsk016	B276	2	66	2	1	1	2	1	2	3	0	0	7	3	0	1	0	1	30	3	1	1	1	1	1	1	1	1	1	9
ccsk017	B258	1	74	3	3	0	2	1	3	2	2	2	7	3	0	1	0	1	30	3	1	1	1	1	1	1	1	1	1	9
ccsk018	B292	2	68	2	1	1	5	1	3	2	1	1	7	3	0	1	0	1	20	3	1	1	1	1	1	1	1	1	1	9
ccsm001	B132	2	78	4	1	1	2	1	2	3	2	2	7	3	0	1	0	1	30	3	2	2	2	1	2	1	1	1	2	14
ccsm002	B138	2	80	5	1	1	2	1	2	3	5	2	7	3	0	1	0	1	30	3	1	1	7	1	1	1	1	1	3	17
ccsm004	B136	2	69	2	1	1	2	1	2	3	1	1	7	3	0	1	0	1	30	3	1	1	2	1	1	1	1	1	1	10
ccsm005	B126	2	70	3	1	1	2	1	4	1	0	0	7	3	0	1	0	1	30	3	1	1	1	1	1	1	1	1	1	9
ccsm008	B125	2	76	4	1	1	2	1	2	3	2	2	7	3	5	2	0	1	20	3	1	1	2	1	1	2	2	1	1	12
ccsm010	B271	1	65	2	1	1	3	1	5	1	2	2	7	3	2	2	0	1	30	3	1	1	2	1	1	1	1	1	1	10
ccsm011	B277	1	75	4	3	0	4	1	5	1	1	1	7	3	0	1	0	1	0	1	1	1	1	1	1	1	1	1	1	9
ccsm013	B177	2	76	4	1	1	6	1	2	3	0	0	7	3	0	1	0	1	30	3	1	1	1	1	1	1	1	1	1	9
ccsn001	B365	1	77	4	1	1	1	0	3	2	2	2	7	3	0	1	0	1	30	3	1	1	1	1	1	1	1	1	1	9
ccsp002	B164	1	65	2	1	1	3	1	2	3	3	2	7	3	0	1	0	1	30	3	1	1	1	1	1	1	1	1	1	9
ccsp003	B369	2	76	4	1	1	3	1	2	3	1	1	7	3	0	1	0	1	30	3	1	1	1	1	1	1	1	1	1	9
ccsp004	B254	2	78	4	3	0	1	0	2	3	0	0	7	3	0	1	0	1	30	3	1	1	1	1	1	1	5	5	1	17
ccsp005	B256	1	68	2	1	1	4	1	3	2	0	0	3	2	0	1	0	1	30	3	1	1	1	1	1	1	1	1	1	9
ccsp006	B282	1	71	3	1	1	3	1	3	2	2	2	7	3	0	1	0	1	30	3	1	1	1	1	1	1	1	1	1	9
Ccsp008	B327	1	73	3	1	1	3	1	3	2	0	0	7	3	3	2	0	1	30	3	1	1	1	1	1	1	1	1	1	9
ccsp009	B379	1	77	4	1	1	4	1	2	3	1	1	7	3	0	1	0	1	30	3	1	1	2	1	1	1	1	1	1	10
ccsp010	B392	2	69	2	1	1	2	1	4	1	3	2	7	3	2	2	1	2	30	3	1	1	1	1	1	1	1	1	1	9
ccsp011	B396	2	76	4	4	0	1	0	2	3	2	2	7	3	0	1	0	1	30	3	1	1	1	1	1	1	1	1	1	9
ccsp012	B418	2	68	2	3	0	3	1	3	2	2	2	7	3	0	1	0	1	30	3	2	2	2	1	3	1	3	1	2	17
ccss002	B428	2	81	5	3	0	2	1	2	3	4	2	7	3	0	1	30	3	0	1	1	1	1	1	1	7	7	2	1	22
ccss005	B289	1	65	2	2	0	2	1	4	1	2	2	7	3	0	1	0	1	30	3	1	1	1	1	1	1	1	1	1	9
ccss008	B257	2	73	3	1	1	3	1	2	3	2	2	7	3	0	1	0	1	20	3	1	1	1	1	1	1	1	1	1	9
ccss009	B169	2	71	3	3	0	2	1	2	3	3	2	7	3	0	1	0	1	30	3	1	1	1	1	1	1	1	1	1	9
ccss010	B329	2	65	2	3	0	2	1	3	2	0	0	7	3	0	1	0	1	30	3	1	1	1	1	1	1	1	1	1	9
ccss011	B376	2	79	4	3	0	2	1	2	3	2	2	7	3	5	2	0	1	25	3	1	1	1	1	1	1	1	1	1	9
ccss012	B294	1	77	4	1	1	2	1	2	3	4	2	7	3	0	1	0	1	30	3	1	1	1	1	1	1	1	1	1	9
ccss014	B233	2	77	4	3	0	1	0	4	1	1	1	7	3	0	1	0	1	30	3	1	1	1	1	1	1	1	1	1	9
ccss017	B295	2	68	2	2	0	1	0	2	3	2	2	7	3	0	1	0	1	30	3	1	1	2	1	1	1	1	1	1	10
ccss021	B178	2	80	5	1	1	2	1	2	3	1	1	7	3	10	2	0	1	30	3	1	1	1	1	1	1	1	1	1	9
ccss022	B171	2	81	5	4	0	3	1	3	2	1	1	7	3	0	1	0	1	30	3	1	1	1	1	1	1	1	1	1	9
ccss024	B251	2	71	3	1	1	3	1	3	2	3	2	7	3	0	1	0	1	30	3	1	1	2	1	1	1	1	1	1	10
ccss025	B135	2	73	3	1	1	2	1	1	3	2	2	7	3	0	1	0	1	30	3	1	1	1	1	1	1	1	1	1	9
ccss026	B165	2	77	4	3	0	2	1	2	3	3	2	7	3	0	1	0	1	30	3	1	1	2	1	1	1	1	1	2	11
ccss027	B368	2	76	4	1	1	3	1	2	3	3	2	3	2	0	1	0	1	30	3	3	3	3	2	2	1	2	1	3	20
ccss028	B250	1	68	2	1	1	2	1	2	3	3	2	7	3	0	1	0	1	30	3	1	1	2	1	1	1	1	1	1	10
ccss032	B176	2	71	3	1	1	1	0	2	3	1	1	7	3	0	1	0	1	30	3	1	1	2	1	1	1	1	1	1	10
ccss033	B262	2	73	3	3	0	2	1	3	2	1	1	7	3	0	1	0	1	30	3	1	1	1	1	1	1	1	1	1	9
ccss034	B174	2	74	3	1	1	1	0	2	3	2	2	7	3	0	1	0	1	30	3	1	1	1	1	1	1	1	1	1	9
ccst001	B279	1	81	5	3	0	2	1	2	3	2	2	7	3	2	2	30	3	0	1	1	1	2	1	1	1	1	1	1	10
ccst003	B239	1	69	2	1	1	6	1	3	2	1	1	7	3	0	1	0	1	30	3	1	1	1	1	1	1	1	1	1	9
ccst004	B237	2	69	2	1	1	5	1	2	3	1	1	7	3	0	1	0	1	30	3	1	1	1	1	1	1	1	1	1	9
ccsw001	B128	2	65	2	1	1	2	1	4	1	1	1	7	3	0	1	0	1	30	3	1	1	1	1	1	1	1	1	1	9
ccsw003	B283	2	69	2	3	0	6	1	4	1	3	2	7	3	0	1	0	1	30	3	1	1	1	1	1	1	1	1	1	9
ccsw004	B287	2	69	2	3	0	2	1	5	1	1	1	7	3	0	1	0	1	0	1	1	1	1	1	1	1	1	1	1	9
ccsw005	B291	2	66	2	4	0	4	1	3	2	0	0	7	3	5	2	0	1	15	3	1	1	1	1	1	1	1	1	1	9
ccsw006	B296	2	75	4	3	0	1	0	4	1	1	1	7	3	0	1	4	2	30	3	2	2	3	1	1	1	1	1	2	14
Ccsw008	B425	1	67	2	1	1	3	1	3	2	1	1	7	3	0	1	0	1	30	3	1	1	1	1	1	1	1	1	1	9
Ccsw009	B429	2	69	2	1	1	3	1	3	2	2	2	7	3	20	3	2	2	10	2	1	1	1	1	1	1	1	1	1	9
ccsy007	B123	2	78	4	1	1	1	0	1	3	2	2	7	3	0	1	0	1	15	3	1	1	2	1	1	1	1	1	1	10
ccsy010	B266	2	80	5	1	1	3	1	2	3	2	2	7	3	0	1	0	1	30	3	1	2	2	1	2	1	1	1	1	12
ccsy011	B140	1	77	4	1	1	3	1	2	3	3	2	7	3	0	1	0	1	0	1	1	1	2	1	1	1	1	1	1	10
ccsy014	B139	2	70	3	1	1	3	1	2	3	0	0	7	3	0	1	0	1	30	3	1	1	1	1	1	1	1	1	1	9
ccsy015	B269	2	71	3	1	1	2	1	3	2	0	0	7	3	0	1	0	1	30	3	1	1	1	1	1	1	1	1	1	9
ccsy017	B270	2	79	4	1	1	2	1	1	3	0	0	7	3	7	2	0	1	30	3	1	1	1	1	1	1	1	1	1	9
ccsy019	B162	2	77	4	1	1	2	1	2	3	2	2	3	2	0	1	15	3	0	1	1	1	2	1	1	1	1	2	1	11
ccsy022	B413	2	69	2	1	1	2	1	3	2	2	2	7	3	0	1	0	1	30	3	1	1	1	1	1	1	1	1	1	9
ccsy023	B388	2	73	3	1	1	2	1	2	3	1	1	7	3	0	1	0	1	30	3	1	1	2	1	1	1	1	1	1	10
ccsy024	B389	2	72	3	4	0	3	1	4	1	2	2	7	3	0	1	0	1	30	3	1	1	1	1	1	1	1	1	1	9
ccsy027	B172	2	79	4	1	1	1	0	2	3	2	2	3	2	0	1	0	1	20	3	2	1	2	1	1	1	1	1	2	12
ccsy029	B375	2	69	2	3	0	2	1	4	1	2	2	7	3	3	2	0	1	30	3	1	1	1	1	1	1	1	1	1	9
ccsy030	B390	2	66	2	3	0	4	1	3	2	0	0	7	3	0	1	0	1	25	3	1	1	1	1	1	1	1	1	1	9
ccsy035	B141	1	77	4	1	1	2	1	3	2	4	2	7	3	0	1	0	1	30	3	1	1	1	1	1	1	1	1	1	9
ccsy036	B133	2	82	5	3	0	1	0	2	3	3	2	7	3	0	1	0	1	30	3	1	1	1	1	1	1	1	1	1	9
ccsy037	B290	1	77	4	1	1	4	1	2	3	3	2	7	3	0	1	0	1	28	3	1	1	1	1	1	1	1	1	1	9
ccsy038	B278	1	71	3	2	0	3	1	2	3	2	2	7	3	0	1	0	1	30	3	1	1	1	1	1	1	1	1	1	9
ccsy039	B267	2	81	5	1	1	2	1	2	3	1	1	7	3	0	1	0	1	28	3	1	1	1	1	1	1	1	1	1	9
ccsz002	B297	2	78	4	1	1	2	1	2	3	2	2	7	3	0	1	0	1	30	3	1	1	1	1	1	1	1	1	1	9
ccsz005	B240	2	72	3	1	1	2	1	3	2	3	2	7	3	0	1	0	1	0	1	1	1	1	1	1	1	4	1	1	12
ccsz006	B167	2	66	2	1	1	3	1	2	3	3	2	7	3	1	2	0	1	25	3	1	1	2	1	1	1	1	1	1	10
ccsz007	B359	2	79	4	3	0	2	1	2	3	3	2	7	3	0	1	30	3	30	3	1	1	2	1	1	1	1	1	1	10
ccsz008	B394	2	79	4	1	1	2	1	2	3	3	2	7	3	0	1	0	1	20	3	2	1	3	1	1	1	1	1	1	12
ccsz010	B280	2	76	4	1	1	2	1	2	3	1	1	7	3	0	1	0	1	30	3	1	1	1	1	1	1	1	1	1	9
ccsz012	B416	2	65	2	1	1	3	1	2	3	0	0	4	2	10	2	0	1	30	3	1	1	2	1	1	1	1	1	1	10
ccsz013	B293	2	72	3	1	1	2	1	2	3	3	2	7	3	0	1	3	2	30	3	1	1	1	1	2	1	1	1	1	10
ccsz014	B281	1	68	2	1	1	3	1	3	2	4	2	7	3	1	2	0	1	28	3	1	1	1	1	4	1	1	1	1	12
ccsz016	B137	2	80	5	3	0	1	0	2	3	0	0	7	3	0	1	0	1	30	3	1	1	1	1	1	2	3	1	2	13
cfef001	E403	2	71	3	1	1	4	1	2	3	4	2	7	3	3	2	0	1	20	3	2	1	3	1	1	1	1	1	1	12
cfey001	E387	1	69	2	2	0	4	1	2	3	4	2	7	3	5	2	0	1	20	3	1	1	1	1	1	1	1	1	1	9
chnb002	B340	2	74	3	1	1	2	1	5	1	0	0	7	3	0	1	0	1	0	1	1	1	1	1	1	1	1	1	1	9
chnk001	B401	1	73	3	1	1	2	1	3	2	4	2	7	3	0	1	0	1	30	3	1	1	1	1	1	1	1	1	1	9
chnt001	B400	2	72	3	3	0	2	1	1	3	3	2	7	3	0	1	0	1	30	3	1	1	1	1	1	1	1	1	1	9
chny002	B403	1	78	4	1	1	3	1	4	1	0	0	4	2	0	1	0	1	30	3	1	1	1	1	1	1	1	1	1	9
ckeh001	E359	1	67	2	2	0	4	1	4	1	2	2	7	3	9	2	0	1	30	3	1	1	1	1	1	1	1	1	1	9
ckeh002	E358	2	65	2	1	1	3	1	1	3	3	2	7	3	0	1	0	1	15	3	1	1	1	1	1	1	1	1	1	9
ckfb001	B007	2	77	4	2	0	1	0	2	3	4	2	6	2	0	1	0	1	30	3	2	1	2	1	1	1	2	1	1	12
ckfb002	C034	1	77	4	1	1	6	1	1	3	6	2	7	3	0	1	0	1	0	1	2	7	1	1	2	1	1	1	1	17
ckfd002	B003	2	75	4	3	0	3	1	3	2	4	2	7	3	0	1	0	1	30	3	1	1	2	1	1	1	1	1	1	10
ckfd003	E113	2	69	2	1	1	1	0	4	1	1	1	7	3	1	2	0	1	30	3	1	1	1	1	1	1	1	1	1	9
ckfd006	C040	2	67	2	1	1	3	1	2	3	3	2	7	3	0	1	0	1	30	3	1	1	2	1	1	1	1	1	1	10
ckfh001	B004	2	77	4	1	1	1	0	1	3	2	2	7	3	0	1	0	1	30	3	1	1	3	1	1	1	1	1	1	11
ckfh004	B005	2	76	4	1	1	1	0	2	3	3	2	7	3	5	2	0	1	20	3	1	1	2	1	1	1	1	1	1	10
ckfh007	C039	2	70	3	1	1	4	1	3	2	3	2	7	3	0	1	0	1	0	1	1	1	1	1	1	1	1	1	1	9
ckfm002	B002	2	76	4	1	1	5	1	2	3	1	1	7	3	0	1	5	2	20	3	1	1	1	1	1	1	1	1	2	10
ckfm004	E266	2	77	4	1	1	1	0	1	3	0	0	7	3	0	1	0	1	30	3	1	1	1	1	1	1	1	1	1	9
ckfm006	B006	1	77	4	1	1	2	1	2	3	3	2	7	3	0	1	0	1	10	2	1	1	1	1	1	1	1	1	1	9
ckfm007	C036	1	75	4	2	0	2	1	2	3	2	2	7	3	0	1	0	1	30	3	1	1	1	1	1	1	1	1	1	9
ckft003	B001	1	76	4	1	1	5	1	2	3	2	2	2	2	0	1	0	1	0	1	1	1	1	1	1	1	1	7	1	15
ckft006	C038	1	74	3	1	1	4	1	3	2	2	2	3	2	0	1	0	1	0	1	7	7	7	1	7	7	7	7	7	57
ckft007	E423	2	65	2	1	1	2	1	2	3	4	2	7	3	3	2	2	2	20	3	2	2	2	1	1	2	2	2	2	16
ckft009	C035	1	75	4	1	1	2	1	5	1	3	2	7	3	0	1	30	3	30	3	1	1	1	1	1	1	1	1	1	9
ckft012	C037	1	74	3	1	1	2	1	2	3	2	2	7	3	0	1	10	2	15	3	1	1	2	1	2	1	1	1	1	11
cklh006	B228	2	77	4	3	0	5	1	3	2	3	2	7	3	0	1	0	1	25	3	1	1	1	1	1	1	1	1	1	9
cklh008	B226	2	73	3	1	1	2	1	4	1	3	2	7	3	0	1	0	1	30	3	1	1	1	1	1	1	2	2	1	11
cklh009	B225	2	68	2	2	0	1	0	4	1	2	2	7	3	0	1	0	1	30	3	1	1	1	1	1	1	1	1	2	10
cklh013	B224	1	76	4	1	1	2	1	1	3	0	0	3	2	0	1	0	1	30	3	1	1	1	1	1	1	1	1	1	9
cklh017	B227	1	70	3	1	1	2	1	1	3	3	2	3	2	0	1	0	1	30	3	1	1	1	1	1	1	1	1	1	9
cklh018	B230	2	77	4	3	0	3	1	2	3	2	2	7	3	0	1	0	1	30	3	1	1	1	1	1	1	1	1	1	9
cklh020	B231	2	68	2	3	0	2	1	4	1	1	1	5	2	0	1	0	1	0	1	1	1	1	1	1	1	1	1	1	9
cklk003	B229	2	65	2	2	0	3	1	2	3	3	2	7	3	0	1	0	1	20	3	1	1	1	1	1	1	1	1	1	9
cksf002	E112	2	76	4	1	1	2	1	4	1	1	1	7	3	0	1	0	1	30	3	1	1	1	1	1	1	1	1	1	9
cksl001	E077	1	77	4	2	0	4	1	3	2	2	2	7	3	0	1	0	1	30	3	1	1	1	1	1	1	1	1	1	9
cksl003	E075	2	75	4	1	1	2	1	3	2	0	0	7	3	0	1	0	1	30	3	1	1	1	1	1	1	1	1	1	9
cksn001	E111	2	69	2	1	1	2	1	2	3	0	0	7	3	0	1	0	1	30	3	2	1	2	1	1	1	1	1	2	12
cksn004	E080	2	81	5	1	1	1	0	2	3	1	1	7	3	0	1	0	1	30	3	1	1	1	1	1	1	1	1	1	9
cksp002	E107	2	79	4	1	1	2	1	1	3	0	0	7	3	1	2	0	1	25	3	2	2	2	2	2	2	2	2	2	18
cksp003	E076	2	73	3	1	1	2	1	1	3	2	2	7	3	0	1	0	1	30	3	1	1	1	1	1	1	1	1	1	9
cksp004	E114	2	70	3	1	1	2	1	2	3	2	2	7	3	0	1	0	1	0	1	1	1	1	1	1	1	1	1	1	9
cksp005	E078	2	79	4	1	1	1	0	1	3	4	2	7	3	0	1	0	1	20	3	1	1	1	1	1	1	1	1	1	9
cksw001	E110	1	65	2	1	1	2	1	3	2	2	2	7	3	0	1	0	1	30	3	1	1	1	1	1	1	1	1	1	9
cksw003	E108	2	79	4	1	1	3	1	2	3	1	1	7	3	0	1	0	1	30	3	1	1	2	1	1	1	1	1	1	10
cksw004	E109	2	66	2	1	1	3	1	4	1	4	2	7	3	0	1	0	1	30	3	1	1	1	1	1	1	1	1	1	9
cksw005	E079	2	67	2	3	0	2	1	2	3	2	2	7	3	0	1	0	1	30	3	1	1	1	1	1	1	1	1	1	9
cmaf001	B092	2	67	2	3	0	88	1	3	2	1	1	7	3	0	1	0	1	30	3	1	1	1	1	1	1	1	1	1	9
cmaf002	B094	2	78	4	2	0	2	1	2	3	1	1	7	3	0	1	0	1	25	3	2	1	2	1	1	1	2	1	2	13
cmaj002	B090	2	67	2	1	1	3	1	2	3	0	0	7	3	0	1	0	1	30	3	1	1	1	1	1	1	1	1	1	9
cmat001	B093	2	80	5	2	0	4	1	2	3	0	0	7	3	0	1	0	1	30	3	1	1	1	1	1	1	1	1	1	9
cmat003	B095	2	79	4	3	0	1	0	2	3	2	2	7	3	0	1	0	1	0	1	1	1	2	1	1	1	1	1	2	11
cmat004	B091	1	71	3	1	1	3	1	2	3	1	1	7	3	0	1	0	1	30	3	1	1	1	1	1	4	4	4	1	18
cosj001	C384	1	72	3	1	1	2	1	3	2	0	0	7	3	0	1	0	1	0	1	1	1	1	1	1	1	1	1	1	9
cosj002	C390	2	70	3	1	1	5	1	3	2	2	2	7	3	0	1	0	1	28	3	1	1	1	1	1	1	1	1	1	9
cosy001	C403	2	66	2	1	1	2	1	4	1	0	0	7	3	0	1	0	1	1	2	1	1	2	1	1	1	1	1	1	10
cpna002	B009	2	81	5	1	1	2	1	2	3	2	2	2	2	2	2	1	2	0	1	1	1	2	1	1	1	1	1	1	10
cpnf001	B010	2	66	2	4	0	2	1	1	3	3	2	7	3	0	1	0	1	30	3	1	1	1	1	1	1	1	1	1	9
cpnh001	B013	2	65	2	3	0	3	1	2	3	1	1	5	2	0	1	0	1	30	3	1	1	1	1	1	1	1	1	1	9
cpnh002	B014	2	74	3	1	1	2	1	2	3	2	2	7	3	7	2	0	1	30	3	1	1	1	1	1	1	1	1	1	9
cpnh003	B019	2	65	2	1	1	3	1	2	3	1	1	7	3	0	1	0	1	20	3	1	1	1	1	1	1	1	1	1	9
cpnn001	B016	2	78	4	3	0	3	1	2	3	1	1	7	3	0	1	0	1	30	3	1	1	1	1	1	1	1	1	1	9
cpnn002	B021	2	70	3	1	1	2	1	2	3	1	1	7	3	30	3	0	1	30	3	1	1	1	1	1	1	1	1	1	9
cpnn004	B020	2	65	2	1	1	3	1	2	3	2	2	7	3	0	1	0	1	30	3	1	1	1	1	1	1	1	1	1	9
cpnn005	B018	2	70	3	3	0	2	1	2	3	2	2	7	3	1	2	0	1	30	3	1	1	2	1	1	1	1	1	1	10
cpnn006	B011	2	82	5	3	0	2	1	3	2	1	1	2	2	0	1	0	1	30	3	1	1	1	1	5	5	5	5	1	25
cpnn007	B008	2	65	2	3	0	2	1	1	3	5	2	7	3	0	1	0	1	15	3	1	1	1	1	1	1	1	1	2	10
cpnn008	B015	2	77	4	2	0	1	0	2	3	1	1	7	3	0	1	0	1	30	3	1	1	1	1	1	1	1	1	1	9
cpnn009	B012	2	67	2	1	1	2	1	2	3	1	1	7	3	15	3	4	2	0	1	1	1	2	2	2	1	1	1	1	12
cpnn011	B363	2	77	4	3	0	1	0	2	3	1	1	7	3	0	1	0	1	30	3	1	1	1	1	1	1	1	1	1	9
cpnn012	B364	2	69	2	3	0	2	1	2	3	1	1	7	3	0	1	0	1	30	3	1	1	1	1	1	1	1	1	1	9
cpnp001	B022	1	69	2	1	1	2	1	2	3	2	2	7	3	0	1	0	1	25	3	1	1	1	1	1	1	1	1	1	9
cpnt001	B017	1	77	4	3	0	2	1	1	3	4	2	7	3	2	2	0	1	3	2	2	2	3	2	3	2	4	4	2	24
csef001	C250	2	66	2	1	1	4	1	1	3	2	2	7	3	0	1	0	1	0	1	1	1	1	1	1	1	1	1	1	9
csef002	C373	1	80	5	1	1	4	1	3	2	0	0	7	3	0	1	0	1	0	1	1	1	1	1	1	1	1	1	1	9
csej001	C371	2	78	4	1	1	2	1	2	3	2	2	7	3	0	1	0	1	0	1	1	1	1	1	1	1	1	1	1	9
cspf001	D105	2	65	2	2	0	4	1	2	3	1	1	7	3	0	1	0	1	10	2	1	1	1	1	1	1	1	1	1	9
csph001	D104	2	80	5	3	0	6	1	3	2	2	2	7	3	0	1	0	1	30	3	1	1	1	1	1	1	1	1	1	9
csph003	D102	1	80	5	1	1	3	1	4	1	1	1	7	3	0	1	0	1	30	3	1	1	1	1	1	1	1	1	1	9
csph006	D097	2	74	3	1	1	2	1	3	2	2	2	7	3	0	1	0	1	0	1	1	1	2	1	2	1	1	1	1	11
csph009	D100	2	81	5	3	0	2	1	1	3	3	2	7	3	27	3	0	1	10	2	6	6	7	7	6	7	7	2	2	50
csph019	D092	1	72	3	1	1	3	1	4	1	3	2	7	3	0	1	0	1	30	3	2	1	2	1	1	1	1	1	1	11
csph021	D098	2	69	2	1	1	2	1	5	1	3	2	7	3	0	1	0	1	30	3	1	1	2	1	3	1	1	1	1	12
cspk001	D095	2	66	2	1	1	2	1	3	2	1	1	7	3	0	1	0	1	30	3	1	1	1	1	1	1	1	1	1	9
cspk002	E317	2	73	3	1	1	2	1	2	3	1	1	7	3	0	1	0	1	0	1	1	1	2	1	1	1	1	1	1	10
cspp001	D103	2	77	4	1	1	2	1	3	2	1	1	7	3	3	2	0	1	28	3	6	6	7	1	2	1	7	1	7	38
cspp002	D096	2	69	2	1	1	5	1	2	3	2	2	7	3	0	1	0	1	30	3	1	1	1	1	1	1	1	1	1	9
cspp003	E315	2	72	3	1	1	1	0	2	3	2	2	7	3	0	1	0	1	2	2	1	1	2	1	1	1	1	1	1	10
cspp007	D101	2	77	4	1	1	6	1	2	3	2	2	7	3	7	2	1	2	30	3	1	1	2	1	1	1	1	1	1	10
cspp008	D099	1	67	2	2	0	6	1	2	3	3	2	7	3	0	1	5	2	30	3	1	1	1	1	1	1	1	1	1	9
csps003	E316	2	71	3	1	1	1	0	4	1	3	2	7	3	0	1	0	1	30	3	1	1	1	1	2	1	2	1	1	11
csps006	E318	2	75	4	1	1	2	1	3	2	1	1	7	3	0	1	0	1	0	1	1	1	1	1	1	1	1	1	1	9
csps007	D093	2	67	2	3	0	2	1	3	2	0	0	7	3	0	1	0	1	30	3	1	1	1	1	1	1	1	1	1	9
csps009	D094	2	70	3	3	0	2	1	3	2	1	1	7	3	0	1	0	1	30	3	1	1	1	1	1	1	1	1	1	9
cswf001	B426	1	67	2	3	0	6	1	2	3	0	0	7	3	0	1	0	1	30	3	1	1	1	1	1	1	1	1	1	9
ctsh002	B047	2	66	2	3	0	2	1	2	3	1	1	7	3	0	1	0	1	30	3	1	1	1	1	1	1	1	1	1	9
ctsh003	B373	2	66	2	4	0	3	1	3	2	2	2	7	3	5	2	0	1	25	3	1	1	1	1	1	1	1	1	1	9
ctsh004	B048	2	79	4	3	0	2	1	2	3	2	2	7	3	20	3	0	1	0	1	1	1	1	1	1	1	1	1	1	9
ctsh005	B037	2	70	3	3	0	5	1	3	2	1	1	7	3	0	1	0	1	30	3	1	1	1	1	1	1	1	1	1	9
ctsh006	B046	2	76	4	3	0	2	1	1	3	1	1	7	3	0	1	0	1	0	1	2	2	3	2	2	2	2	1	2	18
ctsh007	B036	2	66	2	1	1	2	1	3	2	1	1	7	3	0	1	0	1	30	3	1	1	1	1	1	1	1	1	1	9
ctsh008	B033	2	81	5	1	1	5	1	3	2	1	1	7	3	0	1	0	1	0	1	1	1	1	1	1	1	1	1	1	9
ctsh009	B045	2	65	2	4	0	4	1	4	1	1	1	7	3	0	1	0	1	30	3	1	1	1	1	1	1	1	1	1	9
ctsh011	B043	2	67	2	3	0	2	1	2	3	2	2	7	3	0	1	0	1	25	3	1	1	2	1	1	1	1	1	1	10
ctsh013	B041	2	81	5	1	1	2	1	3	2	3	2	7	3	4	2	0	1	0	1	1	1	1	1	1	2	2	1	1	11
ctsh017	B032	1	76	4	1	1	2	1	2	3	2	2	7	3	0	1	0	1	0	1	1	1	1	1	1	1	1	1	1	9
ctsh018	B031	2	73	3	1	1	2	1	4	1	0	0	7	3	0	1	0	1	0	1	1	1	1	1	1	1	1	1	1	9
ctsh019	B029	1	77	4	1	1	2	1	3	2	2	2	7	3	0	1	0	1	0	1	1	1	1	1	1	1	1	1	1	9
ctsh020	B382	2	66	2	1	1	4	1	3	2	2	2	7	3	0	1	0	1	15	3	1	1	1	1	1	1	1	1	1	9
ctsh022	B038	2	75	4	3	0	2	1	2	3	3	2	7	3	0	1	0	1	30	3	1	1	2	1	5	1	2	1	1	15
ctsh023	B040	2	77	4	3	0	2	1	2	3	2	2	7	3	8	2	0	1	8	2	2	7	3	1	1	7	7	7	2	37
ctsh024	B044	2	79	4	3	0	4	1	3	2	2	2	5	2	0	1	0	1	30	3	1	1	1	1	1	1	1	1	1	9
ctsj002	B030	2	74	3	3	0	1	0	3	2	2	2	7	3	0	1	0	1	30	3	1	1	2	1	1	7	7	5	1	26
ctsk003	B042	2	71	3	3	0	2	1	4	1	1	1	7	3	10	2	0	1	30	3	1	1	1	1	1	1	1	1	1	9
ctsm001	B035	2	68	2	1	1	4	1	1	3	1	1	7	3	28	3	0	1	5	2	1	1	1	1	1	1	1	1	1	9
ctsm002	B034	2	70	3	3	0	2	1	3	2	2	2	7	3	0	1	0	1	30	3	1	1	1	1	1	1	1	1	1	9
ctsy001	B039	1	68	2	1	1	4	1	3	2	3	2	7	3	20	3	0	1	0	1	1	1	2	1	1	1	1	1	1	10
cuef001	B468	1	70	3	2	0	7	1	2	3	2	2	7	3	0	1	0	1	30	3	1	1	1	1	1	1	1	1	1	9
cwef001	E432	1	65	2	4	0	2	1	5	1	1	1	7	3	0	1	0	1	30	3	1	1	1	1	1	1	1	1	1	9
cweh001	C134	2	65	2	1	1	2	1	2	3	1	1	7	3	0	1	0	1	0	1	1	1	2	1	1	1	1	1	1	10
cwey001	E267	1	74	3	1	1	4	1	4	1	0	0	7	3	0	1	0	1	30	3	1	1	1	1	1	1	1	1	1	9
efcf001	C026	2	81	5	3	0	2	1	3	2	3	2	7	3	0	1	0	1	20	3	1	1	3	1	1	1	1	1	2	12
efcf002	C027	2	70	3	1	1	2	1	3	2	1	1	7	3	0	1	0	1	30	3	1	1	2	1	1	1	1	1	1	10
efch001	C014	2	80	5	1	1	2	1	3	2	0	0	7	3	0	1	0	1	30	3	1	1	1	1	1	1	1	1	1	9
efch002	C025	2	81	5	1	1	1	0	3	2	2	2	7	3	0	1	0	1	30	3	1	1	2	1	1	1	1	1	1	10
efch005	C011	2	71	3	1	1	1	0	2	3	3	2	3	2	0	1	0	1	15	3	1	1	2	5	5	1	1	1	1	18
efck001	C018	2	75	4	1	1	1	0	2	3	1	1	7	3	0	1	0	1	7	2	1	1	2	1	1	1	1	1	1	10
efck002	C008	2	79	4	1	1	1	0	2	3	3	2	7	3	0	1	0	1	28	3	1	1	1	1	1	1	1	1	1	9
efck008	C009	2	71	3	3	0	1	0	3	2	2	2	7	3	0	1	0	1	30	3	1	1	1	1	1	1	1	1	1	9
efck010	C032	2	72	3	1	1	2	1	1	3	3	2	7	3	0	1	0	1	30	3	1	1	1	1	1	1	1	1	1	9
efcl001	C003	2	69	2	1	1	1	0	3	2	2	2	7	3	0	1	0	1	30	3	2	1	3	1	1	1	1	1	2	13
efcl002	C002	2	80	5	3	0	1	0	2	3	2	2	7	3	0	1	5	2	15	3	1	1	3	1	1	1	1	1	1	11
efcl003	C001	2	71	3	1	1	3	1	2	3	2	2	7	3	0	1	0	1	0	1	1	1	1	1	1	1	1	1	1	9
efcl004	C022	2	66	2	1	1	3	1	3	2	0	0	7	3	0	1	0	1	10	2	1	1	1	1	1	1	1	1	1	9
efcm001	C012	2	71	3	3	0	2	1	2	3	0	0	7	3	0	1	0	1	30	3	1	1	2	1	1	1	1	1	1	10
efcm003	C016	2	70	3	3	0	3	1	3	2	3	2	7	3	0	1	0	1	30	3	1	1	1	1	1	1	1	1	1	9
efcm004	C017	2	72	3	1	1	2	1	2	3	3	2	7	3	24	3	0	1	15	3	1	1	1	1	1	1	1	1	1	9
efcm005	C019	2	78	4	1	1	1	0	2	3	3	2	7	3	0	1	0	1	20	3	1	1	1	1	1	1	1	1	1	9
fama001	D334	2	77	4	3	0	5	1	3	2	3	2	7	3	0	1	0	1	0	1	1	1	1	1	1	1	1	1	1	9
FAMA002	D395	2	70	3	3	0	2	1	2	3	2	2	7	3	0	1	0	1	30	3	1	1	1	1	1	1	1	1	1	9
fama003	C350	2	65	2	4	0	6	1	3	2	4	2	7	3	0	1	4	2	15	3	2	1	1	1	1	1	1	1	1	10
famc005	D451	2	77	4	1	1	6	1	3	2	0	0	7	3	0	1	0	1	30	3	1	1	1	1	1	1	1	1	1	9
famc006	D460	2	66	2	3	0	2	1	2	3	1	1	7	3	0	1	0	1	25	3	1	1	2	1	2	1	1	1	1	11
famc007	E393	2	78	4	1	1	1	0	3	2	3	2	7	3	0	1	0	1	30	3	1	1	2	1	1	1	1	1	1	10
FAMC036	D467	2	73	3	1	1	3	1	2	3	4	2	7	3	0	1	0	1	30	3	1	1	2	1	1	2	2	1	1	12
famc057	D457	1	74	3	3	0	1	0	2	3	1	1	7	3	0	1	0	1	30	3	2	2	2	1	1	1	1	1	2	13
famc059	D387	1	73	3	1	1	3	1	2	3	2	2	7	3	0	1	0	1	30	3	2	1	2	1	1	2	2	2	2	15
famh002	B443	1	69	2	1	1	6	1	3	2	0	0	7	3	0	1	0	1	30	3	1	1	1	1	1	1	1	1	1	9
famh004	D469	1	69	2	1	1	3	1	2	3	2	2	7	3	0	1	0	1	30	3	1	1	1	1	1	1	1	1	1	9
famj001	D455	2	70	3	4	0	6	1	4	1	1	1	7	3	0	1	0	1	30	3	1	1	1	1	1	1	1	1	1	9
famt001	C369	1	80	5	1	1	4	1	2	3	4	2	4	2	0	1	0	1	30	3	1	1	2	1	1	1	2	2	1	12
famt002	C370	2	76	4	1	1	6	1	2	3	1	1	7	3	0	1	7	2	0	1	1	1	1	1	1	1	1	1	1	9
famt003	C301	2	68	2	4	0	99	1	3	2	2	2	7	3	0	1	0	1	30	3	1	1	1	1	1	1	1	1	1	9
famt004	D396	2	70	3	2	0	4	1	3	2	1	1	7	3	4	2	1	2	26	3	1	1	1	1	1	1	1	1	1	9
famt015	D413	1	69	2	1	1	5	1	4	1	2	2	7	3	15	3	2	2	15	3	1	1	1	1	1	1	1	1	1	9
famt023	D423	2	72	3	1	1	3	1	2	3	3	2	7	3	0	1	3	2	30	3	2	1	5	1	2	1	1	1	5	19
famt100	E362	1	78	4	1	1	1	0	2	3	1	1	7	3	30	3	0	1	30	3	1	1	1	1	1	1	1	1	1	9
famt101	E363	2	80	5	1	1	3	1	3	2	1	1	7	3	30	3	30	3	30	3	2	1	2	1	1	1	1	1	1	11
famt102	C393	2	75	4	1	1	4	1	3	2	1	1	7	3	21	3	0	1	0	1	1	1	1	1	1	1	1	1	1	9
famt103	E331	2	68	2	4	0	4	1	3	2	0	0	7	3	1	2	1	2	30	3	1	1	1	1	1	1	1	1	1	9
famt104	D322	2	73	3	1	1	4	1	2	3	3	2	7	3	0	1	15	3	0	1	1	1	1	1	1	1	1	1	1	9
famt105	D401	2	66	2	3	0	3	1	1	3	2	2	7	3	0	1	2	2	30	3	1	1	1	1	1	1	1	1	1	9
FAMW001	E388	1	69	2	1	1	5	1	3	2	1	1	7	3	0	1	0	1	30	3	1	1	1	1	1	1	1	1	1	9
FAMW002	D421	1	76	4	1	1	5	1	3	2	0	0	7	3	0	1	0	1	0	1	1	1	1	1	1	1	1	1	1	9
FAMW003	E389	1	76	4	1	1	5	1	4	1	1	1	7	3	0	1	0	1	30	3	1	1	1	1	1	1	1	1	1	9
famw004	E435	1	78	4	1	1	5	1	3	2	4	2	7	3	0	1	0	1	30	3	1	1	2	1	1	1	1	1	2	11
famw005	E450	1	66	2	1	1	4	1	4	1	2	2	7	3	0	1	0	1	0	1	1	1	1	1	2	1	1	1	1	10
famy001	D498	2	65	2	4	0	6	1	3	2	0	0	5	2	0	1	0	1	30	3	1	1	1	1	1	1	1	1	1	9
famy002	B478	1	71	3	1	1	5	1	3	2	0	0	7	3	0	1	0	1	30	3	1	1	1	1	2	1	1	1	1	10
flej001	B423	1	77	4	4	0	3	1	2	3	1	1	3	2	30	3	0	1	30	3	1	1	1	1	1	1	1	1	1	9
fscf001	D002	2	65	2	1	1	2	1	2	3	2	2	7	3	0	1	0	1	0	1	1	1	2	1	1	1	1	1	1	10
fsck001	D001	1	73	3	1	1	2	1	2	3	0	0	7	3	0	1	0	1	30	3	1	1	2	1	1	1	1	1	2	11
fsym002	E218	2	73	3	1	1	3	1	2	3	5	2	7	3	0	1	0	1	0	1	1	1	1	1	1	1	1	1	1	9
fsyt001	E216	2	74	3	1	1	5	1	2	3	2	2	7	3	0	1	0	1	20	3	1	1	2	1	1	1	1	1	2	11
fsyt002	E219	2	77	4	1	1	2	1	2	3	2	2	5	2	0	1	0	1	20	3	1	1	1	1	2	1	1	1	1	10
fsyw001	E217	2	81	5	1	1	1	0	2	3	1	1	7	3	0	1	0	1	30	3	2	2	2	2	2	2	2	2	2	18
ftyh001	E200	2	75	4	1	1	5	1	2	3	2	2	7	3	0	1	0	1	30	3	1	1	1	1	1	1	1	1	1	9
ftyh002	E201	2	74	3	1	1	2	1	2	3	1	1	7	3	0	1	0	1	30	3	1	1	3	1	1	1	1	1	3	13
ftyh003	E199	2	69	2	1	1	2	1	2	3	1	1	7	3	0	1	7	2	30	3	1	1	3	1	1	1	1	1	2	12
ftyh004	E203	2	74	3	1	1	2	1	4	1	0	0	7	3	0	1	0	1	30	3	1	1	1	1	1	1	1	1	1	9
ftyn002	E202	2	69	2	1	1	3	1	2	3	1	1	7	3	1	2	0	1	20	3	1	1	1	1	1	1	1	1	1	9
ftyn003	E198	1	82	5	1	1	6	1	2	3	3	2	7	3	0	1	0	1	30	3	1	1	2	1	2	1	1	1	1	11
ftyn004	E386	2	72	3	1	1	1	0	1	3	1	1	7	3	0	1	0	1	30	3	1	1	1	1	1	1	1	1	1	9
fywa001	E050	1	68	2	1	1	4	1	3	2	2	2	7	3	14	2	0	1	30	3	1	1	1	1	1	1	1	1	1	9
fywa003	E048	2	69	2	3	0	5	1	2	3	2	2	7	3	2	2	0	1	20	3	1	1	1	1	1	1	1	1	1	9
fywa004	E051	2	65	2	4	0	3	1	2	3	1	1	7	3	10	2	0	1	30	3	1	1	1	1	1	1	1	1	1	9
fywa005	E049	2	79	4	1	1	2	1	3	2	3	2	7	3	0	1	0	1	30	3	1	1	1	1	1	1	1	1	1	9
fywy001	E052	1	65	2	1	1	5	1	3	2	0	0	7	3	0	1	0	1	20	3	1	1	1	1	1	1	1	1	1	9
hfcj001	C031	2	67	2	1	1	2	1	1	3	5	2	7	3	0	1	0	1	5	2	1	1	1	1	1	1	1	1	2	10
hfcj002	C033	2	70	3	1	1	2	1	3	2	2	2	7	3	0	1	0	1	30	3	1	1	1	1	1	1	1	1	1	9
hfcj003	C005	2	80	5	3	0	2	1	3	2	2	2	7	3	0	1	0	1	30	3	1	1	2	1	1	1	1	1	2	11
hfcj004	C004	2	67	2	1	1	3	1	2	3	0	0	7	3	0	1	0	1	30	3	1	1	1	1	1	1	1	1	1	9
hfcj005	C030	2	80	5	1	1	4	1	4	1	1	1	7	3	0	1	0	1	30	3	1	1	1	1	1	1	1	1	1	9
hfck001	C024	2	81	5	1	1	1	0	1	3	3	2	2	2	8	2	0	1	0	1	2	1	3	1	1	1	4	1	1	15
hfck003	C023	2	72	3	1	1	3	1	3	2	1	1	5	2	0	1	0	1	30	3	1	1	1	1	1	1	1	1	1	9
hfck007	C015	1	71	3	1	1	2	1	2	3	0	0	7	3	0	1	0	1	30	3	1	1	1	1	1	1	1	1	1	9
hfck009	C010	2	80	5	2	0	2	1	2	3	1	1	5	2	0	1	0	1	30	3	1	1	1	1	1	1	1	1	1	9
hfck011	C007	2	78	4	1	1	5	1	2	3	3	2	7	3	0	1	0	1	30	3	1	1	1	1	1	1	1	1	1	9
hfck012	C006	2	80	5	1	1	6	1	2	3	3	2	7	3	3	2	0	1	30	3	1	1	1	1	1	1	1	1	1	9
hfck013	C028	2	80	5	1	1	1	0	2	3	2	2	7	3	5	2	0	1	30	3	1	1	1	1	1	1	1	1	1	9
hfck014	C013	2	68	2	1	1	2	1	3	2	2	2	7	3	0	1	0	1	28	3	1	1	1	1	1	1	1	1	1	9
hfck015	C029	2	68	2	1	1	3	1	3	2	1	1	6	2	0	1	0	1	0	1	1	1	3	1	1	1	1	1	1	11
hfck016	C020	2	67	2	1	1	3	1	1	3	1	1	7	3	0	1	0	1	25	3	1	1	1	1	1	1	1	1	1	9
hgla001	D046	2	67	2	1	1	5	1	2	3	1	1	7	3	0	1	0	1	25	3	1	1	1	1	1	1	1	1	1	9
hgla002	D039	2	70	3	3	0	3	1	2	3	7	2	7	3	30	3	0	1	30	3	1	1	2	1	1	1	1	1	1	10
hgle001	D045	1	79	4	1	1	3	1	4	1	1	1	7	3	0	1	0	1	30	3	1	1	1	1	1	1	1	1	1	9
hgle003	D052	2	81	5	3	0	2	1	2	3	3	2	3	2	0	1	0	1	30	3	1	1	7	1	1	1	7	1	1	21
hgle004	D041	2	73	3	1	1	3	1	4	1	0	0	7	3	0	1	0	1	30	3	1	1	1	1	1	1	1	1	1	9
hgle005	D048	2	71	3	1	1	3	1	2	3	5	2	7	3	0	1	0	1	20	3	2	1	2	1	1	1	3	1	2	14
hgle006	D051	2	78	4	1	1	6	1	2	3	0	0	7	3	0	1	0	1	30	3	1	1	1	1	1	1	1	1	1	9
hgle010	D050	2	79	4	1	1	2	1	5	1	2	2	7	3	0	1	0	1	30	3	1	1	1	1	1	1	2	1	1	10
hgle011	D047	2	80	5	3	0	1	0	2	3	2	2	7	3	12	2	8	2	12	2	2	1	3	1	3	2	7	1	2	22
hgle012	D043	1	73	3	1	1	3	1	2	3	2	2	7	3	4	2	14	2	20	3	1	1	2	4	1	1	1	1	1	13
hgle013	D042	1	65	2	4	0	2	1	2	3	2	2	6	2	2	2	0	1	0	1	1	1	1	1	1	1	1	1	1	9
hglt001	D055	2	80	5	1	1	2	1	2	3	2	2	7	3	0	1	0	1	30	3	1	1	2	1	1	1	1	1	1	10
hglt002	D057	2	69	2	1	1	2	1	2	3	1	1	7	3	0	1	0	1	0	1	1	1	1	1	1	1	1	1	1	9
hglt003	D049	1	76	4	1	1	6	1	3	2	2	2	7	3	0	1	0	1	30	3	1	1	1	1	1	1	1	1	1	9
hglt006	D056	1	79	4	1	1	2	1	2	3	3	2	7	3	0	1	0	1	0	1	1	1	1	1	1	1	1	1	1	9
hglt007	D044	1	67	2	4	0	3	1	1	3	5	2	7	3	0	1	0	1	0	1	1	1	1	1	1	1	1	1	1	9
hglt012	D053	2	81	5	1	1	1	0	1	3	1	1	7	3	1	2	0	1	0	1	1	1	1	1	1	1	1	1	1	9
hgly001	D040	2	81	5	3	0	2	1	3	2	2	2	7	3	2	2	0	1	0	1	1	1	1	1	1	1	1	1	1	9
hkut001	C086	2	65	2	3	0	6	1	3	2	0	0	7	3	0	1	0	1	30	3	1	1	1	1	1	1	1	1	1	9
hkuy001	D404	1	69	2	1	1	7	1	5	1	3	2	7	3	0	1	0	1	30	3	1	1	1	1	1	1	1	1	1	9
hkuy002	C177	2	67	2	1	1	2	1	2	3	1	1	7	3	0	1	0	1	0	1	1	1	1	2	2	2	2	1	1	13
hkuy003	D340	1	79	4	1	1	6	1	3	2	1	1	7	3	0	1	0	1	0	1	1	1	1	1	1	1	1	1	1	9
hkuy004	D339	2	78	4	1	1	6	1	4	1	3	2	7	3	0	1	0	1	7	2	1	1	1	1	1	1	1	1	1	9
hkuy005	D231	1	74	3	1	1	6	1	3	2	0	0	7	3	0	1	0	1	0	1	1	1	1	1	1	1	1	1	1	9
hkuy006	E271	2	72	3	1	1	6	1	4	1	1	1	7	3	0	1	0	1	30	3	1	1	1	1	1	1	1	1	1	9
hkwb001	D157	2	77	4	1	1	3	1	2	3	1	1	5	2	0	1	0	1	30	3	1	1	1	1	1	1	1	1	1	9
hkwb002	D403	2	65	2	1	1	3	1	4	1	3	2	7	3	0	1	0	1	30	3	1	1	1	1	1	1	1	1	1	9
hkwb004	D163	2	78	4	1	1	1	0	2	3	1	1	7	3	2	2	1	2	28	3	2	1	2	1	1	1	1	1	1	11
hkwf001	D160	2	77	4	3	0	2	1	2	3	1	1	7	3	0	1	0	1	15	3	1	1	1	1	1	1	1	1	1	9
hkwf002	D164	2	81	5	1	1	2	1	5	1	3	2	7	3	0	1	0	1	30	3	1	1	2	1	1	1	1	1	1	10
hkwh001	D161	2	66	2	1	1	2	1	2	3	2	2	7	3	0	1	0	1	30	3	1	1	1	1	1	1	1	1	1	9
hkwh002	D162	2	73	3	1	1	2	1	3	2	0	0	7	3	0	1	2	2	20	3	1	1	2	1	1	1	1	1	1	10
hkwh003	D165	2	80	5	1	1	2	1	2	3	1	1	7	3	30	3	0	1	30	3	1	1	1	1	1	1	1	1	1	9
hkws001	D158	2	69	2	1	1	3	1	2	3	1	1	7	3	0	1	4	2	25	3	1	2	2	1	1	1	1	1	1	11
hkws002	D159	1	79	4	1	1	5	1	1	3	0	0	7	3	0	1	0	1	0	1	1	1	1	1	1	1	1	1	1	9
hkwy003	D154	1	77	4	1	1	2	1	1	3	1	1	7	3	0	1	0	1	0	1	1	1	1	1	1	1	1	1	1	9
hkwy004	D402	2	77	4	1	1	3	1	1	3	3	2	7	3	0	1	0	1	0	1	2	1	1	1	1	1	1	1	1	10
hkwy005	D166	2	65	2	1	1	4	1	3	2	0	0	7	3	0	1	0	1	30	3	1	1	1	1	1	1	1	1	1	9
hkwy011	D156	2	79	4	3	0	2	1	2	3	3	2	7	3	0	1	0	1	0	1	1	1	2	1	1	1	2	1	1	11
hkwy013	D155	1	65	2	1	1	6	1	3	2	3	2	7	3	0	1	0	1	0	1	1	1	1	1	1	1	1	1	1	9
hmth001	E367	1	74	3	1	1	6	1	4	1	2	2	7	3	7	2	0	1	25	3	1	1	1	1	1	1	1	1	1	9
hmty001	B476	1	65	2	4	0	3	1	3	2	1	1	7	3	5	2	4	2	15	3	1	1	1	1	1	1	1	1	1	9
hsck015	E083	1	75	4	1	1	4	1	1	3	4	2	7	3	0	1	0	1	10	2	1	1	1	1	1	1	1	1	1	9
hscs001	E084	2	68	2	1	1	3	1	4	1	3	2	7	3	0	1	0	1	3	2	1	1	1	1	1	1	1	1	1	9
hsct001	E143	2	70	3	1	1	6	1	2	3	4	2	7	3	0	1	0	1	15	3	1	1	1	1	1	1	1	1	1	9
hscy001	E086	2	69	2	4	0	4	1	2	3	2	2	7	3	0	1	0	1	30	3	1	1	2	1	1	1	7	1	1	16
hscy003	E139	2	69	2	4	0	4	1	3	2	0	0	7	3	0	1	0	1	30	3	1	1	1	1	1	1	1	1	1	9
hscy004	E141	1	71	3	1	1	6	1	5	1	3	2	7	3	0	1	0	1	30	3	1	1	1	1	1	1	1	1	1	9
hscy005	E140	2	73	3	1	1	6	1	3	2	2	2	7	3	0	1	0	1	30	3	1	1	1	1	1	1	1	1	1	9
hsjf001	D207	1	78	4	1	1	5	1	2	3	0	0	4	2	0	1	0	1	0	1	1	1	1	1	1	1	1	1	1	9
hsjs001	D380	2	79	4	4	0	6	1	2	3	0	0	7	3	7	2	0	1	0	1	1	1	1	1	1	1	1	1	1	9
htwb001	E095	2	76	4	1	1	6	1	3	2	3	2	7	3	0	1	0	1	30	3	1	1	2	1	1	1	1	1	1	10
htwb002	E102	2	79	4	3	0	1	0	2	3	3	2	7	3	14	2	0	1	30	3	1	1	2	1	1	1	1	1	1	10
htwj001	E106	2	72	3	1	1	2	1	1	3	2	2	7	3	0	1	0	1	30	3	1	1	3	1	1	1	1	1	1	11
htwn001	E103	2	65	2	1	1	1	0	3	2	3	2	7	3	0	1	0	1	30	3	1	1	2	1	1	1	1	1	1	10
htwy001	E098	2	68	2	1	1	1	0	2	3	4	2	7	3	0	1	0	1	20	3	1	1	2	1	1	1	1	1	1	10
htwy002	E099	1	79	4	1	1	2	1	2	3	1	1	7	3	7	2	7	2	30	3	1	1	1	1	1	1	1	1	1	9
htwy003	E404	2	72	3	1	1	3	1	3	2	4	2	7	3	0	1	0	1	30	3	1	1	3	1	1	2	2	1	2	14
htwy004	E096	1	78	4	1	1	1	0	2	3	1	1	2	2	0	1	0	1	30	3	1	1	1	1	1	1	1	1	1	9
htwy005	E094	1	81	5	1	1	6	1	3	2	3	2	7	3	0	1	0	1	25	3	1	1	2	1	1	1	1	1	1	10
htwy006	E105	1	79	4	1	1	3	1	4	1	3	2	7	3	0	1	0	1	30	3	1	1	1	1	1	1	1	1	1	9
htwy008	E100	2	69	2	1	1	3	1	2	3	1	1	7	3	0	1	0	1	30	3	1	1	2	1	1	1	1	1	1	10
htwy010	E097	2	79	4	1	1	2	1	1	3	4	2	0	1	3	2	0	1	0	1	3	2	3	1	3	5	5	2	1	25
htwy011	E101	2	71	3	1	1	1	0	2	3	4	2	7	3	3	2	0	1	5	2	1	1	1	1	1	1	1	1	1	9
htwy013	E104	2	81	5	1	1	2	1	2	3	3	2	6	2	0	1	4	2	15	3	1	1	2	1	1	1	1	1	1	10
iwla001	D120	2	65	2	3	0	3	1	3	2	4	2	3	2	0	1	1	2	15	3	1	1	2	1	1	1	1	1	1	10
iwla002	E451	2	66	2	1	1	2	1	2	3	2	2	7	3	0	1	0	1	30	3	1	1	1	1	1	1	1	1	1	9
iwla004	D125	2	78	4	1	1	2	1	2	3	1	1	7	3	7	2	1	2	26	3	1	1	2	1	1	1	1	1	1	10
iwlc001	D121	1	78	4	1	1	2	1	3	2	0	0	7	3	0	1	0	1	30	3	1	1	1	1	1	1	1	1	1	9
iwlc002	D129	2	69	2	3	0	3	1	4	1	4	2	5	2	4	2	2	2	0	1	1	1	1	1	1	1	1	1	1	9
iwlf001	D115	2	68	2	1	1	4	1	1	3	4	2	7	3	19	3	0	1	0	1	1	1	2	1	1	1	1	1	1	10
iwlf003	D126	1	82	5	1	1	2	1	2	3	3	2	7	3	0	1	0	1	30	3	1	1	1	1	1	1	1	1	1	9
iwlf004	D127	2	73	3	1	1	2	1	2	3	0	0	7	3	0	1	0	1	30	3	1	1	1	1	1	1	1	1	1	9
iwlh001	D123	2	67	2	1	1	2	1	2	3	0	0	7	3	0	1	0	1	30	3	1	1	1	1	1	1	1	1	1	9
iwlh004	D124	1	73	3	1	1	4	1	3	2	3	2	7	3	0	1	0	1	30	3	1	1	1	1	1	1	1	1	1	9
iwlh005	D119	2	80	5	1	1	2	1	2	3	3	2	7	3	1	2	0	1	30	3	1	1	1	1	1	1	1	1	1	9
iwlh006	D116	2	74	3	1	1	2	1	2	3	2	2	7	3	30	3	15	3	15	3	2	1	2	1	1	1	1	1	2	12
iwlk001	D114	2	77	4	1	1	5	1	3	2	1	1	7	3	0	1	0	1	20	3	1	1	1	1	1	1	1	1	1	9
iwlw001	D117	2	79	4	1	1	2	1	2	3	4	2	7	3	0	1	0	1	30	3	1	1	1	1	1	1	1	1	1	9
iwly007	D128	2	65	2	1	1	4	1	3	2	2	2	7	3	0	1	0	1	30	3	1	1	1	1	1	1	1	1	1	9
iwly008	D318	1	76	4	1	1	3	1	2	3	3	2	7	3	0	1	0	1	30	3	1	1	1	1	1	1	1	1	1	9
iwly009	D122	1	66	2	1	1	2	1	4	1	0	0	7	3	0	1	0	1	30	3	1	1	1	1	1	1	1	1	1	9
iwly010	D118	1	80	5	2	0	2	1	4	1	3	2	7	3	3	2	0	1	30	3	1	1	1	1	1	1	1	1	2	10
jscf001	D037	2	72	3	3	0	2	1	2	3	2	2	7	3	2	2	0	1	15	3	1	1	1	1	1	1	1	1	1	9
jsch001	D036	2	79	4	1	1	6	1	2	3	3	2	7	3	0	1	0	1	0	1	1	1	2	1	1	1	1	1	1	10
jsch002	D038	2	72	3	3	0	6	1	3	2	2	2	7	3	0	1	0	1	30	3	1	1	1	1	1	1	1	1	1	9
jscj001	D035	2	70	3	3	0	4	1	2	3	4	2	7	3	3	2	3	2	25	3	1	1	2	1	1	1	1	1	1	10
jscj002	D279	2	68	2	1	1	2	1	2	3	2	2	7	3	0	1	0	1	30	3	1	1	1	1	1	1	1	1	1	9
jsth004	C133	2	82	5	3	0	3	1	3	2	3	2	6	2	0	1	0	1	30	3	1	1	1	1	1	1	1	1	1	9
jstj001	E431	2	77	4	1	1	2	1	2	3	1	1	7	3	0	1	0	1	30	3	1	1	2	1	1	1	1	1	1	10
jstl002	C131	2	68	2	1	1	3	1	2	3	2	2	7	3	0	1	0	1	30	3	1	1	1	1	1	1	1	1	1	9
jsty005	C132	1	71	3	1	1	7	1	4	1	1	1	7	3	7	2	2	2	30	3	1	1	2	1	1	1	1	1	1	10
jsty006	C135	1	72	3	1	1	3	1	2	3	3	2	7	3	0	1	0	1	30	3	1	1	2	1	1	1	1	1	2	11
kcef003	B433	1	66	2	1	1	2	1	2	3	0	0	7	3	8	2	0	1	30	3	1	1	1	1	1	1	1	1	1	9
Kcef004	E459	1	65	2	1	1	4	1	3	2	1	1	7	3	0	1	0	1	15	3	1	1	1	1	1	1	1	1	1	9
kcef005	E443	2	82	5	1	1	4	1	2	3	0	0	7	3	0	1	0	1	30	3	1	1	1	1	1	1	1	1	1	9
kdvk001	B082	1	67	2	1	1	4	1	4	1	2	2	7	3	0	1	0	1	30	3	1	1	1	1	1	1	1	1	1	9
kdvn002	D272	1	68	2	1	1	6	1	4	1	1	1	7	3	0	1	0	1	30	3	1	1	1	1	1	1	1	1	1	9
kdvn003	D200	2	73	3	1	1	2	1	2	3	2	2	7	3	0	1	0	1	30	3	1	1	2	1	1	1	1	1	1	10
ktcb003	D065	1	70	3	1	1	2	1	2	3	3	2	1	2	0	1	0	1	30	3	1	1	2	1	1	1	1	7	1	16
ktcb004	D073	1	77	4	1	1	6	1	2	3	2	2	7	3	0	1	0	1	30	3	1	1	1	1	1	1	1	1	1	9
ktcb005	D067	2	66	2	1	1	3	1	4	1	0	0	7	3	0	1	0	1	20	3	1	1	2	1	1	1	1	1	1	10
ktcb007	D069	2	68	2	4	0	3	1	2	3	2	2	7	3	0	1	0	1	0	1	1	1	2	1	1	1	1	1	1	10
ktcb008	D072	2	75	4	1	1	5	1	2	3	2	2	7	3	4	2	0	1	25	3	1	1	1	1	1	1	1	1	1	9
ktcb009	D452	2	69	2	1	1	5	1	2	3	1	1	7	3	0	1	0	1	20	3	1	1	1	1	1	1	1	1	1	9
ktcp001	D074	2	77	4	1	1	2	1	2	3	2	2	7	3	0	1	0	1	30	3	1	1	1	1	1	1	1	1	1	9
ktcp003	D076	1	79	4	1	1	2	1	2	3	1	1	7	3	0	1	0	1	30	3	1	1	1	1	1	1	1	1	1	9
ktcp004	D075	2	79	4	1	1	1	0	2	3	2	2	7	3	0	1	0	1	30	3	1	1	1	1	1	1	1	1	1	9
ktcy002	D060	1	75	4	1	1	5	1	3	2	1	1	7	3	0	1	0	1	30	3	1	1	1	1	1	1	1	1	1	9
ktcy003	D077	1	68	2	1	1	5	1	3	2	1	1	7	3	0	1	0	1	30	3	1	1	1	1	1	1	1	1	1	9
ktcy004	D064	1	72	3	1	1	3	1	3	2	0	0	7	3	0	1	0	1	30	3	1	1	1	1	1	1	1	1	1	9
ktcy005	D059	2	77	4	1	1	2	1	3	2	1	1	4	2	30	3	0	1	30	3	1	1	1	1	1	1	1	1	1	9
ktcy008	D066	2	80	5	1	1	6	1	2	3	1	1	7	3	0	1	0	1	30	3	1	1	1	1	1	1	1	1	1	9
ktcy010	D061	1	78	4	1	1	6	1	3	2	1	1	7	3	0	1	0	1	30	3	1	1	1	1	1	1	1	1	1	9
ktcy013	D078	2	65	2	4	0	4	1	3	2	0	0	7	3	0	1	4	2	0	1	1	1	1	1	1	1	1	1	1	9
ktcy016	D070	2	80	5	3	0	1	0	2	3	3	2	7	3	20	3	0	1	0	1	1	1	2	1	6	2	2	2	1	18
ktcy017	D063	2	70	3	1	1	2	1	3	2	0	0	7	3	0	1	0	1	30	3	1	1	1	1	1	1	1	1	1	9
lcfh001	B196	2	72	3	1	1	2	1	4	1	0	0	7	3	0	1	0	1	30	3	1	1	1	1	1	1	1	1	1	9
lcfh002	B197	2	75	4	1	1	4	1	3	2	1	1	7	3	0	1	0	1	30	3	1	1	2	1	1	1	1	1	2	11
lcfh003	B193	2	79	4	1	1	2	1	2	3	3	2	7	3	0	1	0	1	30	3	1	1	2	1	1	1	1	1	2	11
lcfh005	B192	2	76	4	3	0	2	1	3	2	0	0	7	3	0	1	0	1	30	3	1	1	1	1	1	1	1	1	1	9
lcfh008	B195	2	82	5	3	0	1	0	2	3	0	0	7	3	0	1	0	1	30	3	1	1	1	1	1	1	1	1	1	9
lcfw001	B194	2	82	5	3	0	2	1	4	1	2	2	7	3	0	1	0	1	30	3	1	1	1	1	1	1	1	1	1	9
lcsh012	E026	2	67	2	1	1	4	1	2	3	4	2	7	3	2	2	0	1	20	3	1	1	1	1	1	1	1	1	1	9
lcsj001	E027	2	70	3	1	1	2	1	2	3	2	2	7	3	5	2	0	1	4	2	1	1	1	1	1	1	1	1	1	9
lcsk002	E021	2	70	3	1	1	2	1	2	3	1	1	7	3	0	1	0	1	20	3	2	1	1	1	1	2	2	1	1	12
lcsm002	E023	2	74	3	1	1	1	0	2	3	0	0	7	3	0	1	0	1	30	3	1	1	2	1	1	1	2	1	1	11
lcsp004	E022	2	71	3	1	1	2	1	3	2	1	1	7	3	0	1	0	1	30	3	1	1	1	1	1	1	1	1	1	9
lcsp005	E028	2	76	4	3	0	2	1	2	3	2	2	7	3	0	1	0	1	30	3	1	1	1	1	1	1	1	1	1	9
lcsp009	E024	2	69	2	3	0	2	1	2	3	1	1	7	3	0	1	0	1	30	3	1	1	1	1	1	1	1	1	1	9
lcsp010	E025	1	82	5	1	1	2	1	2	3	0	0	7	3	0	1	0	1	30	3	1	1	1	1	1	1	1	1	1	9
lfnf001	C078	2	77	4	3	0	1	0	3	2	3	2	7	3	0	1	0	1	0	1	1	1	1	1	1	1	1	1	1	9
lfnf002	C280	2	80	5	3	0	1	0	2	3	1	1	7	3	0	1	0	1	30	3	1	1	1	1	1	1	1	1	1	9
lfnj001	C069	2	80	5	1	1	1	0	2	3	1	1	7	3	0	1	0	1	0	1	1	1	1	1	1	1	1	1	1	9
lfnl001	C071	2	70	3	1	1	2	1	3	2	3	2	5	2	0	1	0	1	20	3	1	1	1	1	1	1	1	1	1	9
lfnm001	C076	1	79	4	2	0	1	0	2	3	2	2	7	3	0	1	0	1	0	1	1	1	2	1	1	1	1	1	1	10
lfnm002	C074	2	77	4	4	0	1	0	1	3	0	0	7	3	0	1	0	1	0	1	1	1	1	1	1	1	1	1	1	9
lfnm003	C279	2	79	4	1	1	2	1	2	3	1	1	7	3	0	1	0	1	0	1	1	1	1	1	1	1	1	1	1	9
lfnm004	C282	2	82	5	1	1	1	0	2	3	2	2	7	3	10	2	10	2	20	3	1	1	2	1	1	1	1	1	1	10
lfnm005	C073	2	79	4	1	1	2	1	2	3	1	1	7	3	25	3	10	2	29	3	1	1	1	1	1	1	1	1	1	9
lfnm006	C075	2	79	4	1	1	1	0	2	3	2	2	7	3	0	1	0	1	30	3	2	1	2	1	1	1	1	1	2	12
lfnw002	C072	2	69	2	1	1	1	0	2	3	0	0	7	3	0	1	0	1	0	1	1	1	1	1	1	1	1	1	1	9
lfnw005	C070	2	77	4	3	0	1	0	2	3	3	2	7	3	0	1	0	1	30	3	1	1	3	1	1	1	1	1	1	11
lfnw006	C077	2	80	5	1	1	2	1	2	3	1	1	7	3	0	1	0	1	30	3	1	1	1	1	1	1	1	1	1	9
lhsb001	B208	1	75	4	2	0	5	1	2	3	1	1	1	2	0	1	15	3	0	1	1	1	1	1	1	1	1	1	1	9
lhsb002	B199	1	80	5	1	1	2	1	5	1	2	2	7	3	0	1	0	1	30	3	1	1	2	2	2	2	1	1	1	13
lhsb003	B204	2	69	2	1	1	5	1	4	1	2	2	7	3	0	1	0	1	30	3	1	1	1	1	1	1	1	1	2	10
lhsb005	B209	1	67	2	1	1	2	1	3	2	2	2	7	3	0	1	0	1	30	3	1	1	1	1	1	1	1	1	1	9
lhse003	B201	2	68	2	1	1	2	1	2	3	0	0	7	3	0	1	0	1	20	3	1	1	2	1	1	1	1	1	1	10
lhse005	B203	1	65	2	1	1	5	1	2	3	3	2	7	3	0	1	0	1	15	3	1	1	1	1	1	1	1	1	1	9
lhsh001	B205	1	67	2	1	1	6	1	3	2	1	1	7	3	0	1	0	1	30	3	1	1	1	1	1	1	1	1	1	9
lhsh002	B200	2	81	5	1	1	1	0	3	2	1	1	7	3	5	2	10	2	15	3	1	1	1	1	1	1	1	1	1	9
lhsp001	B211	1	73	3	3	0	2	1	2	3	2	2	7	3	0	1	0	1	30	3	1	1	2	1	2	1	3	1	2	14
lhsy002	B202	2	75	4	1	1	1	0	2	3	2	2	7	3	7	2	0	1	20	3	1	1	2	1	1	1	1	2	2	12
lhsy005	B206	1	79	4	1	1	6	1	3	2	1	1	7	3	0	1	0	1	30	3	1	1	1	1	1	1	1	1	1	9
lhsy006	B210	1	75	4	1	1	5	1	2	3	2	2	4	2	0	1	0	1	20	3	1	1	1	1	1	1	1	1	1	9
lhsy009	B207	2	72	3	1	1	5	1	2	3	1	1	7	3	0	1	0	1	30	3	1	1	2	1	1	1	1	1	2	11
lkep001	B147	1	70	3	2	0	6	1	2	3	4	2	7	3	0	1	0	1	0	1	1	1	1	1	1	1	1	1	1	9
lkep002	B155	2	71	3	3	0	4	1	2	3	1	1	7	3	0	1	0	1	30	3	1	1	1	1	1	1	1	1	1	9
lkep003	B145	1	71	3	1	1	2	1	2	3	3	2	7	3	0	1	0	1	30	3	1	1	1	1	1	1	1	1	1	9
lkew001	B146	1	66	2	1	1	3	1	5	1	1	1	7	3	0	1	0	1	30	3	1	1	1	1	1	1	1	1	1	9
lkew002	B158	2	66	2	3	0	3	1	3	2	1	1	2	2	2	2	2	2	30	3	1	1	1	1	1	1	1	1	1	9
lkey002	B142	2	65	2	3	0	3	1	2	3	1	1	7	3	0	1	0	1	30	3	1	1	2	1	1	1	1	1	2	11
lkey004	B143	1	81	5	1	1	2	1	2	3	2	2	7	3	0	1	0	1	30	3	1	1	1	1	1	1	1	1	1	9
lkey006	B150	2	65	2	2	0	3	1	2	3	2	2	4	2	0	1	5	2	0	1	2	2	3	1	1	2	2	1	2	16
lkey008	B148	1	71	3	1	1	3	1	4	1	0	0	7	3	0	1	0	1	30	3	1	1	1	1	1	1	1	1	1	9
lmch005	B215	2	69	2	1	1	2	1	2	3	2	2	7	3	0	1	0	1	30	3	1	1	1	1	1	1	2	1	1	10
lmch007	B214	1	69	2	1	1	4	1	3	2	1	1	7	3	0	1	0	1	20	3	1	1	1	1	1	1	1	1	1	9
lmch008	B317	2	67	2	1	1	2	1	2	3	0	0	7	3	0	1	0	1	30	3	1	1	1	1	1	1	1	1	1	9
lmck002	B220	2	78	4	3	0	3	1	2	3	1	1	7	3	15	3	0	1	5	2	1	1	2	1	1	1	1	1	1	10
lmcp001	B213	2	65	2	4	0	4	1	2	3	1	1	7	3	15	3	0	1	15	3	1	1	1	1	1	1	1	1	1	9
Lmcp002	B219	1	77	4	1	1	4	1	2	3	2	2	7	3	0	1	0	1	30	3	1	1	2	1	1	1	1	1	1	10
lmcp003	B222	1	72	3	1	1	2	1	2	3	2	2	7	3	0	1	0	1	30	3	1	1	1	1	1	1	1	1	1	9
lmcp004	B223	2	68	2	1	1	2	1	2	3	3	2	4	2	0	1	0	1	0	1	1	1	1	1	1	1	1	1	1	9
lmct002	B221	2	80	5	3	0	2	1	2	3	1	1	7	3	0	1	1	2	30	3	1	1	2	1	1	1	1	1	1	10
lmct003	B212	2	77	4	3	0	2	1	3	2	1	1	7	3	0	1	0	1	30	3	1	1	1	1	1	1	1	1	1	9
lmcw001	B351	1	65	2	1	1	2	1	3	2	3	2	7	3	7	2	0	1	23	3	1	1	1	1	1	1	1	1	1	9
lmcw002	B422	2	68	2	2	0	3	1	3	2	1	1	4	2	0	1	0	1	30	3	1	1	1	1	1	1	1	1	1	9
lmcw003	B439	2	65	2	2	0	4	1	4	1	0	0	6	2	0	1	1	2	25	3	1	1	1	1	1	1	1	1	1	9
lmcy001	B218	1	80	5	1	1	2	1	1	3	0	0	4	2	0	1	0	1	20	3	1	1	2	1	1	1	1	1	1	10
lmcy003	B216	1	77	4	1	1	6	1	3	2	0	0	7	3	0	1	0	1	30	3	1	1	2	1	1	1	1	1	1	10
lmcy004	B217	2	78	4	1	1	2	1	3	2	1	1	7	3	0	1	0	1	30	3	1	1	1	1	1	1	1	1	1	9
lmth002	B096	1	65	2	1	1	4	1	2	3	1	1	6	2	15	3	15	3	15	3	1	1	1	1	1	1	1	1	1	9
lmtt001	B098	2	81	5	3	0	4	1	2	3	2	2	7	3	0	1	0	1	30	3	2	7	7	1	3	7	7	7	2	43
lmtt002	B101	2	71	3	1	1	5	1	4	1	2	2	7	3	0	1	0	1	30	3	1	1	2	1	1	1	1	1	1	10
lmtt003	B097	2	80	5	1	1	1	0	1	3	2	2	7	3	0	1	0	1	30	3	1	6	2	4	4	6	6	5	1	35
lmtw001	B099	1	69	2	1	1	2	1	2	3	0	0	7	3	0	1	0	1	30	3	1	1	1	1	1	1	1	1	1	9
lyef001	C243	2	66	2	1	1	4	1	2	3	1	1	5	2	0	1	0	1	0	1	1	1	1	1	1	1	1	1	1	9
lyef002	C248	2	82	5	1	1	2	1	2	3	2	2	0	1	0	1	0	1	0	1	1	1	1	2	2	1	1	1	2	12
lyeh001	C292	2	71	3	2	0	88	1	2	3	1	1	7	3	30	3	5	2	0	1	1	1	1	1	1	1	1	1	1	9
lyet001	C290	1	76	4	1	1	3	1	3	2	3	2	7	3	0	1	0	1	0	1	4	2	2	1	3	1	1	1	3	18
lyet002	C289	2	78	4	1	1	1	0	2	3	1	1	7	3	0	1	0	1	30	3	1	1	1	1	1	1	1	1	1	9
lynf001	B059	2	80	5	1	1	2	1	2	3	4	2	7	3	0	1	0	1	30	3	1	1	1	1	1	1	1	1	1	9
lynj001	B057	1	67	2	4	0	1	0	3	2	2	2	7	3	0	1	0	1	30	3	1	1	2	1	1	1	1	1	1	10
lynj002	B055	2	75	4	1	1	3	1	2	3	3	2	7	3	0	1	0	1	30	3	1	1	2	1	1	1	3	1	2	13
lynj003	B050	2	76	4	1	1	2	1	2	3	0	0	3	2	5	2	0	1	20	3	2	2	2	1	1	1	1	1	1	12
lynj004	B061	1	81	5	1	1	2	1	4	1	2	2	7	3	0	1	0	1	30	3	1	1	1	1	1	1	1	1	1	9
lynk002	B052	2	82	5	3	0	1	0	3	2	2	2	7	3	0	1	0	1	0	1	1	1	1	1	1	1	1	1	1	9
lynk004	B056	2	80	5	3	0	1	0	3	2	0	0	7	3	0	1	0	1	30	3	1	1	2	1	1	1	1	1	2	11
lynk005	B049	2	81	5	3	0	1	0	4	1	1	1	7	3	0	1	0	1	30	3	1	1	1	1	1	1	1	1	1	9
lynk006	B051	2	68	2	1	1	1	0	2	3	0	0	7	3	0	1	0	1	25	3	1	1	1	1	1	1	1	1	1	9
lynk008	B062	2	71	3	3	0	1	0	3	2	2	2	2	2	0	1	30	3	30	3	1	1	1	1	1	1	1	1	1	9
lynt002	B053	2	79	4	1	1	1	0	2	3	0	0	7	3	20	3	20	3	30	3	1	1	1	1	1	1	1	1	1	9
lynt003	B054	1	77	4	1	1	3	1	2	3	3	2	7	3	0	1	0	1	30	3	1	1	1	1	1	1	1	1	1	9
lynw001	B058	1	82	5	1	1	3	1	4	1	2	2	7	3	0	1	0	1	15	3	7	7	7	7	4	7	7	7	7	60
lynw002	B060	1	81	5	1	1	2	1	4	1	0	0	7	3	0	1	0	1	30	3	1	1	1	1	1	1	1	1	1	9
lysk015	B065	1	70	3	1	1	4	1	4	1	2	2	7	3	30	3	0	1	0	1	1	1	1	1	1	1	1	1	1	9
lysk016	B063	2	71	3	1	1	4	1	2	3	2	2	6	2	0	1	0	1	30	3	1	1	2	1	1	1	1	1	2	11
lysk018	B064	2	81	5	3	0	2	1	2	3	1	1	7	3	5	2	1	2	30	3	1	1	2	1	1	1	1	1	1	10
lysk019	B066	2	70	3	3	0	2	1	2	3	3	2	7	3	0	1	3	2	30	3	1	1	1	1	1	1	1	1	1	9
lysk023	B068	2	65	2	1	1	2	1	2	3	0	0	7	3	1	2	0	1	30	3	1	1	2	1	1	1	1	1	1	10
lysk024	B069	2	75	4	3	0	2	1	3	2	0	0	7	3	9	2	0	1	30	3	1	1	1	1	1	1	1	1	1	9
lyst001	B067	2	72	3	3	0	3	1	2	3	1	1	7	3	0	1	0	1	30	3	1	2	2	1	1	1	2	1	1	12
lyyp001	D027	2	72	3	1	1	2	1	2	3	3	2	7	3	5	2	0	1	30	3	1	1	2	1	3	1	1	1	1	12
lyyp002	E286	2	78	4	3	0	6	1	2	3	3	2	4	2	0	1	0	1	30	3	1	1	1	1	1	1	1	1	1	9
lyyp003	D022	2	77	4	1	1	2	1	2	3	1	1	7	3	0	1	0	1	30	3	1	1	2	1	2	1	6	6	2	22
lyyp006	D024	1	71	3	1	1	5	1	3	2	1	1	7	3	0	1	0	1	20	3	1	1	1	1	1	1	1	1	1	9
lyyp007	D021	2	67	2	3	0	2	1	3	2	0	0	7	3	0	1	0	1	30	3	1	1	1	1	1	1	1	1	1	9
lyyp008	D023	2	69	2	2	0	4	1	3	2	5	2	7	3	0	1	0	1	0	1	1	1	1	1	1	1	1	1	1	9
lyyp009	D032	2	78	4	1	1	5	1	2	3	1	1	7	3	0	1	0	1	30	3	1	1	2	1	1	2	2	1	1	12
lyys001	D029	2	65	2	3	0	2	1	1	3	0	0	7	3	0	1	0	1	15	3	1	1	1	1	1	1	1	1	1	9
lyys002	D030	1	78	4	1	1	6	1	4	1	4	2	7	3	7	2	0	1	30	3	1	1	1	1	1	1	1	1	1	9
lyyy001	D375	2	67	2	3	0	3	1	3	2	2	2	7	3	0	1	0	1	30	3	1	1	1	1	1	1	1	1	1	9
lyyy002	D034	2	81	5	3	0	1	0	2	3	3	2	7	3	0	1	0	1	30	3	1	1	2	1	1	1	1	1	2	11
lyyy003	D020	1	68	2	1	1	4	1	3	2	3	2	7	3	0	1	0	1	0	1	1	1	1	1	1	1	1	1	1	9
lyyy005	D025	2	78	4	3	0	3	1	2	3	0	0	7	3	2	2	0	1	30	3	1	1	1	1	1	1	1	1	1	9
lyyy006	D019	2	66	2	4	0	3	1	3	2	0	0	5	2	0	1	0	1	0	1	1	1	1	1	1	1	1	1	1	9
lyyy008	D028	1	73	3	1	1	2	1	2	3	4	2	3	2	0	1	0	1	0	1	1	1	1	2	2	1	1	1	1	11
lyyy009	D026	2	71	3	4	0	4	1	3	2	1	1	5	2	0	1	0	1	20	3	1	1	1	1	1	1	1	1	1	9
lyyy010	D091	2	69	2	1	1	2	1	2	3	1	1	7	3	0	1	0	1	30	3	1	1	1	1	1	1	1	1	1	9
lyyy011	D031	2	79	4	3	0	2	1	3	2	1	1	7	3	0	1	0	1	30	3	1	1	2	1	2	1	1	1	1	11
lyyy014	D090	2	72	3	3	0	2	1	2	3	2	2	7	3	0	1	1	2	0	1	1	1	3	1	1	1	1	1	2	12
lyyy015	D033	2	65	2	4	0	6	1	2	3	0	0	7	3	0	1	0	1	0	1	1	1	1	1	1	1	1	1	1	9
mcln001	E381	1	71	3	1	1	3	1	2	3	2	2	7	3	14	2	0	1	16	3	1	1	1	1	1	1	1	1	1	9
mcln002	B102	1	73	3	1	1	5	1	2	3	2	2	7	3	0	1	0	1	30	3	1	1	1	1	1	1	1	1	1	9
mcln003	B103	2	70	3	1	1	5	1	2	3	3	2	7	3	0	1	0	1	30	3	1	1	2	1	2	1	1	1	1	11
mtef001	C249	1	67	2	2	0	2	1	2	3	1	1	7	3	0	1	0	1	0	1	1	1	1	1	1	1	1	1	1	9
mtef003	C386	2	70	3	3	0	2	1	2	3	0	0	7	3	0	1	0	1	30	3	1	1	1	1	1	1	1	1	1	9
mtef004	C412	1	65	2	1	1	2	1	2	3	2	2	7	3	0	1	0	1	7	2	1	1	1	1	1	1	1	1	1	9
mteh001	C368	2	65	2	1	1	3	1	2	3	2	2	7	3	10	2	0	1	1	2	1	1	2	1	1	1	1	1	2	11
mtej005	C144	1	65	2	1	1	2	1	4	1	1	1	7	3	0	1	0	1	30	3	1	1	1	1	1	1	1	1	1	9
mtey001	C311	2	65	2	3	0	3	1	2	3	1	1	7	3	10	2	0	1	20	3	1	1	2	1	1	1	1	1	1	10
mwdy002	D436	1	65	2	1	1	3	1	2	3	1	1	7	3	0	1	0	1	29	3	1	1	1	1	1	1	1	1	1	9
mydc001	D229	2	78	4	1	1	3	1	2	3	3	2	7	3	0	1	0	1	0	1	1	1	2	1	1	1	1	1	1	10
Mydf001	D183	1	67	2	1	1	4	1	3	2	1	1	7	3	0	1	0	1	0	1	1	1	1	1	1	1	1	1	2	10
Mydf002	D189	2	80	5	3	0	1	0	2	3	2	2	7	3	0	1	0	1	30	3	1	1	1	1	1	1	1	1	1	9
mydh003	D441	2	70	3	3	0	6	1	5	1	0	0	7	3	0	1	0	1	30	3	1	1	1	1	1	1	1	1	1	9
mydk001	D186	2	68	2	1	1	2	1	2	3	2	2	4	2	0	1	0	1	30	3	1	1	1	1	1	1	1	1	1	9
mydk002	D188	2	65	2	1	1	2	1	2	3	1	1	7	3	0	1	0	1	3	2	2	1	3	1	1	1	1	1	1	12
mydk003	D187	2	80	5	1	1	1	0	1	3	3	2	7	3	2	2	0	1	0	1	1	1	2	1	1	1	1	1	2	11
mydm001	D184	2	76	4	1	1	6	1	2	3	2	2	4	2	0	1	0	1	20	3	2	1	2	1	1	1	1	1	1	11
mydy006	D214	2	76	4	1	1	2	1	2	3	1	1	7	3	0	1	0	1	30	3	1	1	2	1	1	1	1	1	1	10
mydy007	D180	2	77	4	1	1	2	1	2	3	3	2	7	3	0	1	0	1	30	3	1	1	2	1	2	2	2	1	2	14
mydy008	D185	1	73	3	1	1	5	1	3	2	2	2	5	2	30	3	4	2	0	1	1	1	1	1	1	1	1	1	1	9
mydy009	D181	2	68	2	1	1	4	1	3	2	1	1	7	3	0	1	0	1	25	3	1	1	1	1	1	1	1	1	2	10
mydy010	D182	1	65	2	1	1	4	1	3	2	0	0	5	2	0	1	0	1	30	3	1	1	1	1	1	1	1	1	1	9
newa002	C165	1	68	2	1	1	3	1	2	3	2	2	4	2	0	1	0	1	0	1	1	1	1	1	1	1	1	1	1	9
newa003	D287	1	82	5	1	1	6	1	2	3	3	2	7	3	30	3	15	3	0	1	1	1	2	1	1	2	2	1	1	12
newa005	C148	2	66	2	1	1	4	1	3	2	0	0	7	3	0	1	0	1	30	3	1	1	1	1	1	1	1	1	1	9
newa006	C149	1	65	2	1	1	2	1	3	2	2	2	7	3	0	1	0	1	30	3	1	1	1	1	1	1	1	1	1	9
newa007	B415	1	65	2	1	1	3	1	3	2	0	0	7	3	0	1	0	1	30	3	1	1	1	1	1	1	1	1	1	9
newa008	D415	1	67	2	1	1	2	1	3	2	1	1	7	3	5	2	2	2	25	3	1	1	1	1	1	1	1	1	1	9
newa009	E398	1	67	2	1	1	4	1	2	3	1	1	7	3	4	2	0	1	4	2	2	1	3	1	1	1	3	1	2	15
newa010	D447	2	72	3	2	0	6	1	2	3	2	2	4	2	0	1	0	1	0	1	1	1	1	1	1	1	1	1	1	9
newa011	D437	2	67	2	2	0	3	1	3	2	2	2	7	3	3	2	0	1	30	3	1	1	2	1	1	1	4	1	1	13
newa012	D295	1	70	3	1	1	6	1	3	2	4	2	5	2	0	1	0	1	30	3	1	1	2	1	2	1	1	1	2	12
newa013	C357	1	68	2	1	1	2	1	4	1	1	1	7	3	3	2	0	1	0	1	1	1	1	1	1	1	1	1	1	9
newa015	D332	1	65	2	1	1	6	1	3	2	0	0	7	3	0	1	0	1	0	1	1	1	1	1	1	1	1	1	1	9
newa016	B312	1	67	2	1	1	2	1	2	3	0	0	7	3	0	1	0	1	30	3	1	1	1	1	1	1	1	1	1	9
newa017	C315	1	67	2	1	1	6	1	3	2	1	1	7	3	4	2	0	1	0	1	1	1	1	1	1	1	1	1	1	9
newa018	C270	1	74	3	1	1	6	1	5	1	0	0	6	2	0	1	0	1	30	3	1	1	1	1	1	1	1	1	1	9
newa020	E306	1	72	3	1	1	4	1	1	3	3	2	7	3	0	1	0	1	0	1	1	1	2	1	1	1	1	1	1	10
newa022	B353	2	65	2	2	0	3	1	3	2	0	0	7	3	2	2	0	1	30	3	1	1	1	1	1	1	1	1	1	9
newa024	C320	1	78	4	1	1	2	1	2	3	4	2	6	2	0	1	0	1	2	2	1	1	2	2	2	2	2	1	1	14
newa026	B358	1	65	2	1	1	6	1	4	1	1	1	7	3	0	1	0	1	30	3	1	1	1	1	1	1	1	1	1	9
newa027	D409	2	73	3	4	0	6	1	3	2	1	1	7	3	10	2	0	1	5	2	1	1	1	1	1	1	1	1	1	9
newa028	D357	2	76	4	1	1	6	1	2	3	1	1	7	3	14	2	0	1	0	1	1	1	2	1	1	1	1	1	1	10
newa029	B409	1	80	5	1	1	6	1	3	2	1	1	7	3	0	1	0	1	30	3	1	1	1	1	1	1	1	1	1	9
newa030	B393	2	68	2	4	0	6	1	3	2	2	2	7	3	0	1	0	1	30	3	1	1	1	1	1	1	1	1	1	9
newa032	D411	1	73	3	1	1	6	1	3	2	2	2	7	3	30	3	0	1	30	3	1	1	1	1	1	1	1	1	1	9
newa033	C334	2	78	4	2	0	5	1	4	1	0	0	6	2	0	1	0	1	30	3	1	1	1	1	1	1	1	1	1	9
newa034	D373	1	68	2	1	1	6	1	3	2	0	0	7	3	0	1	0	1	0	1	1	1	2	1	1	1	1	1	1	10
newa035	C345	1	70	3	1	1	4	1	4	1	1	1	7	3	0	1	0	1	30	3	1	1	1	1	1	1	1	1	1	9
newa036	C378	1	65	2	1	1	6	1	3	2	2	2	7	3	0	1	0	1	5	2	1	1	1	1	1	1	1	1	1	9
newa038	C395	2	67	2	2	0	5	1	2	3	6	2	7	3	10	2	0	1	20	3	1	1	3	1	2	2	7	2	2	21
newa039	B399	1	70	3	2	0	2	1	3	2	0	0	7	3	0	1	0	1	30	3	1	1	2	1	2	1	1	1	1	11
newa040	C392	2	67	2	1	1	3	1	4	1	1	1	5	2	0	1	0	1	30	3	1	1	1	1	1	1	1	1	1	9
newa041	E380	1	66	2	1	1	2	1	4	1	0	0	7	3	3	2	0	1	30	3	1	1	1	1	1	1	1	1	1	9
newa042	C346	1	68	2	1	1	5	1	3	2	1	1	7	3	0	1	0	1	30	3	1	1	2	1	1	1	1	1	1	10
newa043	C382	1	68	2	1	1	2	1	1	3	1	1	7	3	0	1	0	1	5	2	1	1	1	1	1	1	1	1	1	9
newa044	D386	1	68	2	1	1	5	1	4	1	2	2	7	3	0	1	0	1	30	3	1	1	1	1	1	1	1	1	1	9
newa045	E415	1	65	2	1	1	6	1	3	2	3	2	7	3	0	1	0	1	0	1	1	1	1	1	1	1	1	1	1	9
newa047	B437	1	68	2	1	1	4	1	3	2	0	0	7	3	0	1	0	1	30	3	1	1	1	1	1	1	1	1	1	9
newa049	E401	1	70	3	1	1	3	1	2	3	3	2	7	3	0	1	0	1	30	3	1	1	1	1	1	1	1	1	1	9
newa050	E409	1	69	2	1	1	5	1	3	2	3	2	7	3	0	1	0	1	30	3	1	1	1	1	1	1	1	1	1	9
newa051	B471	1	67	2	1	1	3	1	4	1	0	0	7	3	0	1	0	1	30	3	1	1	1	1	1	1	1	1	1	9
newa052	E436	1	65	2	2	0	3	1	3	2	1	1	7	3	0	1	0	1	30	3	2	1	2	1	1	1	1	2	1	12
newa053	D466	2	65	2	4	0	5	1	2	3	0	0	7	3	0	1	0	1	30	3	1	1	1	1	1	1	1	1	1	9
newa054	C379	2	79	4	3	0	1	0	3	2	0	0	5	2	0	1	0	1	20	3	1	1	1	1	1	1	1	1	1	9
newa058	D487	2	66	2	1	1	2	1	3	2	1	1	7	3	2	2	0	1	30	3	1	1	1	1	1	1	1	1	1	9
newa059	D493	2	73	3	1	1	4	1	1	3	1	1	7	3	0	1	0	1	20	3	1	1	1	1	1	1	1	1	1	9
newc001	C286	1	74	3	1	1	4	1	1	3	5	2	4	2	0	1	0	1	10	2	7	7	7	1	1	6	6	2	2	39
newc002	C406	2	69	2	1	1	4	1	2	3	0	0	6	2	0	1	0	1	30	3	1	1	1	1	1	1	1	1	1	9
newf001	D213	1	71	3	1	1	6	1	3	2	0	0	7	3	0	1	0	1	30	3	1	1	1	1	1	1	1	7	1	15
newf002	C163	2	68	2	1	1	3	1	2	3	2	2	7	3	0	1	0	1	0	1	1	1	1	1	1	1	1	1	1	9
newf003	D350	1	68	2	1	1	6	1	3	2	1	1	7	3	0	1	0	1	30	3	1	1	1	1	1	1	1	1	1	9
newf009	E337	2	69	2	1	1	5	1	3	2	1	1	7	3	0	1	0	1	30	3	1	1	1	1	1	1	1	1	1	9
newf011	E400	1	66	2	1	1	6	1	3	2	0	0	7	3	0	1	0	1	30	3	1	1	1	1	1	1	1	1	1	9
newf012	E384	1	70	3	1	1	4	1	2	3	4	2	7	3	0	1	0	1	20	3	2	2	2	2	2	2	2	2	2	18
newf013	C283	2	72	3	1	1	6	1	2	3	2	2	7	3	0	1	0	1	30	3	1	1	1	1	1	1	1	1	1	9
newf014	D406	2	74	3	1	1	4	1	2	3	0	0	7	3	3	2	0	1	30	3	1	1	1	1	1	1	1	1	1	9
newf015	C272	2	66	2	3	0	3	1	2	3	2	2	6	2	4	2	0	1	7	2	1	1	3	1	1	1	1	1	2	12
newf016	D310	2	68	2	1	1	3	1	2	3	2	2	7	3	30	3	0	1	0	1	1	1	1	1	1	1	1	1	1	9
newf017	E399	2	65	2	2	0	7	1	2	3	1	1	7	3	0	1	0	1	30	3	1	1	1	1	1	1	1	1	1	9
newf018	E417	2	67	2	1	1	6	1	2	3	2	2	7	3	3	2	0	1	30	3	1	1	1	1	1	1	1	1	1	9
newf019	B374	1	67	2	1	1	5	1	3	2	2	2	7	3	1	2	0	1	30	3	1	1	2	1	2	1	1	1	1	11
newf020	D376	2	67	2	1	1	3	1	3	2	1	1	5	2	0	1	0	1	30	3	1	1	2	1	1	1	1	1	1	10
NEWF022	D394	1	78	4	1	1	4	1	2	3	2	2	7	3	0	1	0	1	30	3	1	1	2	1	1	1	1	1	1	10
newf023	D472	2	67	2	1	1	5	1	3	2	0	0	7	3	10	2	0	1	20	3	1	1	1	1	1	1	1	1	1	9
newf024	C374	1	69	2	1	1	6	1	2	3	4	2	6	2	0	1	0	1	0	1	1	1	1	1	1	1	1	1	1	9
newf026	E466	1	67	2	1	1	6	1	3	2	1	1	7	3	0	1	0	1	15	3	1	1	1	1	1	1	1	1	1	9
newf027	E464	1	71	3	1	1	4	1	2	3	2	2	4	2	30	3	0	1	0	1	2	4	2	1	1	2	2	1	1	16
newf028	D488	2	67	2	1	1	4	1	2	3	4	2	7	3	21	3	10	2	30	3	1	1	1	1	1	1	1	1	1	9
newf029	C399	1	71	3	1	1	4	1	4	1	0	0	7	3	0	1	0	1	0	1	1	1	1	1	1	1	1	1	1	9
newf030	D464	1	79	4	1	1	2	1	3	2	1	1	7	3	0	1	0	1	30	3	1	1	1	1	1	1	1	1	1	9
newf031	D489	2	65	2	1	1	4	1	2	3	1	1	7	3	3	2	0	1	0	1	1	1	1	1	1	1	1	1	1	9
newh001	D212	1	70	3	1	1	3	1	2	3	3	2	7	3	0	1	0	1	0	1	1	1	1	1	1	1	1	1	1	9
newh002	D211	2	68	2	1	1	2	1	2	3	3	2	7	3	3	2	0	1	0	1	2	2	2	2	2	2	2	2	2	18
newh003	E220	1	73	3	1	1	5	1	4	1	2	2	7	3	0	1	0	1	25	3	1	1	1	1	1	1	1	1	1	9
newh004	E221	2	70	3	1	1	5	1	4	1	1	1	7	3	0	1	0	1	25	3	1	1	1	1	1	1	1	1	1	9
newh008	C287	2	67	2	1	1	5	1	2	3	1	1	7	3	3	2	3	2	30	3	1	1	1	1	1	1	1	1	1	9
newh009	B311	2	68	2	2	0	5	1	3	2	0	0	7	3	0	1	0	1	30	3	1	1	1	1	1	1	1	1	1	9
newh011	D209	1	70	3	1	1	4	1	2	3	4	2	7	3	3	2	0	1	0	1	1	1	1	1	1	1	1	1	1	9
newh013	D217	1	76	4	3	0	6	1	2	3	3	2	7	3	2	2	0	1	25	3	1	1	1	1	1	1	1	1	1	9
newh016	D241	2	80	5	3	0	6	1	3	2	1	1	7	3	0	1	0	1	0	1	1	1	2	1	1	1	1	1	2	11
newh017	B338	1	70	3	1	1	4	1	3	2	2	2	7	3	0	1	0	1	30	3	1	1	2	1	1	1	2	1	2	12
newh018	D262	2	68	2	1	1	6	1	4	1	1	1	3	2	0	1	0	1	4	2	1	1	1	1	1	1	1	1	1	9
newh019	D194	2	67	2	1	1	6	1	2	3	2	2	7	3	0	1	0	1	30	3	1	1	1	1	2	1	1	1	1	10
newh020	D349	2	73	3	3	0	6	1	2	3	2	2	7	3	0	1	0	1	30	3	1	1	1	1	1	1	1	1	1	9
newh022	B370	1	68	2	3	0	4	1	1	3	4	2	7	3	0	1	0	1	30	3	1	1	1	1	1	1	1	1	1	9
newh024	D276	1	65	2	1	1	5	1	2	3	3	2	5	2	0	1	0	1	30	3	1	1	1	1	1	1	1	1	1	9
newj002	E323	2	76	4	1	1	5	1	3	2	1	1	7	3	0	1	0	1	30	3	1	1	2	1	1	1	1	1	1	10
newj003	E287	2	71	3	1	1	3	1	4	1	1	1	7	3	0	1	0	1	30	3	1	1	1	1	1	1	1	1	1	9
newj004	B243	1	66	2	1	1	2	1	3	2	1	1	7	3	0	1	0	1	30	3	1	1	1	1	1	1	1	1	1	9
newj005	E233	1	65	2	2	0	6	1	3	2	2	2	7	3	7	2	0	1	30	3	1	1	1	1	1	1	1	1	1	9
newj006	D391	1	81	5	3	0	6	1	2	3	3	2	7	3	0	1	0	1	30	3	1	1	2	1	1	1	1	1	1	10
newj007	C212	1	67	2	1	1	3	1	3	2	2	2	7	3	0	1	0	1	0	1	1	1	1	1	1	1	1	1	1	9
newj008	C242	1	74	3	1	1	6	1	3	2	3	2	7	3	0	1	0	1	1	2	1	1	1	1	1	1	1	1	1	9
newj009	C241	2	70	3	1	1	6	1	2	3	0	0	7	3	2	2	0	1	0	1	1	1	1	1	1	1	1	1	1	9
newj010	D337	2	66	2	1	1	6	1	3	2	2	2	7	3	7	2	0	1	10	2	2	2	3	1	1	1	5	1	2	18
newj011	B395	2	66	2	4	0	4	1	3	2	4	2	5	2	0	1	0	1	20	3	1	1	1	1	1	1	1	1	1	9
newj012	E370	2	65	2	1	1	3	1	2	3	1	1	7	3	0	1	0	1	0	1	1	1	1	1	1	1	1	1	1	9
newj013	C362	2	72	3	3	0	3	1	2	3	0	0	7	3	0	1	0	1	0	1	1	1	2	1	1	1	1	1	1	10
newj014	E385	1	67	2	1	1	2	1	3	2	1	1	7	3	0	1	0	1	30	3	1	1	1	1	1	1	1	1	1	9
newj015	D431	1	76	4	2	0	5	1	3	2	0	0	7	3	30	3	0	1	30	3	1	1	1	1	1	1	1	1	1	9
newj016	C407	1	68	2	1	1	4	1	3	2	1	1	7	3	0	1	0	1	0	1	1	1	1	1	1	1	1	1	1	9
newj017	D438	2	68	2	1	1	4	1	2	3	2	2	7	3	2	2	0	1	30	3	1	1	1	1	1	1	1	1	1	9
newl001	B404	1	66	2	1	1	2	1	5	1	1	1	7	3	3	2	0	1	27	3	1	1	1	1	1	1	1	1	1	9
newm001	D301	1	73	3	1	1	4	1	4	1	1	1	7	3	0	1	0	1	30	3	1	1	1	1	1	1	1	1	1	9
newm002	C204	2	65	2	2	0	2	1	4	1	0	0	7	3	14	2	0	1	0	1	1	1	2	1	1	1	1	1	1	10
newp001	C203	1	70	3	1	1	4	1	3	2	0	0	7	3	0	1	0	1	30	3	1	1	1	1	1	1	1	1	1	9
newp002	C240	2	72	3	1	1	6	1	2	3	0	0	7	3	0	1	0	1	30	3	1	1	1	1	1	1	1	1	1	9
newp003	D503	1	65	2	1	1	7	1	3	2	4	2	7	3	4	2	2	2	20	3	1	1	1	1	1	1	1	1	1	9
newt001	B356	1	67	2	1	1	4	1	5	1	0	0	7	3	0	1	0	1	30	3	1	1	1	1	1	1	1	1	1	9
newt002	C264	2	77	4	1	1	6	1	3	2	1	1	4	2	0	1	0	1	0	1	1	1	1	1	1	1	1	1	1	9
newt003	C265	1	79	4	1	1	6	1	2	3	3	2	7	3	0	1	0	1	0	1	2	1	1	1	1	1	1	1	2	11
newt004	B420	2	66	2	1	1	4	1	2	3	0	0	4	2	5	2	5	2	25	3	1	1	2	1	1	1	1	1	1	10
newt005	E377	1	66	2	1	1	6	1	1	3	4	2	7	3	0	1	0	1	30	3	1	1	2	2	2	2	2	1	2	15
newt008	D358	1	75	4	1	1	4	1	2	3	0	0	7	3	3	2	0	1	27	3	1	1	1	1	1	1	1	1	1	9
newt009	B385	1	75	4	1	1	6	1	4	1	2	2	5	2	5	2	3	2	30	3	1	1	1	1	1	1	1	1	1	9
newt010	B380	2	65	2	2	0	3	1	2	3	0	0	7	3	10	2	0	1	25	3	1	1	1	1	1	1	1	1	1	9
newt011	E349	1	77	4	1	1	5	1	2	3	0	0	7	3	0	1	0	1	30	3	1	1	2	1	1	1	1	1	1	10
newt012	C347	2	67	2	1	1	3	1	2	3	0	0	7	3	0	1	0	1	30	3	1	1	1	1	1	1	1	1	1	9
newt014	E434	1	65	2	4	0	6	1	3	2	1	1	7	3	3	2	0	1	15	3	1	1	1	1	1	1	1	1	1	9
newt015	D433	1	65	2	1	1	4	1	2	3	1	1	7	3	0	1	0	1	30	3	1	1	1	1	1	1	1	1	1	9
newt016	E463	2	65	2	1	1	3	1	2	3	1	1	7	3	7	2	1	2	28	3	1	1	1	1	1	1	1	1	1	9
newt017	E433	2	69	2	1	1	3	1	2	3	0	0	7	3	0	1	0	1	30	3	2	2	3	3	3	3	3	3	2	24
newt018	B465	2	66	2	3	0	2	1	4	1	0	0	7	3	0	1	0	1	30	3	1	1	1	1	1	1	1	1	1	9
newt019	D463	1	69	2	3	0	6	1	2	3	4	2	7	3	0	1	0	1	30	3	1	1	1	1	1	1	1	1	1	9
newy001	C206	2	70	3	2	0	4	1	2	3	2	2	7	3	7	2	0	1	30	3	1	1	1	1	1	1	1	1	1	9
newy002	D312	1	72	3	1	1	6	1	2	3	0	0	7	3	3	2	0	1	0	1	1	1	1	1	1	1	1	1	1	9
newy006	E354	2	70	3	1	1	3	1	3	2	0	0	4	2	0	1	0	1	30	3	1	1	2	1	1	1	1	1	2	11
newy007	D331	1	76	4	1	1	3	1	3	2	2	2	7	3	3	2	0	1	30	3	1	1	1	1	1	1	1	1	1	9
newy008	C372	1	79	4	1	1	6	1	2	3	1	1	7	3	0	1	0	1	0	1	2	2	3	1	1	1	1	1	3	15
newy010	D206	1	68	2	1	1	4	1	3	2	2	2	7	3	0	1	0	1	0	1	1	1	1	1	1	1	1	1	1	9
newy012	E211	1	66	2	1	1	5	1	4	1	0	0	2	2	7	2	0	1	30	3	1	1	1	1	1	1	1	1	1	9
newy013	C168	1	79	4	1	1	5	1	4	1	1	1	7	3	0	1	0	1	0	1	1	1	1	1	1	1	1	1	1	9
newy014	C233	2	65	2	3	0	6	1	4	1	0	0	7	3	4	2	0	1	26	3	1	1	1	1	1	1	1	1	1	9
newy015	C232	2	73	3	1	1	5	1	2	3	1	1	7	3	0	1	0	1	30	3	1	1	1	1	1	1	1	1	1	9
newy016	C194	1	66	2	1	1	4	1	2	3	0	0	7	3	4	2	0	1	0	1	1	1	3	1	1	1	2	1	2	13
newy018	C169	1	65	2	99	0	6	1	3	2	0	0	7	3	3	2	0	1	0	1	1	1	1	1	1	1	1	1	1	9
newy019	D147	1	68	2	99	0	99	1	3	2	1	1	7	3	3	2	0	1	27	3	1	1	1	1	1	1	1	1	1	9
newy022	E249	1	73	3	1	1	6	1	4	1	4	2	3	2	0	1	0	1	30	3	1	1	1	1	1	1	1	1	1	9
newy023	E250	2	65	2	1	1	5	1	3	2	1	1	3	2	0	1	0	1	30	3	1	1	1	1	1	1	1	1	1	9
newy024	E395	1	66	2	1	1	5	1	2	3	1	1	7	3	20	3	0	1	30	3	1	1	1	1	1	1	1	1	1	9
newy025	C349	2	66	2	2	0	3	1	4	1	0	0	7	3	0	1	0	1	30	3	1	1	1	1	1	1	1	1	1	9
newy027	E406	2	74	3	1	1	4	1	4	1	3	2	7	3	0	1	0	1	15	3	1	1	1	1	1	2	2	1	1	11
newy028	E405	1	81	5	1	1	5	1	3	2	1	1	5	2	0	1	0	1	30	3	1	1	1	1	1	1	1	1	1	9
newy031	C308	2	66	2	1	1	3	1	2	3	2	2	5	2	1	2	1	2	0	1	1	1	2	1	1	1	1	1	2	11
newy033	C267	2	70	3	1	1	6	1	3	2	2	2	5	2	0	1	0	1	0	1	1	1	3	2	1	2	2	1	1	14
newy034	D378	1	68	2	1	1	6	1	2	3	1	1	7	3	0	1	0	1	0	1	1	1	1	1	1	1	1	1	1	9
newy035	E416	1	67	2	1	1	6	1	4	1	0	0	7	3	0	1	0	1	0	1	1	1	1	1	1	1	1	1	1	9
newy037	D405	1	70	3	3	0	5	1	2	3	2	2	7	3	0	1	0	1	25	3	1	1	2	1	1	1	1	1	1	10
newy038	D398	1	65	2	1	1	6	1	4	1	0	0	7	3	0	1	0	1	30	3	1	1	1	1	1	1	1	1	1	9
newy039	E456	1	66	2	1	1	3	1	3	2	3	2	2	2	14	2	0	1	15	3	1	1	1	1	1	1	1	1	1	9
newy040	C400	2	69	2	1	1	2	1	3	2	1	1	7	3	6	2	6	2	0	1	1	1	1	1	1	1	1	1	1	9
newy041	B414	1	66	2	1	1	2	1	2	3	1	1	7	3	0	1	0	1	30	3	1	1	2	1	3	1	1	1	2	13
newy042	E407	1	73	3	1	1	3	1	2	3	1	1	7	3	0	1	0	1	30	3	1	1	1	1	1	1	1	1	1	9
newy043	C405	2	68	2	4	0	6	1	3	2	1	1	7	3	0	1	0	1	30	3	1	1	1	1	1	1	1	1	1	9
newy044	D461	1	78	4	1	1	4	1	2	3	0	0	3	2	21	3	0	1	30	3	1	1	1	1	2	1	1	1	1	10
newy045	E427	2	72	3	2	0	3	1	4	1	0	0	7	3	0	1	0	1	30	3	1	1	1	1	1	1	1	1	1	9
newy046	D486	2	66	2	1	1	3	1	4	1	0	0	7	3	0	1	0	1	30	3	1	1	2	1	1	1	1	1	1	10
newy047	D485	1	66	2	1	1	4	1	3	2	0	0	7	3	0	1	0	1	0	1	1	1	1	1	1	1	1	1	1	9
newy048	D465	2	69	2	1	1	6	1	3	2	0	0	7	3	3	2	0	1	20	3	1	1	1	1	1	1	1	1	1	9
newy049	B469	1	66	2	1	1	6	1	4	1	2	2	7	3	0	1	0	1	30	3	1	1	1	1	1	1	1	1	1	9
newy050	B470	2	68	2	1	1	6	1	3	2	3	2	7	3	0	1	0	1	30	3	1	1	1	1	1	1	1	1	1	9
newy051	D500	1	82	5	1	1	2	1	3	2	1	1	7	3	10	2	0	1	0	1	2	2	2	2	2	7	7	7	1	32
nsek001	B272	2	77	4	1	1	4	1	1	3	0	0	7	3	12	2	0	1	0	1	2	1	2	1	2	2	3	1	2	16
nsek002	B249	1	68	2	1	1	3	1	4	1	1	1	7	3	0	1	0	1	30	3	1	1	1	1	1	1	1	1	1	9
nsek003	B381	1	72	3	1	1	2	1	4	1	2	2	7	3	7	2	0	1	30	3	1	1	1	1	1	1	1	1	1	9
nsek004	D351	1	65	2	4	0	4	1	1	3	3	2	4	2	0	1	0	1	0	1	1	1	1	1	1	1	1	1	1	9
nsey001	B285	2	65	2	1	1	3	1	3	2	0	0	7	3	0	1	0	1	30	3	1	1	1	1	1	1	1	1	1	9
nsey004	B235	2	70	3	1	1	2	1	2	3	2	2	7	3	0	1	0	1	30	3	1	1	1	1	1	1	1	1	1	9
nsey005	B234	1	75	4	1	1	2	1	4	1	1	1	7	3	0	1	0	1	30	3	1	1	1	1	1	1	1	1	1	9
ntwj001	C176	2	75	4	1	1	4	1	5	1	0	0	3	2	3	2	0	1	30	3	1	1	1	1	1	1	1	1	1	9
ntwk002	C300	2	76	4	1	1	1	0	4	1	0	0	7	3	30	3	0	1	0	1	2	2	2	1	1	2	2	1	2	15
omeh001	E360	1	68	2	1	1	2	1	5	1	2	2	7	3	0	1	0	1	30	3	1	1	1	1	1	1	1	1	1	9
opua001	D456	1	69	2	1	1	5	1	3	2	2	2	7	3	5	2	5	2	0	1	1	1	1	1	2	1	1	1	1	10
Opuw001	B355	2	67	2	1	1	3	1	4	1	0	0	7	3	0	1	0	1	30	3	1	1	1	1	1	1	1	1	1	9
otef002	E212	2	73	3	1	1	4	1	2	3	1	1	7	3	7	2	0	1	25	3	1	1	1	1	1	1	1	1	1	9
otnh002	E068	2	72	3	1	1	1	0	2	3	3	2	7	3	0	1	0	1	30	3	1	1	1	1	1	1	1	1	1	9
otnh003	E071	2	72	3	1	1	3	1	2	3	1	1	7	3	0	1	0	1	30	3	1	1	1	1	1	1	1	1	1	9
otnk001	E073	2	78	4	3	0	2	1	1	3	1	1	7	3	0	1	0	1	30	3	1	1	3	1	2	1	1	1	2	13
otnk002	E074	2	68	2	1	1	2	1	2	3	3	2	7	3	10	2	0	1	20	3	1	1	1	1	1	1	1	1	1	9
otnk003	E063	1	67	2	1	1	2	1	2	3	2	2	7	3	0	1	30	3	30	3	1	1	1	1	1	1	1	1	1	9
otnk004	E064	2	67	2	1	1	3	1	2	3	0	0	7	3	4	2	4	2	30	3	1	1	1	1	2	1	1	1	1	10
otnk005	E065	2	81	5	1	1	1	0	2	3	1	1	7	3	30	3	0	1	0	1	1	1	1	1	3	1	2	1	3	14
otnk006	E066	2	67	2	1	1	2	1	1	3	1	1	7	3	0	1	0	1	0	1	1	1	2	1	1	1	1	1	2	11
otny001	E072	2	69	2	1	1	2	1	3	2	0	0	7	3	0	1	0	1	30	3	1	1	1	1	1	1	1	1	1	9
otny004	E067	1	66	2	1	1	4	1	3	2	1	1	7	3	0	1	0	1	30	3	1	1	1	1	1	1	1	1	1	9
otny005	E069	2	65	2	1	1	2	1	4	1	1	1	7	3	0	1	0	1	30	3	1	1	1	1	1	1	1	1	1	9
otny006	E070	1	73	3	1	1	3	1	2	3	1	1	5	2	0	1	0	1	30	3	1	1	2	1	1	1	1	1	1	10
pccc001	E013	2	74	3	1	1	2	1	3	2	0	0	7	3	0	1	0	1	30	3	1	1	1	1	1	1	1	1	1	9
pccc006	D174	2	77	4	1	1	2	1	2	3	0	0	7	3	0	1	0	1	30	3	1	1	2	1	1	1	1	1	1	10
pccc009	E020	2	82	5	1	1	6	1	2	3	3	2	7	3	0	1	7	2	20	3	1	1	2	1	1	1	1	1	1	10
pccc010	E004	2	67	2	1	1	4	1	4	1	0	0	7	3	7	2	0	1	30	3	1	1	1	1	1	1	1	1	1	9
pccc011	E019	2	70	3	3	0	2	1	3	2	0	0	7	3	0	1	0	1	30	3	1	1	1	1	2	1	1	1	1	10
pcch001	E008	2	73	3	1	1	2	1	2	3	3	2	7	3	0	1	0	1	0	1	1	1	1	1	1	1	1	1	1	9
pcck001	E003	2	79	4	1	1	2	1	2	3	3	2	7	3	2	2	0	1	30	3	7	7	2	1	2	7	7	7	2	42
pcck003	E007	2	70	3	1	1	4	1	2	3	0	0	7	3	0	1	0	1	0	1	1	1	1	1	1	1	1	1	1	9
pcck004	E012	2	78	4	1	1	2	1	2	3	0	0	7	3	0	1	0	1	20	3	1	1	1	1	1	1	1	1	1	9
pccs003	D177	2	67	2	1	1	4	1	3	2	2	2	7	3	0	1	0	1	30	3	1	1	1	1	1	1	1	1	1	9
pccs006	E014	1	78	4	1	1	3	1	4	1	2	2	7	3	0	1	0	1	30	3	1	1	1	1	1	1	1	1	1	9
pcct001	E006	1	68	2	3	0	6	1	2	3	1	1	7	3	0	1	2	2	20	3	1	1	2	1	1	1	1	1	1	10
pcct003	E018	1	80	5	1	1	2	1	3	2	3	2	6	2	0	1	0	1	30	3	1	1	1	1	1	1	1	1	2	10
pcct004	E016	2	71	3	1	1	1	0	3	2	2	2	7	3	0	1	0	1	30	3	1	1	1	1	1	1	1	1	1	9
pcct007	E005	2	67	2	1	1	4	1	2	3	2	2	7	3	0	1	0	1	0	1	1	1	2	1	1	1	1	1	1	10
pcct008	E002	1	71	3	1	1	5	1	2	3	3	2	7	3	1	2	0	1	0	1	1	1	1	1	1	1	1	1	1	9
pcct010	E017	2	82	5	3	0	3	1	1	3	1	1	7	3	15	3	0	1	7	2	1	1	1	1	1	1	2	1	1	10
pcct011	C365	2	80	5	3	0	3	1	2	3	3	2	7	3	30	3	0	1	30	3	1	1	2	1	1	2	5	1	1	15
pcct012	D175	1	67	2	1	1	4	1	3	2	3	2	7	3	0	1	0	1	30	3	1	1	1	1	1	1	1	1	1	9
pcct013	D176	2	67	2	1	1	2	1	2	3	2	2	7	3	0	1	0	1	30	3	1	1	1	1	2	1	1	1	1	10
pccw001	D173	1	76	4	1	1	5	1	2	3	5	2	7	3	0	1	0	1	0	1	2	2	2	1	1	1	1	1	2	13
pccw002	C366	2	69	2	3	0	4	1	3	2	3	2	7	3	0	1	0	1	25	3	1	1	2	1	1	1	1	1	1	10
pccw003	D172	2	74	3	1	1	5	1	3	2	2	2	7	3	0	1	0	1	0	1	1	1	2	1	1	1	2	1	1	11
pccw004	E009	2	68	2	1	1	2	1	4	1	2	2	4	2	0	1	0	1	30	3	1	1	1	1	1	1	1	1	1	9
pccy001	E015	2	70	3	1	1	2	1	3	2	0	0	7	3	0	1	0	1	30	3	1	1	2	1	1	1	1	1	1	10
pccy002	E010	2	75	4	1	1	4	1	2	3	1	1	7	3	2	2	0	1	25	3	1	1	1	1	1	1	1	1	1	9
pccy007	E011	1	74	3	1	1	6	1	2	3	1	1	7	3	0	1	0	1	25	3	1	1	1	1	1	1	1	1	1	9
POP_13080025_1	D224	1	69	2	1	1	5	1	4	1	3	2	7	3	0	1	1	2	28	3	1	1	1	1	1	1	1	1	1	9
POP_13080027_1	D341	1	73	3	1	1	3	1	2	3	2	2	7	3	0	1	0	1	0	1	1	1	1	1	1	1	1	1	1	9
POP_13080027_2	D342	2	69	2	1	1	2	1	3	2	1	1	7	3	3	2	0	1	0	1	1	1	1	1	1	1	1	1	1	9
POP_13080050_1	C147	2	69	2	1	1	3	1	2	3	1	1	7	3	7	2	0	1	0	1	1	1	1	1	1	1	1	1	1	9
POP_13080050_2	C145	1	70	3	1	1	3	1	3	2	0	0	5	2	3	2	0	1	0	1	1	1	2	1	1	1	1	1	1	10
POP_13080096_1	E243	1	71	3	1	1	6	1	4	1	1	1	7	3	0	1	6	2	15	3	1	1	1	1	1	1	1	1	1	9
POP_13080155_1	B460	1	65	2	1	1	4	1	3	2	0	0	7	3	2	2	0	1	28	3	1	1	1	1	1	1	1	1	1	9
POP_13090042_1	C225	2	68	2	3	0	2	1	2	3	1	1	7	3	0	1	0	1	30	3	1	1	1	1	1	1	1	1	1	9
POP_13090188_1	E245	1	73	3	1	1	6	1	2	3	2	2	7	3	0	1	0	1	20	3	1	1	2	1	1	1	1	1	1	10
POP_13090219_1	B407	1	68	2	1	1	4	1	2	3	3	2	7	3	0	1	0	1	30	3	1	1	1	1	1	1	1	1	1	9
POP_13090252_1	C150	2	71	3	1	1	3	1	2	3	1	1	7	3	0	1	0	1	30	3	1	1	2	1	1	1	1	1	2	11
POP_13090363_1	C200	1	81	5	1	1	6	1	2	3	1	1	7	3	0	1	0	1	30	3	1	1	1	1	1	1	1	1	1	9
POP_13090433_1	D268	2	72	3	3	0	1	0	2	3	3	2	7	3	0	1	0	1	30	3	1	1	1	1	1	1	1	1	1	9
POP_13090452_1	E430	1	71	3	1	1	4	1	2	3	0	0	7	3	0	1	0	1	30	3	1	1	1	1	1	1	1	1	1	9
POP_13090477_1	D273	1	65	2	1	1	4	1	4	1	0	0	7	3	0	1	0	1	15	3	1	1	1	1	1	1	1	1	1	9
POP_13090493_1	B232	2	78	4	3	0	3	1	3	2	1	1	7	3	0	1	0	1	0	1	1	1	1	1	1	1	1	1	1	9
POP_13090541_1	E444	2	68	2	1	1	3	1	4	1	1	1	7	3	14	2	0	1	30	3	1	1	1	1	2	1	1	1	1	10
POP_13090554_1	C224	2	71	3	1	1	6	1	4	1	1	1	7	3	0	1	0	1	30	3	1	1	1	1	1	1	1	1	1	9
POP_13090554_2	C223	1	78	4	1	1	3	1	3	2	1	1	5	2	0	1	0	1	30	3	1	1	1	1	1	1	1	1	1	9
POP_13090556_1	E244	1	67	2	1	1	5	1	2	3	3	2	7	3	0	1	0	1	10	2	1	1	1	1	3	1	1	1	1	11
POP_13090609_1	E301	2	70	3	1	1	2	1	3	2	2	2	7	3	0	1	0	1	30	3	1	1	1	1	1	1	1	1	1	9
POP_13090611_1	E285	2	70	3	1	1	4	1	2	3	2	2	3	2	0	1	0	1	20	3	2	1	2	1	1	1	1	1	2	12
POP_13090638_1	E223	1	80	5	1	1	3	1	2	3	1	1	7	3	0	1	0	1	30	3	1	1	1	1	1	1	1	1	1	9
POP_13090695_1	C330	1	75	4	1	1	3	1	2	3	2	2	7	3	0	1	0	1	0	1	1	1	1	1	1	1	1	1	1	9
POP_13090695_2	C331	2	72	3	1	1	3	1	3	2	0	0	7	3	0	1	0	1	30	3	1	1	1	1	1	1	1	1	1	9
POP_13090749_1	D058	2	72	3	3	0	2	1	2	3	3	2	7	3	1	2	0	1	0	1	1	1	1	1	1	1	1	5	1	13
POP_13090815_1	C160	1	67	2	1	1	4	1	3	2	1	1	7	3	0	1	0	1	0	1	1	1	1	1	1	1	1	1	1	9
POP_13090874_1	C164	2	66	2	1	1	6	1	3	2	0	0	7	3	0	1	0	1	22	3	1	1	1	1	1	1	1	1	1	9
POP_13090913_1	C302	2	74	3	1	1	3	1	2	3	1	1	7	3	0	1	0	1	0	1	5	5	3	1	2	2	2	1	5	26
POP_13100016_1	C174	2	77	4	1	1	3	1	3	2	1	1	4	2	0	1	0	1	30	3	1	1	1	1	1	1	1	1	1	9
POP_13100074_1	D267	2	68	2	4	0	4	1	3	2	0	0	7	3	0	1	0	1	30	3	1	1	1	1	1	1	1	1	1	9
POP_13100101_1	B314	1	72	3	1	1	6	1	4	1	0	0	7	3	1	2	0	1	30	3	1	1	1	1	1	1	1	1	1	9
POP_13100105_1	C274	2	71	3	3	0	2	1	2	3	1	1	4	2	0	1	0	1	30	3	1	1	4	1	1	1	1	1	1	12
POP_13100120_1	C213	1	70	3	1	1	3	1	3	2	1	1	4	2	7	2	0	1	7	2	1	1	1	1	1	1	1	1	1	9
POP_13100286_1	C217	1	66	2	1	1	2	1	3	2	3	2	7	3	0	1	0	1	0	1	1	1	2	1	1	1	1	1	1	10
POP_13100296_1	E278	1	71	3	1	1	1	0	1	3	5	2	7	3	20	3	0	1	10	2	2	1	2	1	2	2	2	1	1	14
POP_13100298_1	C231	1	75	4	1	1	3	1	4	1	0	0	7	3	0	1	0	1	30	3	1	1	1	1	1	1	1	1	1	9
POP_13100315_1	D266	2	68	2	1	1	7	1	3	2	3	2	3	2	0	1	0	1	30	3	1	1	2	1	1	1	1	1	1	10
POP_13100347_1	B424	1	68	2	1	1	3	1	2	3	1	1	2	2	0	1	0	1	30	3	1	1	1	1	1	1	1	1	1	9
POP_13100352_1	C228	1	66	2	2	0	3	1	2	3	4	2	7	3	0	1	30	3	0	1	7	7	7	1	1	1	1	1	4	30
POP_13100371_1	E230	1	74	3	1	1	4	1	3	2	2	2	7	3	0	1	0	1	30	3	1	1	1	1	1	1	1	1	1	9
POP_13100371_2	E231	2	70	3	1	1	1	0	4	1	1	1	7	3	0	1	0	1	30	3	1	1	1	1	1	1	1	1	1	9
POP_13100391_1	E164	2	67	2	4	0	4	1	3	2	3	2	7	3	0	1	0	1	30	3	1	1	1	1	1	1	1	1	1	9
POP_13100391_2	E215	2	65	2	99	0	7	1	3	2	3	2	4	2	0	1	0	1	25	3	1	1	1	1	1	1	1	1	1	9
POP_13100528_1	E264	1	68	2	1	1	2	1	2	3	1	1	7	3	0	1	0	1	30	3	2	1	2	1	2	1	1	1	2	13
POP_13100620_1	C151	1	70	3	1	1	3	1	3	2	1	1	2	2	0	1	0	1	27	3	1	1	1	1	1	1	1	1	1	9
POP_13100625_1	B371	1	74	3	2	0	6	1	2	3	2	2	7	3	0	1	0	1	30	3	1	1	1	1	1	1	1	1	1	9
POP_13100637_1	C259	2	75	4	3	0	3	1	4	1	0	0	5	2	14	2	0	1	0	1	1	1	1	1	1	1	1	1	1	9
POP_13110065_1	C218	2	68	2	3	0	2	1	1	3	0	0	7	3	0	1	0	1	30	3	1	1	1	1	1	1	1	1	1	9
POP_13110120_1	B343	2	67	2	1	1	2	1	3	2	0	0	7	3	0	1	0	1	30	3	1	1	1	1	1	1	1	1	1	9
POP_13110120_2	B344	1	75	4	1	1	3	1	4	1	1	1	7	3	0	1	0	1	30	3	1	1	1	1	1	1	1	1	1	9
POP_13110139_1	C189	1	67	2	3	0	2	1	2	3	1	1	7	3	0	1	0	1	0	1	1	1	3	1	1	1	2	1	1	12
POP_13110215_1	E254	1	77	4	1	1	5	1	2	3	5	2	7	3	10	2	0	1	15	3	2	2	2	1	2	1	1	1	2	14
POP_13110265_1	E319	1	74	3	1	1	4	1	4	1	1	1	7	3	0	1	0	1	30	3	1	1	1	1	1	1	1	1	1	9
POP_13110436_1	E284	2	70	3	3	0	2	1	2	3	1	1	7	3	0	1	0	1	30	3	1	1	2	1	1	1	1	1	1	10
POP_13110442_1	D252	1	78	4	1	1	6	1	4	1	1	1	7	3	2	2	0	1	30	3	1	1	1	1	1	1	1	1	1	9
POP_13110449_1	E269	1	69	2	1	1	3	1	1	3	3	2	7	3	0	1	0	1	20	3	1	1	1	1	1	1	1	1	1	9
POP_13110449_2	E270	2	67	2	1	1	2	1	3	2	0	0	7	3	0	1	0	1	30	3	1	1	1	1	1	1	1	1	1	9
POP_13110516_1	B463	1	70	3	1	1	4	1	3	2	3	2	7	3	10	2	0	1	20	3	1	1	1	1	1	1	1	1	1	9
POP_13110554_1	B391	1	68	2	1	1	2	1	2	3	2	2	7	3	0	1	0	1	30	3	1	1	1	1	1	1	1	1	1	9
POP_13120075_1	D323	2	65	2	2	0	2	1	2	3	0	0	7	3	0	1	0	1	0	1	1	1	2	1	1	1	1	1	2	11
POP_13120084_1	C268	1	67	2	1	1	4	1	2	3	1	1	7	3	7	2	0	1	23	3	1	1	1	1	1	1	1	1	1	9
POP_13120207_1	B341	1	75	4	1	1	6	1	3	2	0	0	7	3	0	1	0	1	30	3	2	2	3	1	1	1	2	1	1	14
POP_13120207_2	B342	2	72	3	1	1	3	1	2	3	2	2	7	3	0	1	0	1	30	3	1	1	2	1	1	1	1	1	1	10
POP_13120223_1	C273	2	65	2	1	1	6	1	4	1	0	0	7	3	0	1	0	1	6	2	1	1	1	1	1	1	1	1	1	9
POP_13120321_1	E273	2	66	2	1	1	4	1	2	3	0	0	7	3	0	1	0	1	20	3	2	1	2	1	2	2	2	1	2	15
POP_13120332_1	E236	2	78	4	1	1	1	0	3	2	1	1	7	3	0	1	0	1	30	3	1	1	3	1	1	1	1	1	1	11
POP_13120384_1	C341	1	68	2	1	1	6	1	3	2	0	0	4	2	0	1	0	1	30	3	1	1	1	1	1	1	1	1	1	9
POP_13120404_1	D255	2	71	3	1	1	6	1	4	1	1	1	7	3	0	1	0	1	25	3	1	1	1	1	1	1	1	1	1	9
POP_13120501_1	C216	1	70	3	1	1	5	1	3	2	1	1	7	3	4	2	0	1	30	3	1	1	2	1	1	1	1	1	1	10
POP_13120503_1	E160	1	74	3	2	0	6	1	4	1	3	2	7	3	0	1	0	1	15	3	1	1	1	1	1	1	1	1	1	9
POP_13120575_1	C156	1	71	3	1	1	3	1	2	3	1	1	7	3	0	1	0	1	30	3	1	1	1	1	1	1	1	1	1	9
POP_13120581_1	E241	1	70	3	1	1	5	1	2	3	3	2	7	3	0	1	0	1	10	2	2	1	1	1	1	1	1	1	1	10
POP_13120613_1	D226	2	65	2	1	1	4	1	3	2	0	0	7	3	0	1	0	1	20	3	1	1	1	1	1	1	1	1	1	9
POP_13120613_2	D227	1	65	2	1	1	5	1	4	1	1	1	7	3	0	1	0	1	30	3	1	1	1	1	1	1	1	1	1	9
POP_14010085_1	D291	1	73	3	3	0	5	1	3	2	0	0	4	2	0	1	0	1	20	3	1	1	1	1	1	1	1	1	1	9
POP_14010158_1	E346	2	71	3	2	0	5	1	2	3	3	2	7	3	0	1	0	1	30	3	2	1	2	1	2	1	1	1	2	13
POP_14010259_1	C201	1	73	3	1	1	2	1	2	3	2	2	7	3	0	1	0	1	30	3	1	1	1	1	1	1	1	1	1	9
POP_14010294_1	D280	2	73	3	3	0	4	1	4	1	0	0	7	3	0	1	0	1	0	1	1	1	1	1	1	1	1	1	1	9
POP_14010402_1	D222	1	73	3	1	1	3	1	3	2	1	1	5	2	0	1	0	1	0	1	1	1	1	1	1	1	1	1	1	9
POP_14010411_1	E361	2	65	2	1	1	6	1	2	3	0	0	7	3	0	1	0	1	20	3	1	1	1	1	1	1	1	1	1	9
POP_14010563_1	E462	2	72	3	4	0	2	1	4	1	1	1	7	3	14	2	0	1	30	3	1	1	1	1	1	1	1	1	1	9
POP_14010565_1	C323	1	74	3	1	1	3	1	2	3	0	0	7	3	0	1	0	1	28	3	2	2	2	1	1	1	1	1	2	13
POP_14010637_1	C271	1	66	2	1	1	4	1	2	3	0	0	7	3	0	1	0	1	30	3	1	1	1	1	1	1	1	1	1	9
POP_14010692_1	D234	2	67	2	2	0	3	1	4	1	0	0	7	3	0	1	0	1	25	3	1	1	1	1	1	1	1	1	1	9
POP_14020044_1	D253	2	74	3	1	1	6	1	4	1	1	1	7	3	0	1	0	1	30	3	1	1	1	1	1	1	1	1	1	9
POP_14020044_2	D254	1	81	5	1	1	6	1	2	3	2	2	7	3	0	1	0	1	30	3	1	1	2	1	1	1	1	1	1	10
POP_14020147_1	D335	1	67	2	1	1	2	1	2	3	2	2	7	3	2	2	0	1	20	3	1	1	1	1	1	1	1	1	1	9
POP_14020220_1	D416	2	65	2	1	1	5	1	3	2	0	0	7	3	0	1	0	1	30	3	1	1	1	1	1	1	1	1	1	9
POP_14020224_1	C180	2	67	2	1	1	2	1	3	2	1	1	7	3	0	1	0	1	0	1	1	1	2	1	1	1	1	1	1	10
POP_14020247_1	D235	1	80	5	1	1	6	1	4	1	2	2	7	3	0	1	0	1	0	1	1	1	2	1	1	1	1	1	1	10
POP_14020247_2	D236	2	78	4	1	1	6	1	3	2	2	2	2	2	0	1	0	1	30	3	1	1	1	1	1	1	1	1	1	9
POP_14020303_1	B436	1	78	4	1	1	6	1	4	1	1	1	7	3	0	1	0	1	30	3	1	1	1	1	1	1	1	1	1	9
POP_14020316_1	C172	1	65	2	99	0	99	1	2	3	0	0	7	3	0	1	0	1	30	3	1	1	1	1	1	1	1	1	1	9
POP_14020318_1	E324	2	79	4	1	1	3	1	3	2	2	2	7	3	0	1	0	1	30	3	1	1	2	1	1	1	1	1	1	10
POP_14020351_1	E228	2	65	2	1	1	6	1	3	2	2	2	7	3	0	1	0	1	30	3	1	1	1	1	1	1	1	1	1	9
POP_14020495_1	D389	2	69	2	3	0	3	1	2	3	1	1	7	3	0	1	0	1	30	3	1	1	2	1	1	1	1	1	1	10
POP_14020521_1	D152	1	77	4	1	1	6	1	2	3	3	2	5	2	3	2	3	2	15	3	1	1	2	1	2	2	2	1	2	14
POP_14030036_1	C337	1	67	2	1	1	6	1	4	1	2	2	7	3	0	1	0	1	30	3	1	1	1	1	1	1	1	1	1	9
POP_14030136_1	C158	1	69	2	1	1	4	1	1	3	4	2	7	3	12	2	0	1	0	1	1	1	1	1	1	1	1	1	1	9
POP_14030199_1	E159	1	74	3	3	0	4	1	2	3	2	2	7	3	0	1	0	1	30	3	1	1	1	1	1	1	1	1	1	9
POP_14030218_1	C138	1	72	3	1	1	5	1	4	1	0	0	7	3	3	2	0	1	0	1	1	1	1	1	1	1	1	1	1	9
POP_14030218_2	B336	2	70	3	1	1	5	1	4	1	1	1	7	3	0	1	0	1	30	3	1	1	1	1	1	1	1	1	1	9
POP_14030218_3	C139	2	68	2	1	1	3	1	2	3	1	1	7	3	20	3	0	1	0	1	1	1	2	1	1	1	2	1	1	11
POP_14030239_1	C159	1	68	2	1	1	3	1	3	2	2	2	7	3	4	2	0	1	0	1	1	1	2	1	1	1	1	1	1	10
POP_14030335_1	C198	1	71	3	1	1	2	1	4	1	1	1	7	3	0	1	0	1	0	1	1	1	1	1	1	1	1	1	1	9
POP_14030375_1	C252	1	77	4	1	1	2	1	3	2	0	0	7	3	0	1	0	1	0	1	1	1	1	1	1	1	1	1	1	9
POP_14030643_1	D468	1	65	2	1	1	3	1	3	2	1	1	7	3	4	2	0	1	0	1	1	1	1	1	1	1	1	1	1	9
POP_14030692_1	C205	1	67	2	1	1	4	1	3	2	2	2	7	3	0	1	0	1	30	3	1	1	1	1	1	1	1	1	1	9
POP_14030696_1	C175	2	66	2	1	1	3	1	2	3	1	1	7	3	0	1	0	1	15	3	1	1	1	1	1	1	1	1	1	9
POP_14040083_1	C321	2	66	2	3	0	6	1	2	3	1	1	7	3	30	3	0	1	30	3	1	1	1	1	1	1	1	1	1	9
POP_14040107_1	C157	1	67	2	1	1	3	1	5	1	0	0	7	3	0	1	0	1	0	1	1	1	1	1	1	1	1	1	1	9
POP_14040190_1	D243	1	69	2	1	1	6	1	2	3	1	1	7	3	0	1	0	1	0	1	1	1	2	1	1	1	1	2	2	12
POP_14040240_1	D492	2	77	4	1	1	4	1	2	3	2	2	7	3	0	1	0	1	15	3	3	2	2	2	3	3	3	3	2	23
POP_14040286_1	D315	1	71	3	1	1	3	1	4	1	1	1	5	2	0	1	0	1	30	3	1	1	2	1	1	1	1	1	1	10
POP_14040291_1	E420	1	75	4	1	1	4	1	2	3	5	2	7	3	0	1	0	1	30	3	2	1	2	1	1	1	4	1	2	15
POP_14040291_2	E357	2	69	2	1	1	4	1	2	3	1	1	7	3	3	2	0	1	26	3	2	2	2	1	1	1	1	1	1	12
POP_14040323_1	B320	1	75	4	1	1	2	1	1	3	1	1	7	3	0	1	0	1	30	3	1	1	1	1	1	1	1	1	1	9
POP_14040396_1	B410	2	68	2	2	0	5	1	3	2	1	1	7	3	0	1	0	1	30	3	1	1	2	1	1	1	1	1	2	11
POP_14040403_1	D232	1	68	2	1	1	3	1	4	1	2	2	7	3	0	1	0	1	30	3	1	1	2	1	1	1	1	1	1	10
POP_14110031_1	C193	1	76	4	1	1	5	1	3	2	2	2	7	3	0	1	0	1	0	1	1	1	1	1	1	1	1	1	1	9
POP_14110039_1	C173	2	73	3	3	0	2	1	3	2	1	1	7	3	0	1	0	1	30	3	1	1	1	1	1	1	1	1	1	9
POP_14110116_1	C202	2	69	2	1	1	4	1	4	1	0	0	7	3	1	2	0	1	30	3	1	1	1	1	1	1	1	1	1	9
POP_14120033_1	D302	1	72	3	1	1	4	1	2	3	2	2	7	3	0	1	0	1	0	1	1	1	1	1	1	1	1	1	1	9
POP_14120036_1	C237	1	67	2	2	0	3	1	2	3	1	1	7	3	0	1	0	1	0	1	1	1	1	1	1	1	1	1	1	9
POP_14120050_1	D430	2	75	4	1	1	7	1	4	1	1	1	7	3	0	1	0	1	30	3	1	1	1	1	1	1	1	1	1	9
POP_14120050_2	D429	1	76	4	1	1	7	1	3	2	1	1	7	3	0	1	0	1	30	3	1	1	1	1	1	1	1	1	1	9
POP_14120053_1	D381	2	71	3	2	0	3	1	3	2	3	2	7	3	10	2	1	2	30	3	1	1	2	1	1	1	1	1	1	10
POP_14120134_1	D363	2	68	2	2	0	4	1	2	3	3	2	6	2	0	1	0	1	30	3	1	1	1	1	1	1	1	1	1	9
POP_14120255_1	C214	1	65	2	1	1	6	1	4	1	3	2	4	2	0	1	0	1	0	1	1	1	1	1	1	1	1	1	1	9
POP_14120276_1	C388	2	67	2	1	1	4	1	1	3	4	2	7	3	1	2	0	1	29	3	1	1	2	1	1	1	1	1	1	10
POP_14120289_1	E247	1	72	3	1	1	4	1	3	2	2	2	3	2	7	2	0	1	27	3	1	1	1	1	1	1	1	1	1	9
POP_14120326_1	E208	1	81	5	1	1	3	1	3	2	1	1	7	3	0	1	0	1	30	3	1	1	1	1	1	1	1	1	1	9
POP_14120373_1	D345	2	69	2	1	1	5	1	3	2	5	2	7	3	7	2	0	1	23	3	1	1	1	1	1	1	1	1	1	9
POP_14120378_1	B315	1	68	2	1	1	4	1	2	3	1	1	7	3	0	1	0	1	30	3	1	1	1	1	1	1	4	2	1	13
POP_14120380_1	D314	1	68	2	1	1	2	1	2	3	1	1	7	3	0	1	0	1	0	1	1	1	2	1	1	1	1	1	1	10
POP_14120408_1	C143	1	69	2	1	1	5	1	5	1	0	0	7	3	0	1	0	1	30	3	1	1	1	1	1	1	1	1	1	9
POP_15010022_1	D275	1	73	3	1	1	3	1	2	3	0	0	7	3	0	1	0	1	30	3	1	1	1	1	1	1	1	1	1	9
POP_15010060_1	D230	1	70	3	1	1	2	1	4	1	2	2	6	2	2	2	0	1	27	3	1	1	2	1	1	1	1	1	1	10
POP_15010060_2	D202	2	70	3	1	1	2	1	2	3	2	2	3	2	7	2	0	1	0	1	1	1	2	1	1	1	1	1	2	11
POP_15010183_1	E309	2	72	3	3	0	4	1	2	3	2	2	7	3	30	3	0	1	0	1	1	1	1	1	1	1	1	1	1	9
POP_15010421_1	E392	2	69	2	1	1	5	1	2	3	1	1	7	3	0	1	0	1	30	3	1	1	2	1	1	1	1	1	1	10
POP_15010477_1	E467	2	65	2	1	1	2	1	2	3	0	0	7	3	7	2	0	1	30	3	1	1	1	1	2	1	1	1	1	10
POP_15010485_1	D277	1	67	2	1	1	5	1	2	3	1	1	5	2	0	1	0	1	30	3	1	1	2	1	2	1	1	1	2	12
POP_15010493_1	E251	2	73	3	1	1	2	1	1	3	2	2	7	3	0	1	0	1	7	2	2	2	2	2	2	2	2	2	2	18
POP_15030046_1	E293	1	66	2	1	1	7	1	1	3	7	2	7	3	30	3	15	3	0	1	3	3	3	1	3	7	7	7	2	36
POP_15040018_	D304	2	71	3	3	0	2	1	2	3	0	0	7	3	0	1	0	1	30	3	2	1	2	1	1	1	1	1	2	12
POP_15040055_1	E352	1	68	2	1	1	5	1	3	2	1	1	7	3	0	1	0	1	30	3	1	1	1	1	1	1	1	1	1	9
POP_15040056_1	E209	1	65	2	1	1	3	1	2	3	0	0	7	3	0	1	0	1	30	3	1	1	1	1	1	1	1	1	1	9
POP_15040123_1	E246	1	69	2	1	1	2	1	2	3	3	2	7	3	0	1	0	1	30	3	1	1	2	1	2	1	1	1	1	11
POP_15040170_1	D256	2	72	3	1	1	3	1	2	3	2	2	7	3	0	1	0	1	30	3	1	1	2	1	2	1	1	1	1	11
POP_15040170_2	D258	1	72	3	1	1	5	1	4	1	1	1	6	2	0	1	0	1	30	3	1	1	1	1	1	1	1	1	1	9
POP_15040199_1	E302	1	68	2	1	1	3	1	4	1	1	1	7	3	2	2	0	1	30	3	1	1	1	1	1	1	1	1	1	9
POP_15040210_1	B284	2	70	3	1	1	3	1	2	3	1	1	7	3	0	1	0	1	30	3	1	1	1	1	1	1	1	1	1	9
POP_15040246_1	B402	1	71	3	1	1	5	1	3	2	1	1	7	3	7	2	0	1	30	3	1	1	1	1	1	1	1	1	1	9
POP_15040304_1	D317	1	74	3	1	1	4	1	3	2	1	1	7	3	0	1	0	1	30	3	1	1	1	1	1	1	1	1	1	9
POP_15040432_1	D238	2	70	3	1	1	3	1	4	1	3	2	7	3	0	1	0	1	0	1	1	1	3	1	1	1	1	1	1	11
POP_15040441_1	C247	2	69	2	1	1	2	1	4	1	1	1	7	3	0	1	0	1	30	3	1	1	1	1	1	1	1	1	2	10
POP_15040473_1	D205	2	72	3	3	0	6	1	3	2	3	2	6	2	15	3	20	3	15	3	3	3	3	1	1	1	1	1	3	17
POP_15040556_1	D286	2	70	3	1	1	3	1	4	1	2	2	7	3	2	2	0	1	28	3	1	1	1	1	1	1	1	1	1	9
POP_15050099_1	E340	1	76	4	1	1	2	1	3	2	3	2	7	3	0	1	0	1	30	3	1	1	1	1	1	1	1	1	1	9
POP_15050106_1	B431	1	74	3	1	1	3	1	2	3	3	2	7	3	30	3	0	1	30	3	1	1	1	1	1	1	1	1	1	9
POP_15050145_1	C396	2	69	2	1	1	4	1	2	3	2	2	7	3	0	1	0	1	10	2	6	6	7	1	1	1	1	1	6	30
POP_15050261_1	E207	1	70	3	1	1	6	1	3	2	3	2	7	3	3	2	0	1	30	3	1	1	1	1	1	1	1	1	1	9
POP_15050340_1	D216	1	65	2	1	1	3	1	3	2	1	1	2	2	0	1	0	1	30	3	1	1	1	1	1	1	1	1	1	9
POP_15050340_2	D215	2	65	2	1	1	4	1	3	2	1	1	7	3	0	1	2	2	0	1	1	1	1	1	1	1	1	1	1	9
POP_15050376_1	D356	1	71	3	3	0	4	1	2	3	0	0	7	3	0	1	0	1	0	1	1	1	1	1	1	1	1	1	1	9
POP_15050542_1	E260	1	65	2	1	1	6	1	4	1	0	0	7	3	0	1	0	1	30	3	1	1	1	1	1	1	1	1	1	9
POP_15050546_1	E348	1	71	3	1	1	6	1	3	2	2	2	7	3	0	1	0	1	30	3	1	1	1	1	1	1	1	1	1	9
POP_15050645_1	E452	1	65	2	1	1	4	1	3	2	1	1	7	3	0	1	0	1	0	1	1	1	1	1	1	1	1	1	1	9
POP_15070055_1	E265	2	75	4	1	1	3	1	3	2	3	2	7	3	0	1	0	1	30	3	1	1	2	1	1	1	1	1	1	10
POP_15070115_1	B398	1	66	2	1	1	6	1	2	3	1	1	7	3	2	2	0	1	30	3	1	1	1	1	1	1	1	1	1	9
POP_15070171_1	D372	2	67	2	1	1	6	1	4	1	1	1	6	2	0	1	8	2	0	1	1	1	1	1	1	1	1	1	1	9
POP_15070171_2	D473	1	70	3	1	1	7	1	3	2	0	0	7	3	3	2	0	1	27	3	1	1	1	1	1	1	1	1	1	9
POP_15080047_1	E213	1	65	2	1	1	5	1	4	1	0	0	7	3	0	1	0	1	30	3	1	1	1	1	1	1	1	1	1	9
POP_15080069_1	D225	1	69	2	1	1	6	1	3	2	2	2	7	3	3	2	0	1	25	3	1	1	2	1	1	1	1	1	2	11
POP_15080196_1	C262	2	68	2	1	1	5	1	1	3	1	1	7	3	0	1	0	1	30	3	1	1	4	1	2	2	3	1	2	17
POP_15080210_1	B349	2	70	3	3	0	2	1	4	1	0	0	7	3	0	1	0	1	28	3	1	1	1	1	1	1	1	1	1	9
POP_15080213_1	E421	2	72	3	1	1	2	1	2	3	0	0	7	3	2	2	0	1	30	3	1	1	2	1	1	1	1	1	1	10
POP_15080266_2	D313	2	68	2	1	1	4	1	2	3	0	0	7	3	0	1	0	1	15	3	1	1	1	1	2	1	1	1	1	10
POP_15080302_1	C324	1	66	2	1	1	2	1	2	3	0	0	7	3	0	1	0	1	30	3	1	1	1	1	1	1	1	1	1	9
POP_15080388_1	B298	1	71	3	1	1	4	1	2	3	3	2	7	3	0	1	1	2	30	3	1	1	1	1	1	1	1	1	1	9
POP_15080415_1	D228	2	69	2	3	0	6	1	3	2	1	1	6	2	0	1	0	1	30	3	1	1	2	1	1	1	1	1	2	11
POP_15080445_1	B378	2	77	4	1	1	2	1	2	3	1	1	7	3	0	1	0	1	30	3	2	2	2	1	1	1	1	1	2	13
POP_15090011_1	E305	1	66	2	1	1	3	1	2	3	1	1	7	3	0	1	0	1	30	3	1	1	1	1	1	1	1	1	1	9
POP_15090089_1	D239	1	65	2	4	0	4	1	3	2	1	1	7	3	0	1	0	1	30	3	1	1	1	1	1	1	1	1	1	9
POP_15090129_1	C211	2	69	2	1	1	4	1	2	3	0	0	7	3	0	1	0	1	0	1	1	1	1	1	1	1	1	1	1	9
POP_15090146_1	D203	1	67	2	1	1	4	1	2	3	2	2	4	2	7	2	0	1	30	3	1	1	1	1	1	1	1	1	1	9
POP_15090167_1	D289	1	69	2	1	1	3	1	2	3	3	2	7	3	0	1	0	1	0	1	1	1	1	1	1	1	1	1	1	9
POP_15090197_1	D193	1	80	5	1	1	6	1	3	2	3	2	7	3	15	3	0	1	15	3	1	1	1	1	2	1	1	1	1	10
POP_15090264_1	D327	2	66	2	2	0	3	1	2	3	3	2	7	3	0	1	0	1	8	2	1	1	1	1	1	1	1	1	1	9
POP_15090267_1	E275	1	75	4	1	1	2	1	3	2	1	1	7	3	0	1	0	1	15	3	1	1	1	1	1	1	1	1	1	9
POP_15090296_1	D324	2	81	5	4	0	6	1	2	3	2	2	7	3	0	1	0	1	0	1	1	1	1	1	2	1	1	1	2	11
POP_15090298_1	B440	1	66	2	1	1	6	1	4	1	0	0	7	3	0	1	0	1	30	3	1	1	1	1	1	1	1	1	1	9
POP_15090355_1	E333	2	66	2	1	1	3	1	3	2	1	1	7	3	0	1	0	1	30	3	1	1	2	2	2	2	2	1	1	14
POP_15090355_2	E334	1	74	3	1	1	4	1	2	3	1	1	7	3	0	1	0	1	30	3	1	1	1	1	1	1	1	1	1	9
POP_15090358_1	D328	1	66	2	1	1	7	1	4	1	0	0	7	3	0	1	0	1	30	3	1	1	1	1	1	1	1	1	1	9
POP_15090363_1	B339	1	68	2	1	1	3	1	2	3	2	2	7	3	1	2	1	2	30	3	1	1	1	1	1	1	1	1	1	9
POP_15090425_1	D369	1	65	2	3	0	2	1	4	1	2	2	7	3	1	2	0	1	30	3	1	1	1	1	1	1	1	1	1	9
POP_15090470_1	D484	2	69	2	1	1	3	1	3	2	1	1	3	2	0	1	0	1	0	1	1	1	2	1	1	1	1	1	1	10
POP_15110088_1	E345	2	68	2	1	1	2	1	2	3	1	1	7	3	0	1	0	1	27	3	1	1	1	1	1	1	1	1	1	9
POP_15110106_1	C220	1	69	2	4	0	2	1	3	2	1	1	7	3	0	1	0	1	0	1	1	1	1	1	1	1	1	1	1	9
POP_15110177_1	B466	1	68	2	1	1	3	1	4	1	2	2	7	3	0	1	0	1	30	3	1	1	1	1	1	1	1	1	1	9
POP_15110177_2	B457	2	68	2	1	1	4	1	2	3	3	2	3	2	0	1	0	1	15	3	1	1	1	1	1	1	1	1	1	9
POP_15110185_1	C387	2	78	4	1	1	6	1	2	3	3	2	2	2	0	1	0	1	0	1	3	3	3	1	1	2	2	3	3	21
POP_15110197_1	B188	1	73	3	1	1	3	1	4	1	2	2	1	2	0	1	0	1	30	3	1	1	1	1	1	1	1	1	1	9
POP_15110248_1	D419	2	77	4	1	1	99	1	2	3	5	2	7	3	30	3	0	1	0	1	1	1	2	1	1	4	4	1	1	16
POP_15110366_1	E351	1	81	5	1	1	2	1	5	1	3	2	7	3	0	1	0	1	30	3	1	1	1	1	1	1	1	1	1	9
POP_15120089_1	C162	1	69	2	1	1	4	1	3	2	0	0	7	3	0	1	0	1	0	1	1	1	1	1	1	1	1	1	1	9
POP_15120424_1	D424	1	77	4	1	1	3	1	3	2	0	0	7	3	0	1	0	1	0	1	1	1	1	1	1	1	1	1	1	9
POP_15120476_1	C328	1	76	4	2	0	3	1	3	2	3	2	7	3	0	1	0	1	0	1	1	1	1	1	1	1	1	1	1	9
POP_15120535_1	E258	2	74	3	4	0	5	1	2	3	3	2	7	3	10	2	0	1	0	1	1	1	3	1	1	1	1	1	1	11
POP_15120624_1	E235	1	68	2	1	1	6	1	3	2	1	1	7	3	0	1	0	1	30	3	1	1	1	1	1	1	1	1	1	9
POP_16010045_1	E227	2	70	3	1	1	3	1	3	2	2	2	7	3	0	1	0	1	25	3	1	1	1	1	1	1	1	1	1	9
POP_16010069_1	C238	1	69	2	1	1	4	1	2	3	0	0	3	2	0	1	0	1	30	3	1	1	1	1	1	1	1	1	1	9
POP_16010069_2	C236	2	68	2	1	1	4	1	4	1	0	0	4	2	0	1	0	1	30	3	1	1	1	1	1	1	1	1	1	9
POP_16010105_1	B357	1	66	2	1	1	3	1	3	2	0	0	7	3	0	1	0	1	30	3	1	1	1	1	1	1	1	1	1	9
POP_16010248_1	C222	2	67	2	1	1	2	1	3	2	3	2	3	2	0	1	15	3	15	3	2	1	2	1	1	1	1	1	1	11
POP_16010248_2	C221	1	74	3	1	1	2	1	4	1	3	2	3	2	0	1	28	3	0	1	2	1	2	1	1	1	1	1	1	11
POP_16010313_1	E356	2	65	2	4	0	2	1	2	3	0	0	7	3	0	1	0	1	30	3	1	1	2	1	1	1	1	1	1	10
POP_16010348_1	C377	2	68	2	1	1	4	1	2	3	3	2	7	3	0	1	3	2	30	3	1	1	2	1	1	1	1	1	1	10
POP_16010414_1	C304	1	66	2	1	1	2	1	3	2	3	2	7	3	4	2	0	1	30	3	1	1	1	1	1	1	1	1	1	9
POP_16010474_1	D343	1	69	2	1	1	4	1	2	3	1	1	7	3	0	1	0	1	0	1	1	1	1	1	1	1	1	1	1	9
POP_16010489_1	B406	1	75	4	1	1	4	1	2	3	1	1	7	3	0	1	0	1	30	3	1	1	1	1	1	1	1	1	1	9
POP_16010566_1	D320	1	70	3	1	1	6	1	2	3	1	1	7	3	7	2	0	1	0	1	1	1	1	1	1	1	1	1	1	9
POP_16010566_2	D321	2	66	2	1	1	2	1	2	3	2	2	7	3	28	3	0	1	0	1	1	1	1	1	1	1	1	1	1	9
POP_16010569_1	B444	2	68	2	1	1	2	1	2	3	1	1	5	2	0	1	0	1	30	3	1	1	1	1	1	1	1	1	1	9
POP_16010591_1	E338	2	66	2	1	1	5	1	5	1	0	0	7	3	0	1	0	1	30	3	1	1	1	1	2	1	1	1	1	10
POP_16040016_1	D233	1	70	3	1	1	2	1	2	3	1	1	7	3	3	2	0	1	15	3	1	1	2	1	2	1	1	1	2	12
POP_16040033_1	C351	2	73	3	1	1	6	1	2	3	4	2	4	2	0	1	0	1	15	3	1	1	2	1	1	1	1	1	1	10
POP_16050032_1	C380	1	66	2	1	1	6	1	3	2	1	1	7	3	0	1	0	1	30	3	1	1	1	1	1	1	1	1	1	9
POP_16050063_1	D333	1	67	2	2	0	2	1	2	3	3	2	7	3	0	1	30	3	0	1	1	1	1	1	1	1	1	1	2	10
POP_16050121_1	D259	2	71	3	1	1	3	1	3	2	2	2	7	3	2	2	0	1	30	3	1	1	2	1	1	1	1	1	1	10
POP_16050121_2	D260	1	73	3	1	1	4	1	2	3	4	2	7	3	0	1	0	1	0	1	2	3	3	1	1	5	5	3	2	25
POP_16050155_1	B442	1	71	3	1	1	2	1	2	3	4	2	7	3	0	1	2	2	30	3	1	1	1	1	1	1	1	1	1	9
POP_16050167_1	E276	1	73	3	1	1	4	1	3	2	3	2	7	3	0	1	0	1	0	1	1	1	1	1	1	1	1	1	1	9
POP_16050174_1	B449	2	75	4	2	0	4	1	3	2	1	1	7	3	14	2	0	1	30	3	1	1	1	1	1	1	1	1	1	9
POP_16050190_1	D218	2	76	4	3	0	1	0	2	3	1	1	4	2	7	2	7	2	7	2	1	1	2	1	1	1	1	1	1	10
POP_16050202_1	C348	1	74	3	3	0	2	1	4	1	0	0	7	3	0	1	0	1	25	3	1	1	2	1	1	1	1	1	1	10
POP_16050226_1	E424	2	75	4	1	1	6	1	2	3	2	2	7	3	15	3	0	1	0	1	2	2	2	1	2	1	1	1	2	14
POP_16050238_1	E166	1	73	3	1	1	2	1	2	3	2	2	7	3	0	1	0	1	30	3	1	1	1	1	1	1	1	1	1	9
POP_16100032_1	D329	2	70	3	1	1	2	1	3	2	1	1	7	3	14	2	0	1	15	3	1	1	1	1	1	1	1	1	1	9
POP_16100032_2	D330	1	67	2	1	1	3	1	3	2	2	2	7	3	0	1	0	1	30	3	1	1	1	1	1	1	1	1	1	9
POP_16100038_1	E372	2	68	2	1	1	5	1	3	2	2	2	7	3	0	1	0	1	30	3	1	1	1	1	1	1	1	1	1	9
POP_16100038_2	E373	1	68	2	1	1	5	1	3	2	2	2	7	3	0	1	0	1	30	3	2	1	2	1	1	1	1	1	2	12
POP_16100109_1	C408	1	67	2	1	1	6	1	4	1	1	1	6	2	0	1	0	1	300	4	1	1	1	1	1	1	1	1	1	9
POP_16100112_1	C367	1	67	2	1	1	6	1	2	3	2	2	7	3	4	2	0	1	0	1	1	1	2	1	1	1	1	1	2	11
POP_16100116_1	C190	2	74	3	3	0	5	1	2	3	1	1	7	3	0	1	0	1	30	3	1	1	2	1	1	1	1	1	1	10
POP_16100209_1	C209	2	69	2	3	0	6	1	2	3	0	0	7	3	0	1	0	1	30	3	1	1	1	1	1	1	1	1	1	9
POP_16100210_1	B238	1	73	3	2	0	2	1	3	2	0	0	7	3	0	1	0	1	30	3	1	1	1	1	1	1	1	1	1	9
POP_16100319_1	D347	1	76	4	2	0	6	1	2	3	2	2	7	3	0	1	0	1	15	3	1	1	1	1	1	1	1	1	1	9
POP_16100320_1	D491	1	68	2	1	1	6	1	4	1	3	2	7	3	0	1	0	1	30	3	1	1	1	1	2	1	1	1	1	10
POP_16100321_1	E426	1	70	3	1	1	2	1	3	2	2	2	7	3	15	3	0	1	30	3	1	1	1	1	1	1	1	1	1	9
POP_16110081_1	D309	1	78	4	1	1	6	1	3	2	0	0	7	3	0	1	0	1	30	3	1	1	1	1	1	1	1	1	1	9
POP_16110178_1	B189	2	69	2	4	0	4	1	2	3	0	0	6	2	1	2	0	1	30	3	1	1	2	1	1	1	1	1	1	10
POP_16110213_1	D284	2	68	2	1	1	7	1	4	1	1	1	3	2	0	1	0	1	30	3	1	1	1	1	1	1	1	1	1	9
POP_16110213_2	D285	1	70	3	1	1	7	1	2	3	2	2	3	2	0	1	0	1	30	3	1	1	1	1	1	1	1	1	1	9
POP_16110255_1	D242	1	78	4	3	0	2	1	4	1	1	1	7	3	0	1	0	1	0	1	1	1	1	1	1	1	1	1	1	9
POP_16110296_1	D494	1	70	3	1	1	3	1	2	3	2	2	7	3	0	1	0	1	30	3	1	1	2	1	1	1	1	1	1	10
POP_16110349_1	C142	2	70	3	3	0	2	1	2	3	1	1	7	3	0	1	0	1	20	3	1	1	1	1	1	1	1	1	1	9
POP_16110357_1	C285	1	66	2	1	1	4	1	2	3	1	1	7	3	15	3	0	1	15	3	1	1	2	1	1	2	1	1	1	11
POP_16110379_1	D354	1	66	2	3	0	3	1	3	2	6	2	4	2	0	1	0	1	15	3	2	1	2	1	3	3	3	1	3	19
POP_16110429_1	B387	2	67	2	1	1	5	1	4	1	0	0	7	3	2	2	0	1	30	3	1	1	1	1	1	1	1	1	1	9
POP_16110442_1	E440	2	70	3	1	1	6	1	2	3	3	2	7	3	3	2	0	1	30	3	1	1	2	1	1	1	1	1	2	11
POP_16110494_1	B345	1	70	3	1	1	3	1	4	1	1	1	3	2	0	1	0	1	30	3	1	1	1	1	1	1	1	1	1	9
POP_16110511_1	C235	1	73	3	1	1	3	1	2	3	3	2	7	3	0	1	0	1	0	1	1	1	1	1	1	1	1	1	1	9
POP_16110582_1	C199	2	67	2	2	0	6	1	3	2	2	2	7	3	0	1	0	1	0	1	1	1	1	1	1	1	1	1	1	9
POP_16120009_1	B348	1	67	2	1	1	4	1	1	3	2	2	7	3	0	1	0	1	30	3	1	1	2	1	1	1	1	1	1	10
POP_16120028_1	D195	2	69	2	1	1	3	1	4	1	0	0	2	2	0	1	0	1	0	1	1	1	1	1	1	1	1	1	1	9
POP_16120072_1	B313	2	76	4	1	1	3	1	4	1	0	0	7	3	2	2	0	1	30	3	1	1	2	1	1	1	1	1	1	10
POP_16120181_1	C195	1	68	2	1	1	5	1	2	3	1	1	7	3	0	1	0	1	30	3	1	1	1	1	1	1	1	1	1	9
POP_16120232_1	C152	2	71	3	1	1	3	1	3	2	0	0	7	3	0	1	0	1	0	1	1	1	1	1	1	1	1	1	1	9
POP_16120316_1	C322	2	66	2	3	0	3	1	4	1	0	0	7	3	0	1	0	1	27	3	1	1	1	1	1	1	1	1	1	9
POP_16120389_1	C245	1	70	3	1	1	2	1	2	3	2	2	7	3	0	1	0	1	30	3	1	1	1	1	1	1	1	1	1	9
POP_16120483_1	C398	1	68	2	2	0	5	1	3	2	1	1	7	3	2	2	0	1	0	1	1	1	1	1	1	1	1	1	1	9
POP_16120492_1	E255	2	75	4	1	1	2	1	3	2	6	2	7	3	0	1	1	2	3	2	2	3	2	1	1	2	2	3	2	18
POP_16120503_1	C219	2	70	3	1	1	2	1	3	2	0	0	6	2	0	1	0	1	0	1	1	1	1	1	1	1	1	1	1	9
POP_16120518_1	E226	1	72	3	4	0	5	1	3	2	0	0	7	3	0	1	0	1	15	3	1	1	1	1	1	1	1	1	1	9
POP_16120652_1	E295	2	77	4	1	1	6	1	2	3	4	2	4	2	20	3	0	1	28	3	2	2	2	2	2	2	2	2	1	17
POP_17010017_1	C313	1	66	2	1	1	3	1	3	2	1	1	7	3	7	2	0	1	20	3	1	1	2	1	1	1	1	1	2	11
POP_17010017_2	C314	2	67	2	1	1	3	1	4	1	0	0	7	3	0	1	0	1	28	3	1	1	1	1	1	1	1	1	1	9
POP_17010102_1	E157	1	67	2	1	1	2	1	2	3	0	0	7	3	0	1	0	1	30	3	1	1	1	1	1	1	1	1	1	9
POP_17010106_1	E240	1	78	4	1	1	6	1	2	3	2	2	7	3	0	1	0	1	30	3	1	1	1	1	1	1	1	1	1	9
POP_17010139_1	C305	1	68	2	1	1	7	1	3	2	0	0	3	2	0	1	0	1	30	3	1	1	1	1	1	1	1	1	1	9
POP_17010141_1	D392	2	66	2	4	0	2	1	2	3	4	2	1	2	30	3	30	3	0	1	1	1	2	1	1	1	1	2	2	12
POP_17010146_1	E391	1	70	3	1	1	3	1	5	1	1	1	7	3	0	1	0	1	30	3	1	1	1	1	1	1	1	1	1	9
POP_17010178_1	D171	2	74	3	2	0	4	1	3	2	6	2	7	3	0	1	0	1	0	1	1	1	2	1	1	1	1	1	1	10
POP_17010197_1	D399	1	80	5	1	1	4	1	4	1	0	0	6	2	0	1	0	1	30	3	1	1	1	1	1	1	1	1	1	9
POP_17010253_1	C246	2	67	2	1	1	4	1	2	3	1	1	4	2	0	1	0	1	30	3	1	1	1	1	1	1	1	1	1	9
POP_17010269_1	C327	2	80	5	1	1	6	1	2	3	4	2	4	2	0	1	0	1	30	3	1	1	4	1	2	1	1	1	1	13
POP_17010350_1	D325	1	67	2	1	1	6	1	3	2	1	1	7	3	0	1	0	1	5	2	1	1	1	1	1	1	1	1	2	10
POP_17010454_1	C342	2	76	4	1	1	6	1	3	2	1	1	3	2	0	1	0	1	0	1	2	2	2	2	2	2	2	2	2	18
POP_17010478_1	E448	1	66	2	1	1	3	1	3	2	2	2	7	3	0	1	0	1	30	3	1	1	1	1	1	1	1	1	1	9
POP_17010487_1	C343	1	67	2	1	1	2	1	3	2	1	1	7	3	0	1	0	1	30	3	1	1	1	1	1	1	1	1	1	9
POP_17010537_1	D270	1	69	2	1	1	6	1	3	2	3	2	7	3	2	2	0	1	10	2	1	1	1	1	1	1	1	1	1	9
POP_17010537_2	D269	2	65	2	1	1	4	1	3	2	0	0	7	3	0	1	0	1	15	3	1	1	1	1	1	1	1	1	1	9
POP_17010538_1	E453	1	68	2	1	1	6	1	3	2	1	1	4	2	0	1	0	1	10	2	1	1	1	1	1	1	1	1	1	9
POP_17010561_1	C275	2	68	2	99	0	6	1	3	2	0	0	7	3		1		1		1	1	1	1	1	1	1	1	1	1	9
POP_17010595_1	E154	2	66	2	1	1	3	1	2	3	2	2	7	3		1		1		1	1	1	1	1	2	1	1	1	1	10
POP_17010602_1	D257	2	65	2	1	1	2	1	2	3	3	2	7	3		1		1		1	1	1	3	1	1	1	1	1	2	12
POP_17010733_1	E445	2	65	2	1	1	2	1	2	3	2	2	7	3		1		1		1	1	1	2	1	1	1	1	1	1	10
POP_17010796_1	B346	2	72	3	3	0	4	1	2	3	2	2	3	2		1		1		1	1	1	1	1	1	1	1	1	1	9
POP_17020001_1	C227	2	72	3	1	1	2	1	2	3	1	1	3	2		1		1		1	1	1	2	1	1	1	1	1	1	10
POP_17020001_2	C226	1	82	5	1	1	2	1	2	3	2	2	7	3		1		1		1	1	1	1	1	1	1	1	1	1	9
POP_17020070_1	E277	1	73	3	2	0	2	1	1	3	3	2	1	2		1		1		1	4	5	6	3	3	3	3	4	2	33
POP_17020082_1	E210	1	66	2	1	1	2	1	3	2	2	2	7	3		1		1		1	1	1	1	1	3	1	1	1	1	11
POP_17020083_1	B411	1	68	2	1	1	3	1	2	3	2	2	3	2		1		1		1	1	1	1	1	1	1	1	1	1	9
POP_17020098_1	E268	2	75	4	1	1	3	1	2	3	1	1	7	3		1		1		1	1	1	1	1	1	1	1	1	1	9
POP_17020121_1	E279	2	76	4	3	0	6	1	2	3	1	1	7	3		1		1		1	1	1	1	1	1	1	1	1	1	9
POP_17020175_1	E292	1	72	3	1	1	5	1	3	2	1	1	7	3		1		1		1	1	1	1	1	1	1	1	1	1	9
POP_17020176_1	E379	2	65	2	1	1	2	1	3	2	3	2	7	3		1		1		1	1	1	1	1	1	1	1	1	1	9
POP_17020183_1	D502	1	65	2	1	1	4	1	3	2	2	2	7	3		1		1		1	1	1	1	1	1	1	1	1	1	9
POP_17020200_1	D201	2	74	3	1	1	3	1	2	3	2	2	5	2		1		1		1	1	1	1	1	1	1	1	1	1	9
POP_17020246_1	C207	1	67	2	1	1	4	1	2	3	2	2	7	3		1		1		1	1	1	1	1	1	1	1	1	1	9
POP_17020266_1	E234	2	66	2	1	1	5	1	3	2	0	0	4	2		1		1		1	1	1	2	1	1	1	1	1	1	10
POP_17020288_1	C153	1	82	5	1	1	2	1	4	1	1	1	7	3		1		1		1	1	1	2	1	1	1	1	1	1	10
POP_17020315_1	B462	2	70	3	1	1	2	1	2	3	1	1	7	3		1		1		1	1	1	2	1	1	1	1	1	1	10
POP_17020368_1	E419	2	66	2	1	1	2	1	3	2	1	1	7	3		1		1		1	1	1	1	1	1	1	1	1	1	9
POP_17020398_1	C309	1	71	3	1	1	3	1	2	3	0	0	7	3		1		1		1	1	1	1	1	1	1	1	1	1	9
POP_17020398_2	C307	2	71	3	1	1	2	1	4	1	1	1	7	3		1		1		1	1	1	2	1	1	2	2	1	1	12
POP_17020402_1	E304	2	75	4	1	1	3	1	2	3	1	1	7	3		1		1		1	1	1	2	1	1	2	2	1	2	13
POP_17020467_1	E242	1	77	4	4	0	4	1	3	2	3	2	5	2		1		1		1	1	1	1	1	1	1	1	1	1	9
POP_17020477_1	E438	1	65	2	3	0	1	0	3	2	1	1	7	3		1		1		1	1	1	1	1	1	1	1	1	1	9
POP_17020480_1	D251	1	69	2	1	1	2	1	2	3	1	1	7	3		1		1		1	1	1	1	1	1	1	1	1	1	9
POP_17020487_1	D247	2	72	3	2	0	3	1	4	1	1	1	6	2		1		1		1	1	1	1	1	1	1	1	1	1	9
POP_17020497_1	C288	1	65	2	4	0	3	1	3	2	0	0	7	3		1		1		1	1	1	1	1	1	1	1	1	1	9
POP_17020503_1	C291	1	73	3	1	1	6	1	3	2	4	2	7	3		1		1		1	1	1	1	1	1	1	1	1	1	9
POP_17020508_1	D237	1	71	3	1	1	6	1	4	1	3	2	7	3		1		1		1	1	1	2	1	1	1	1	1	1	10
POP_17030004_1	E291	2	66	2	1	1	3	1	4	1	0	0	7	3		1		1		1	1	1	2	1	1	1	1	1	1	10
POP_17030004_2	D240	1	72	3	1	1	4	1	2	3	1	1	7	3		1		1		1	1	1	2	1	1	1	1	1	1	10
POP_17030136_1	C260	2	71	3	1	1	6	1	2	3	2	2	7	3		1		1		1	1	1	1	1	2	1	1	1	1	10
POP_17030147_1	D306	1	66	2	1	1	4	1	2	3	2	2	7	3		1		1		1	1	1	1	1	1	1	1	1	1	9
POP_17030162_1	E165	1	73	3	1	1	6	1	2	3	3	2	7	3		1		1		1	1	1	1	1	1	1	1	1	1	9
POP_17030251_1	D220	1	71	3	1	1	3	1	3	2	1	1	3	2		1		1		1	1	1	1	1	1	1	1	1	1	9
POP_17030251_2	D261	2	70	3	1	1	3	1	2	3	1	1	7	3		1		1		1	1	1	1	1	1	1	1	1	1	9
POP_17030263_1	D288	1	66	2	1	1	6	1	4	1	3	2	7	3		1		1		1	1	1	1	1	1	1	1	1	1	9
POP_17030315_1	D204	1	66	2	1	1	4	1	3	2	0	0	7	3		1		1		1	1	1	1	1	1	1	1	1	1	9
POP_17030352_1	D293	2	79	4	1	1	5	1	3	2	0	0	7	3		1		1		1	1	1	1	1	1	1	1	1	1	9
POP_17030425_1	C239	1	69	2	1	1	3	1	2	3	2	2	7	3		1		1		1	1	1	1	1	1	1	1	1	1	9
POP_17030430_1	D271	1	65	2	1	1	88	1	3	2	3	2	7	3		1		1		1	1	1	2	1	2	2	2	2	1	14
POP_17030457_1	C196	2	70	3	1	1	2	1	3	2	0	0	7	3		1		1		1	1	1	1	1	1	1	1	1	1	9
POP_17030459_1	D370	1	73	3	1	1	2	1	3	2	0	0	7	3		1		1		1	1	1	1	1	1	1	1	1	1	9
POP_17030599_1	C325	1	68	2	1	1	2	1	2	3	2	2	7	3		1		1		1	1	1	1	1	1	1	1	1	1	9
POP_17030601_1	D458	1	66	2	1	1	4	1	2	3	0	0	3	2		1		1		1	1	1	1	1	1	1	1	1	1	9
POP_17030612_1	B191	2	70	3	1	1	2	1	2	3	3	2	7	3		1		1		1	1	1	2	1	1	1	1	1	2	11
POP_17030687_1	E382	2	70	3	1	1	5	1	3	2	1	1	7	3		1		1		1	1	1	2	1	1	1	1	1	1	10
POP_17030687_2	E383	1	70	3	1	1	5	1	3	2	2	2	7	3		1		1		1	1	1	1	1	1	1	1	1	1	9
POP_17030715_1	C146	1	72	3	1	1	6	1	2	3	1	1	7	3		1		1		1	1	1	1	1	1	1	2	1	1	10
POP_17030731_1	E307	1	77	4	1	1	3	1	3	2	1	1	7	3		1		1		1	1	1	1	1	1	1	1	1	1	9
POP_17030731_2	E308	2	70	3	1	1	3	1	2	3	1	1	7	3		1		1		1	1	1	1	1	1	1	1	1	1	9
POP_17030755_1	C140	2	66	2	2	0	4	1	3	2	3	2	7	3		1		1		1	1	1	2	1	1	1	1	1	1	10
POP_17030888_1	E252	1	66	2	1	1	3	1	3	2	2	2	7	3		1		1		1	1	1	1	1	1	1	1	1	1	9
POP_17030906_1	C329	1	74	3	1	1	5	1	2	3	1	1	7	3		1		1		1	1	1	1	1	1	1	1	1	1	9
POP_17030964_1	E418	2	71	3	1	1	2	1	4	1	1	1	7	3		1		1		1	1	1	1	1	1	1	1	1	1	9
POP_17031044_1	E343	2	65	2	1	1	3	1	3	2	1	1	7	3		1		1		1	1	1	1	1	1	1	1	1	1	9
POP_17031088_1	C333	1	70	3	1	1	4	1	3	2	2	2	7	3		1		1		1	1	1	1	1	1	1	1	1	1	9
POP_17031088_2	C339	2	69	2	1	1	4	1	2	3	1	1	7	3		1		1		1	1	1	1	1	1	1	1	1	1	9
POP_17031113_2	E238	2	66	2	1	1	2	1	2	3	1	1	7	3		1		1		1	1	1	2	1	1	1	1	1	1	10
POP_17031119_1	C277	1	69	2	1	1	3	1	3	2	3	2	3	2		1		1		1	1	1	3	1	1	3	3	1	3	17
POP_17031119_2	C278	2	70	3	1	1	2	1	2	3	0	0	7	3		1		1		1	1	1	1	1	1	1	1	1	1	9
POP_17031164_1	E328	2	73	3	1	1	3	1	2	3	1	1	7	3		1		1		1	1	1	2	1	1	1	1	1	1	10
POP_17031209_1	C208	2	66	2	1	1	3	1	2	3	0	0	7	3		1		1		1	1	1	1	1	1	1	1	1	1	9
POP_17040026_1	D249	2	73	3	1	1	4	1	2	3	3	2	7	3		1		1		1	1	1	2	1	1	1	1	1	1	10
POP_17040052_2	D316	2	73	3	1	1	3	1	3	2	1	1	4	2		1		1		1	1	1	3	1	1	1	1	1	2	12
POP_17040069_1	B352	1	71	3	1	1	2	1	4	1	1	1	0	1		1		1		1	1	1	1	1	1	1	1	1	1	9
POP_17040082_1	B453	2	68	2	2	0	6	1	3	2	1	1	7	3		1		1		1	1	1	1	1	1	1	1	1	1	9
POP_17040097_1	C284	2	68	2	3	0	3	1	2	3	3	2	7	3		1		1		1	1	1	1	1	1	1	1	1	1	9
POP_17040201_1	C326	1	68	2	1	1	2	1	3	2	2	2	7	3		1		1		1	1	1	1	1	1	1	1	1	1	9
POP_17040216_1	E290	2	74	3	2	0	3	1	2	3	5	2	7	3		1		1		1	1	1	1	1	1	1	1	1	1	9
POP_17040219_1	E350	1	78	4	4	0	4	1	3	2	0	0	7	3		1		1		1	1	1	1	1	1	1	1	1	1	9
POP_17120001_1	D495	2	66	2	1	1	2	1	3	2	2	2	7	3		1		1		1	1	1	2	1	1	1	1	1	1	10
prif002	D459	2	65	2	1	1	4	1	2	3	3	2	7	3		1		1		1	1	1	2	1	1	1	1	1	1	10
prif003	E454	1	65	2	1	1	4	1	3	2	0	0	7	3		1		1		1	1	1	1	1	1	1	1	1	1	9
prif005	D476	1	65	2	1	1	3	1	3	2	1	1	7	3		1		1		1	1	1	1	1	1	1	1	1	2	10
prif006	D483	1	68	2	1	1	6	1	3	2	1	1	7	3		1		1		1	1	1	1	1	1	1	1	1	1	9
prif007	C397	1	65	2	4	0	6	1	2	3	1	1	7	3		1		1		1	1	1	1	1	1	1	1	1	1	9
prif008	D501	1	71	3	1	1	3	1	2	3	0	0	7	3		1		1		1	1	1	1	1	1	1	1	1	1	9
pteh001	E118	2	69	2	4	0	2	1	5	1	3	2	7	3		1		1		1	1	1	1	1	1	1	1	1	1	9
pteh002	E119	1	77	4	4	0	3	1	3	2	2	2	7	3		1		1		1	1	1	1	1	1	1	1	1	1	9
ptey001	E344	2	67	2	3	0	2	1	2	3	4	2	4	2		1		1		1	1	1	1	2	2	2	2	1	1	13
rctk001	D434	1	77	4	1	1	1	0	3	2	1	1	7	3		1		1		1	1	1	2	1	1	1	1	1	2	11
rcts001	D475	1	68	2	1	1	6	1	2	3	3	2	7	3		1		1		1	1	1	1	1	1	1	1	1	1	9
rcty004	D365	1	71	3	4	0	1	0	3	2	1	1	7	3		1		1		1	1	1	1	1	2	1	1	1	2	11
rcty005	D179	1	75	4	1	1	4	1	5	1	2	2	7	3		1		1		1	1	1	1	1	1	1	1	1	1	9
rcty006	E330	1	72	3	2	0	2	1	4	1	2	2	7	3		1		1		1	2	1	2	1	2	1	1	1	1	12
rcty008	E001	1	81	5	1	1	6	1	3	2	3	2	3	2		1		1		1	1	1	2	1	1	1	1	1	1	10
rcty014	D478	1	68	2	1	1	4	1	4	1	3	2	7	3		1		1		1	1	1	1	1	1	1	1	1	1	9
rcty015	B441	1	66	2	2	0	4	1	3	2	1	1	7	3		1		1		1	1	1	1	1	1	1	1	1	1	9
rglh003	B108	2	82	5	1	1	1	0	2	3	3	2	7	3		1		1		1	1	2	2	1	1	1	2	1	1	12
rglh004	B114	2	73	3	3	0	2	1	2	3	3	2	7	3		1		1		1	1	1	2	1	1	1	1	1	1	10
rglj001	B105	1	70	3	1	1	2	1	3	2	1	1	7	3		1		1		1	1	1	1	1	1	1	1	1	1	9
rglj002	B106	2	68	2	1	1	2	1	2	3	1	1	7	3		1		1		1	1	2	1	1	1	1	1	1	1	10
rglk001	B110	2	77	4	1	1	2	1	3	2	1	1	7	3		1		1		1	1	1	1	1	1	1	1	1	1	9
rglk002	B113	2	82	5	3	0	2	1	2	3	2	2	5	2		1		1		1	1	1	1	1	1	1	1	1	2	10
rglk003	B118	2	78	4	1	1	1	0	4	1	4	2	7	3		1		1		1	1	1	1	1	1	1	1	1	1	9
rglk004	B116	2	72	3	1	1	2	1	2	3	3	2	7	3		1		1		1	2	1	2	1	1	1	2	1	2	13
rglp001	B111	2	82	5	1	1	1	0	2	3	7	2	7	3		1		1		1	1	1	1	1	1	1	1	1	1	9
rglp002	B112	2	80	5	1	1	2	1	1	3	3	2	7	3		1		1		1	1	2	2	1	1	2	2	2	1	14
rglp003	B104	2	72	3	1	1	3	1	4	1	1	1	7	3		1		1		1	1	1	2	1	1	1	1	1	1	10
rglp005	B107	1	71	3	1	1	2	1	3	2	3	2	7	3		1		1		1	1	1	1	1	1	1	1	1	1	9
rglt001	B109	2	71	3	1	1	2	1	2	3	1	1	5	2		1		1		1	1	1	2	1	1	1	1	1	1	10
rglt002	B115	1	65	2	1	1	2	1	2	3	3	2	7	3		1		1		1	1	1	1	1	1	1	1	1	1	9
rgly001	B117	1	67	2	1	1	4	1	2	3	0	0	7	3		1		1		1	1	1	1	1	1	1	1	1	1	9
rgly002	B119	2	78	4	3	0	2	1	3	2	1	1	7	3		1		1		1	1	1	1	1	1	1	1	1	1	9
scef001	C293	2	69	2	1	1	2	1	3	2	0	0	7	3		1		1		1	1	1	1	1	2	1	1	1	1	10
scef003	C410	2	69	2	3	0	6	1	4	1	2	2	7	3		1		1		1	1	1	1	1	1	1	1	1	1	9
scej001	C244	1	69	2	1	1	2	1	3	2	0	0	7	3		1		1		1	1	1	1	1	1	1	1	1	1	9
sclf001	C110	2	68	2	3	0	2	1	3	2	2	2	7	3		1		1		1	1	1	1	1	1	1	1	1	1	9
sclf002	C113	2	71	3	3	0	2	1	2	3	3	2	7	3		1		1		1	1	1	2	1	1	1	1	1	1	10
sclh001	C125	2	65	2	2	0	2	1	2	3	1	1	7	3		1		1		1	1	1	1	1	1	1	1	1	1	9
sclh002	C112	2	77	4	1	1	1	0	4	1	3	2	7	3		1		1		1	1	1	1	1	1	1	1	1	1	9
sclh004	C116	2	69	2	4	0	4	1	3	2	1	1	7	3		1		1		1	2	2	2	2	2	2	2	1	2	17
sclh005	C117	2	81	5	1	1	1	0	2	3	2	2	7	3		1		1		1	1	1	4	1	1	1	1	1	2	13
sclh006	C129	2	78	4	3	0	1	0	2	3	1	1	7	3		1		1		1	1	1	1	1	1	1	1	1	2	10
sclh008	C114	2	70	3	4	0	2	1	2	3	3	2	7	3		1		1		1	1	1	1	1	1	1	1	1	1	9
sclh010	C105	2	70	3	1	1	2	1	2	3	3	2	7	3		1		1		1	1	1	1	1	1	1	1	1	1	9
sclh011	C124	2	81	5	3	0	6	1	2	3	1	1	7	3		1		1		1	1	1	2	1	1	1	1	1	1	10
sclh012	C107	2	79	4	1	1	2	1	2	3	3	2	7	3		1		1		1	1	1	3	1	1	4	4	1	1	17
sclj001	C120	1	70	3	1	1	2	1	4	1	3	2	7	3		1		1		1	1	1	2	1	1	2	2	1	1	12
sclk001	C121	2	69	2	1	1	2	1	2	3	4	2	7	3		1		1		1	1	1	1	1	1	1	1	1	1	9
sclk003	C106	2	80	5	1	1	3	1	2	3	2	2	7	3		1		1		1	1	2	3	1	1	1	1	1	1	12
sclk005	C126	2	77	4	1	1	1	0	3	2	2	2	7	3		1		1		1	1	1	1	1	1	1	1	1	1	9
sclk006	C118	2	72	3	3	0	1	0	4	1	2	2	7	3		1		1		1	1	1	2	1	1	1	1	1	1	10
scll001	C108	2	68	2	3	0	2	1	3	2	1	1	7	3		1		1		1	1	1	2	1	1	1	1	1	1	10
sclm002	C115	2	73	3	1	1	1	0	2	3	4	2	7	3		1		1		1	1	1	1	1	1	1	1	1	1	9
sclm003	C123	2	69	2	3	0	5	1	2	3	1	1	7	3		1		1		1	1	1	1	1	1	1	1	1	1	9
scly001	C119	2	66	2	1	1	3	1	2	3	3	2	7	3		1		1		1	1	1	1	1	1	1	1	1	1	9
scly005	C111	2	76	4	1	1	1	0	2	3	2	2	7	3		1		1		1	1	1	1	1	1	1	1	1	1	9
scly007	C127	2	71	3	3	0	2	1	2	3	3	2	7	3		1		1		1	1	1	3	1	4	1	4	1	3	19
scly008	C104	2	76	4	1	1	1	0	2	3	0	0	7	3		1		1		1	1	1	1	1	1	1	1	1	1	9
scly011	C103	2	75	4	3	0	2	1	2	3	0	0	7	3		1		1		1	1	1	1	1	1	1	1	1	1	9
scly012	C102	2	78	4	1	1	1	0	3	2	1	1	7	3		1		1		1	2	1	1	1	1	1	1	1	1	10
scly013	C122	2	81	5	3	0	2	1	2	3	2	2	7	3		1		1		1	1	1	2	1	1	1	1	1	1	10
scly017	C109	2	82	5	1	1	1	0	3	2	1	1	7	3		1		1		1	1	1	2	1	1	1	1	1	1	10
scly018	C128	2	68	2	1	1	3	1	4	1	1	1	7	3		1		1		1	1	1	1	1	1	1	1	1	1	9
scly019	C130	2	68	2	4	0	3	1	2	3	1	1	7	3		1		1		1	1	1	1	1	1	1	1	1	1	9
scwk006	B198	2	76	4	3	0	2	1	2	3	1	1	7	3		1		1		1	2	2	2	1	1	1	2	2	2	15
skdb001	D107	2	82	5	3	0	1	0	4	1	0	0	7	3		1		1		1	1	1	1	1	1	1	1	1	1	9
skdb002	D108	2	69	2	1	1	2	1	2	3	0	0	7	3		1		1		1	1	1	1	1	1	1	1	1	1	9
skdb003	D338	2	80	5	3	0	2	1	3	2	2	2	7	3		1		1		1	1	1	2	1	1	1	1	1	1	10
skdb004	D113	2	75	4	1	1	2	1	3	2	1	1	7	3		1		1		1	1	1	1	1	1	1	1	1	1	9
skdb005	D110	2	76	4	3	0	4	1	5	1	0	0	7	3		1		1		1	1	1	1	1	1	1	1	1	1	9
skdh001	D109	2	72	3	3	0	1	0	2	3	3	2	7	3		1		1		1	1	1	2	1	1	2	2	1	2	13
skdy002	D111	2	80	5	3	0	1	0	2	3	1	1	7	3		1		1		1	1	1	1	1	1	1	1	1	1	9
skdy003	D106	2	81	5	3	0	3	1	2	3	1	1	7	3		1		1		1	1	1	1	1	1	1	1	1	1	9
skdy004	D112	2	67	2	2	0	2	1	2	3	4	2	7	3		1		1		1	1	1	1	1	1	1	1	1	1	9
spha001	B084	1	65	2	3	0	3	1	2	3	3	2	1	2		1		1		1	7	7	7	5	7	7	7	7	7	61
spha004	D250	1	66	2	1	1	6	1	3	2	2	2	7	3		1		1		1	1	1	1	1	1	1	1	1	1	9
spha007	B247	2	65	2	1	1	1	0	2	3	1	1	7	3		1		1		1	1	1	2	1	1	1	1	1	1	10
spha008	B252	2	68	2	2	0	4	1	2	3	2	2	7	3		1		1		1	1	1	1	1	1	1	1	1	1	9
spha010	B324	1	67	2	1	1	3	1	4	1	2	2	7	3		1		1		1	1	1	1	1	1	1	1	1	1	9
spha014	E347	2	66	2	1	1	2	1	3	2	0	0	7	3		1		1		1	1	1	1	1	1	1	1	1	1	9
spha017	E355	1	71	3	1	1	6	1	3	2	1	1	7	3		1		1		1	1	1	1	1	1	1	1	1	1	9
spha018	B383	2	65	2	1	1	4	1	2	3	2	2	7	3		1		1		1	1	1	2	1	2	1	1	1	1	11
spha019	D208	2	81	5	3	0	4	1	3	2	0	0	7	3		1		1		1	1	1	1	1	1	1	1	1	1	9
spha022	C335	2	69	2	1	1	4	1	3	2	0	0	3	2		1		1		1	1	1	1	1	1	1	1	1	1	9
spha023	E368	1	66	2	1	1	2	1	4	1	0	0	7	3		1		1		1	1	1	1	1	1	1	1	1	1	9
spha024	B350	1	65	2	1	1	6	1	3	2	0	0	7	3		1		1		1	1	1	1	1	1	1	1	1	1	9
spha025	B408	1	68	2	1	1	6	1	3	2	1	1	7	3		1		1		1	1	1	1	1	1	1	1	1	1	9
spha026	C355	1	66	2	1	1	3	1	4	1	2	2	7	3		1		1		1	1	1	1	1	1	1	1	1	1	9
SPHA027	D305	1	78	4	1	1	2	1	3	2	0	0	7	3		1		1		1	1	1	1	1	1	1	1	1	1	9
spha028	D299	2	65	2	1	1	2	1	3	2	0	0	7	3		1		1		1	1	1	2	1	1	1	2	1	1	11
SPHA029	C294	1	70	3	1	1	4	1	3	2	2	2	7	3		1		1		1	1	1	1	1	1	1	1	1	1	9
spha030	E376	1	70	3	1	1	2	1	3	2	1	1	7	3		1		1		1	1	1	1	1	1	1	1	1	1	9
spha031	B335	2	65	2	3	0	2	1	3	2	2	2	7	3		1		1		1	1	1	1	1	1	1	1	1	1	9
spha033	D359	1	73	3	1	1	5	1	4	1	2	2	7	3		1		1		1	1	1	1	1	1	1	1	1	1	9
spha034	D360	2	71	3	1	1	5	1	2	3	0	0	7	3		1		1		1	1	1	1	1	1	1	1	1	1	9
spha035	D361	2	73	3	2	0	6	1	3	2	3	2	3	2		1		1		1	1	1	1	1	1	1	1	1	1	9
spha036	C359	2	69	2	1	1	3	1	3	2	1	1	7	3		1		1		1	1	1	2	1	1	1	1	1	1	10
spha038	D393	1	69	2	1	1	7	1	5	1	2	2	7	3		1		1		1	1	1	1	1	1	1	1	1	1	9
spha039	D450	2	66	2	1	1	6	1	3	2	3	2	7	3		1		1		1	1	1	1	1	1	1	1	1	1	9
spha040	D382	1	68	2	1	1	6	1	3	2	0	0	7	3		1		1		1	1	1	1	1	1	1	1	1	1	9
spha041	D379	1	66	2	1	1	4	1	2	3	1	1	7	3		1		1		1	1	1	1	1	1	1	1	1	1	9
spha042	B405	1	66	2	1	1	4	1	2	3	1	1	7	3		1		1		1	1	1	1	1	1	1	1	1	1	9
spha043	D355	2	73	3	3	0	2	1	2	3	3	2	3	2		1		1		1	7	7	7	1	2	1	1	1	2	29
spha045	D383	2	70	3	1	1	3	1	2	3	2	2	7	3		1		1		1	1	1	1	1	1	1	1	1	1	9
spha046	D422	2	67	2	1	1	4	1	2	3	1	1	7	3		1		1		1	1	1	1	1	1	1	1	1	1	9
spha047	D443	1	72	3	1	1	5	1	3	2	2	2	7	3		1		1		1	1	1	1	1	1	1	1	1	1	9
spha048	D448	2	65	2	1	1	4	1	3	2	0	0	7	3		1		1		1	1	1	1	1	1	1	1	1	1	9
spha049	D414	1	65	2	1	1	6	1	4	1	1	1	7	3		1		1		1	1	1	1	1	1	1	1	1	1	9
spha050	D439	2	65	2	1	1	6	1	2	3	0	0	4	2		1		1		1	1	1	1	1	1	1	1	1	1	9
spha051	C354	1	68	2	1	1	4	1	3	2	1	1	7	3		1		1		1	1	1	1	1	1	1	1	1	1	9
spha052	D417	2	75	4	1	1	6	1	3	2	2	2	7	3		1		1		1	1	1	2	1	2	1	1	1	1	11
spha053	D435	1	68	2	4	0	3	1	3	2	1	1	0	1		1		1		1	1	1	1	1	1	1	1	1	1	9
spha055	B434	2	73	3	1	1	3	1	2	3	0	0	3	2		1		1		1	1	1	1	1	1	1	1	1	1	9
spha056	B435	1	73	3	1	1	6	1	4	1	0	0	4	2		1		1		1	1	1	1	1	1	1	1	1	1	9
spha057	D444	2	78	4	3	0	6	1	2	3	0	0	7	3		1		1		1	1	1	3	1	3	2	2	2	2	17
spha059	E410	1	69	2	1	1	3	1	3	2	2	2	7	3		1		1		1	1	1	1	1	2	1	1	1	1	10
spha061	B446	1	75	4	1	1	3	1	1	3	2	2	7	3		1		1		1	1	1	1	1	1	1	1	1	1	9
spha062	C383	2	72	3	1	1	2	1	2	3	0	0	7	3		1		1		1	1	1	1	1	1	1	1	1	1	9
spha063	D432	2	68	2	1	1	5	1	3	2	1	1	7	3		1		1		1	1	1	1	1	1	1	1	1	1	9
spha065	D496	1	71	3	1	1	2	1	3	2	2	2	7	3		1		1		1	1	1	2	1	1	1	1	1	1	10
spha066	B472	1	69	2	4	0	6	1	4	1	2	2	7	3		1		1		1	1	1	1	1	1	1	1	1	1	9
spha067	E449	2	67	2	1	1	4	1	3	2	1	1	5	2		1		1		1	1	1	2	1	1	1	1	1	1	10
spha068	B474	1	65	2	1	1	6	1	3	2	1	1	7	3		1		1		1	1	1	1	1	1	1	1	1	1	9
spha069	E455	2	65	2	1	1	3	1	3	2	2	2	7	3		1		1		1	1	1	1	1	1	1	1	1	1	9
spha070	E457	2	69	2	4	0	3	1	5	1	0	0	7	3		1		1		1	1	1	1	1	1	1	1	1	1	9
spha071	E461	2	68	2	1	1	6	1	3	2	2	2	7	3		1		1		1	1	1	1	1	1	1	1	1	1	9
spha072	B477	2	68	2	3	0	3	1	4	1	2	2	4	2		1		1		1	1	1	1	1	1	1	1	1	1	9
sphc001	B244	2	65	2	3	0	3	1	2	3	1	1	7	3		1		1		1	1	1	1	1	1	1	1	1	1	9
sphc002	B241	2	74	3	1	1	4	1	2	3	1	1	7	3		1		1		1	1	1	1	1	1	1	1	1	1	9
sphc003	D348	1	71	3	1	1	6	1	2	3	1	1	7	3		1		1		1	1	1	2	1	1	1	1	1	2	11
sphc004	C192	1	65	2	1	1	6	1	3	2	1	1	7	3		1		1		1	1	1	2	1	1	1	1	1	1	10
sphc005	E229	1	65	2	1	1	3	1	2	3	1	1	6	2		1		1		1	1	1	1	1	1	1	1	1	1	9
sphc007	D296	1	66	2	1	1	7	1	2	3	3	2	7	3		1		1		1	1	1	1	1	1	1	1	1	1	9
sphc009	D364	2	67	2	4	0	4	1	4	1	1	1	6	2		1		1		1	1	1	1	1	1	1	1	1	1	9
sphc010	C229	1	73	3	1	1	3	1	5	1	1	1	7	3		1		1		1	1	1	1	1	1	1	1	1	1	9
sphc011	C161	1	70	3	3	0	6	1	3	2	0	0	7	3		1		1		1	1	1	1	1	1	1	1	1	1	9
sphc012	C170	2	65	2	4	0	6	1	2	3	5	2	7	3		1		1		1	1	1	2	1	1	1	1	1	1	10
sphc013	D278	1	66	2	1	1	6	1	2	3	2	2	7	3		1		1		1	1	1	1	1	1	1	1	1	1	9
sphc014	E274	1	66	2	1	1	6	1	3	2	0	0	7	3		1		1		1	1	1	1	1	1	1	1	1	1	9
sphc015	D297	2	73	3	1	1	4	1	3	2	3	2	7	3		1		1		1	1	1	1	1	1	1	1	1	1	9
sphc016	E429	1	68	2	1	1	2	1	3	2	2	2	7	3		1		1		1	1	1	1	1	1	1	1	1	1	9
sphc018	C356	2	69	2	1	1	2	1	2	3	1	1	7	3		1		1		1	1	1	1	1	1	1	1	1	1	9
sphc019	D446	1	65	2	3	0	2	1	2	3	3	2	7	3		1		1		1	1	1	1	1	1	1	1	1	1	9
sphc020	D390	2	65	2	3	0	2	1	2	3	3	2	7	3		1		1		1	1	1	1	1	1	1	1	1	1	9
sphc021	E390	1	65	2	1	1	6	1	3	2	2	2	7	3		1		1		1	1	1	1	1	1	1	1	1	1	9
sphc022	C360	2	68	2	1	1	2	1	2	3	1	1	7	3		1		1		1	1	1	1	1	1	1	1	1	1	9
sphc023	D418	1	71	3	1	1	5	1	2	3	1	1	4	2		1		1		1	1	1	1	1	2	1	1	1	1	10
SPHE002	D497	2	65	2	1	1	4	1	3	2	0	0	7	3		1		1		1	1	1	1	1	1	1	1	1	1	9
sphf001	E222	2	68	2	1	1	6	1	4	1	1	1	7	3		1		1		1	1	1	1	1	1	1	1	1	1	9
sphf008	E289	1	73	3	1	1	2	1	3	2	1	1	7	3		1		1		1	1	1	1	1	1	1	1	1	1	9
sphf009	D362	2	67	2	1	1	6	1	3	2	2	2	7	3		1		1		1	1	1	1	1	1	1	1	1	1	9
sphf011	D274	2	79	4	1	1	3	1	2	3	2	2	7	3		1		1		1	1	1	1	1	1	1	1	1	1	9
sphf012	B354	2	68	2	1	1	3	1	2	3	0	0	4	2		1		1		1	1	1	1	1	1	1	1	1	1	9
Sphf013	D377	2	71	3	3	0	3	1	3	2	0	0	2	2		1		1		1	1	1	1	1	1	1	1	1	1	9
sphf014	D407	1	69	2	1	1	6	1	3	2	2	2	7	3		1		1		1	1	1	1	1	1	1	1	1	1	9
sphf015	B448	1	70	3	1	1	6	1	4	1	0	0	7	3		1		1		1	1	1	1	1	1	1	1	1	1	9
sphf016	E458	2	65	2	3	0	2	1	2	3	1	1	7	3		1		1		1	2	2	3	1	2	1	1	1	2	15
sphh001	D196	1	73	3	1	1	4	1	5	1	2	2	7	3		1		1		1	1	1	2	1	1	1	1	1	2	11
sphh002	D197	2	65	2	1	1	3	1	4	1	0	0	3	2		1		1		1	1	1	1	1	1	1	1	1	1	9
sphh005	C178	1	70	3	1	1	2	1	2	3	4	2	7	3		1		1		1	1	1	1	1	1	1	1	1	1	9
sphh009	B100	1	74	3	3	0	2	1	2	3	3	2	7	3		1		1		1	1	1	2	1	1	1	1	1	1	10
sphh019	D490	2	65	2	1	1	3	1	3	2	1	1	7	3		1		1		1	1	1	1	1	1	1	1	1	1	9
sphh021	E439	1	65	2	1	1	5	1	4	1	1	1	7	3		1		1		1	1	1	1	1	1	1	1	1	1	9
sphh023	D004	1	79	4	1	1	4	1	2	3	7	2	6	2		1		1		1	1	1	2	1	1	1	1	1	1	10
sphh024	D408	1	65	2	1	1	6	1	2	3	2	2	7	3		1		1		1	1	1	1	1	1	1	1	1	1	9
sphh025	C136	1	67	2	1	1	5	1	3	2	2	2	7	3		1		1		1	1	1	1	1	1	1	1	1	1	9
sphh026	C281	2	69	2	3	0	6	1	2	3	2	2	7	3		1		1		1	2	2	3	1	1	1	2	2	1	15
sphh027	C141	2	65	2	1	1	6	1	3	2	0	0	4	2		1		1		1	1	1	2	1	1	1	1	1	1	10
sphh028	D167	2	82	5	1	1	6	1	2	3	1	1	7	3		1		1		1	1	1	1	1	1	1	1	1	1	9
sphh030	B242	1	68	2	1	1	4	1	5	1	0	0	7	3		1		1		1	1	1	1	1	1	1	1	1	1	9
sphh031	B299	1	68	2	1	1	4	1	4	1	1	1	7	3		1		1		1	1	1	1	1	1	1	1	1	1	9
sphh032	E296	2	74	3	3	0	6	1	5	1	0	0	7	3		1		1		1	1	1	1	1	1	1	1	1	1	9
sphh034	D294	2	65	2	1	1	3	1	2	3	1	1	7	3		1		1		1	1	1	1	1	1	1	1	1	1	9
sphh035	B461	1	66	2	1	1	3	1	4	1	0	0	7	3		1		1		1	1	1	1	1	1	1	1	1	1	9
sphh036	C087	2	65	2	3	0	3	1	2	3	2	2	7	3		1		1		1	1	1	1	1	1	1	1	1	1	9
sphh037	C084	1	75	4	3	0	2	1	2	3	1	1	7	3		1		1		1	1	1	1	1	1	1	1	1	1	9
sphh038	C088	2	72	3	3	0	2	1	2	3	2	2	7	3		1		1		1	1	1	1	1	1	1	1	1	1	9
sphh039	E300	2	65	2	1	1	4	1	2	3	1	1	5	2		1		1		1	1	1	1	1	1	1	1	1	1	9
sphh040	D248	1	69	2	1	1	5	1	2	3	5	2	7	3		1		1		1	1	1	2	1	1	1	1	1	1	10
sphh044	E253	1	78	4	1	1	4	1	4	1	1	1	7	3		1		1		1	1	1	1	1	1	1	1	1	1	9
sphh045	E248	1	69	2	1	1	7	1	3	2	0	0	7	3		1		1		1	1	1	1	1	1	1	1	1	1	9
sphh046	E332	2	74	3	1	1	2	1	2	3	0	0	7	3		1		1		1	1	1	2	1	1	1	1	1	1	10
sphh047	D263	1	65	2	1	1	4	1	4	1	1	1	7	3		1		1		1	1	1	1	1	1	1	1	1	1	9
SPHH048	B430	1	66	2	1	1	2	1	2	3	2	2	7	3		1		1		1	1	1	1	1	1	1	1	1	1	9
SPHH050	C344	2	65	2	1	1	6	1	2	3	0	0	5	2		1		1		1	1	1	1	1	1	1	1	1	1	9
sphh052	D471	2	68	2	1	1	4	1	1	3	2	2	7	3		1		1		1	1	1	1	1	1	1	1	1	1	9
sphh053	E412	1	65	2	1	1	6	1	4	1	0	0	7	3		1		1		1	1	1	1	1	1	1	1	1	1	9
sphh056	B456	1	72	3	1	1	3	1	2	3	1	1	6	2		1		1		1	1	1	1	1	1	1	1	1	1	9
sphh057	B445	2	68	2	1	1	2	1	3	2	1	1	7	3		1		1		1	1	1	1	1	1	1	1	1	1	9
sphj004	B337	1	65	2	1	1	3	1	2	3	2	2	7	3		1		1		1	1	1	1	1	1	1	1	1	1	9
sphj005	E366	2	69	2	1	1	3	1	2	3	4	2	7	3		1		1		1	1	1	2	1	2	2	1	1	1	12
sphj006	C263	1	67	2	1	1	6	1	3	2	2	2	7	3		1		1		1	1	1	1	1	1	1	1	1	1	9
sphj007	B438	1	67	2	1	1	4	1	3	2	2	2	7	3		1		1		1	1	1	1	1	1	1	1	1	1	9
sphj009	E299	1	69	2	1	1	7	1	3	2	0	0	7	3		1		1		1	1	1	1	1	1	1	1	1	1	9
sphj011	D143	2	78	4	1	1	6	1	2	3	5	2	7	3		1		1		1	1	1	1	1	1	1	1	1	1	9
sphj012	D221	2	67	2	1	1	4	1	3	2	0	0	7	3		1		1		1	1	1	1	1	1	1	1	1	1	9
sphj013	E408	2	67	2	1	1	2	1	3	2	0	0	7	3		1		1		1	1	1	1	1	1	1	1	1	1	9
sphj015	D336	2	65	2	1	1	3	1	2	3	3	2	7	3		1		1		1	1	1	1	1	1	1	1	1	1	9
Sphj016	C251	1	65	2	1	1	4	1	2	3	0	0	7	3		1		1		1	1	1	1	1	1	1	1	1	1	9
sphj017	D428	2	79	4	3	0	2	1	2	3	1	1	7	3		1		1		1	1	1	1	1	1	1	1	1	1	9
sphj018	E294	1	68	2	4	0	4	1	3	2	2	2	7	3		1		1		1	1	1	1	1	1	1	1	1	1	9
sphj019	C361	2	68	2	1	1	3	1	2	3	1	1	7	3		1		1		1	1	1	1	1	1	1	1	1	1	9
sphj020	D420	1	66	2	1	1	6	1	2	3	0	0	3	2		1		1		1	1	1	1	1	1	1	1	1	1	9
sphj021	D440	2	65	2	1	1	4	1	2	3	3	2	7	3		1		1		1	1	1	1	1	1	1	1	1	1	9
sphj022	C375	2	67	2	1	1	3	1	2	3	0	0	7	3		1		1		1	1	1	1	1	1	1	1	1	1	9
sphj023	D449	1	72	3	1	1	5	1	2	3	2	2	7	3		1		1		1	1	1	1	1	1	1	1	1	1	9
sphj024	D462	1	68	2	1	1	3	1	3	2	0	0	7	3		1		1		1	1	1	1	1	1	1	1	1	1	9
sphj025	D454	2	66	2	1	1	6	1	3	2	1	1	7	3		1		1		1	1	1	2	1	2	1	3	2	1	14
sphj026	E428	1	65	2	1	1	6	1	3	2	1	1	6	2		1		1		1	1	1	1	1	1	1	1	1	1	9
sphj027	C401	1	66	2	1	1	4	1	4	1	2	2	7	3		1		1		1	1	1	1	1	1	1	1	1	1	9
sphj028	C404	1	67	2	1	1	6	1	4	1	0	0	7	3		1		1		1	1	1	1	1	1	1	1	1	1	9
sphj029	C391	1	66	2	1	1	6	1	3	2	1	1	7	3		1		1		1	1	1	1	1	1	1	1	1	1	9
sphj030	C385	2	68	2	1	1	4	1	3	2	1	1	7	3		1		1		1	1	1	1	1	1	1	1	1	1	9
SPHJ031	B473	2	69	2	1	1	4	1	4	1	0	0	7	3		1		1		1	1	1	1	1	1	1	1	1	1	9
sphk001	D178	2	80	5	3	0	2	1	2	3	0	0	7	3		1		1		1	1	1	1	1	1	1	1	1	1	9
sphk003	E237	1	69	2	1	1	5	1	3	2	1	1	7	3		1		1		1	1	1	1	1	1	1	1	1	1	9
sphk004	E297	2	70	3	1	1	5	1	2	3	2	2	7	3		1		1		1	1	1	3	1	3	1	1	1	1	13
sphk005	E261	2	67	2	1	1	3	1	1	3	1	1	7	3		1		1		1	1	2	2	1	1	1	3	1	2	14
sphk006	E262	1	68	2	1	1	3	1	2	3	3	2	7	3		1		1		1	1	1	2	1	2	2	2	1	2	14
sphk007	E263	1	65	2	1	1	4	1	2	3	3	2	7	3		1		1		1	1	1	1	1	1	1	1	1	1	9
sphk008	E397	1	65	2	1	1	3	1	5	1	1	1	7	3		1		1		1	1	1	1	1	1	1	1	1	1	9
sphk009	E402	1	71	3	1	1	4	1	3	2	0	0	7	3		1		1		1	1	1	1	1	1	1	1	1	1	9
sphk010	E441	1	68	2	1	1	3	1	5	1	1	1	5	2		1		1		1	1	1	1	1	1	1	1	1	1	9
sphk011	E460	2	66	2	2	0	5	1	2	3	5	2	7	3		1		1		1	1	1	1	1	1	1	1	1	1	9
sphk013	C411	1	65	2	1	1	6	1	4	1	0	0	6	2		1		1		1	1	1	1	1	1	1	1	1	1	9
sphk014	B475	2	65	2	2	0	2	1	2	3	0	0	7	3		1		1		1	1	1	1	1	1	1	1	1	1	9
sphk016	D499	1	76	4	2	0	4	1	2	3	1	1	7	3		1		1		1	1	1	1	1	1	1	1	1	1	9
sphk017	C413	2	71	3	1	1	3	1	2	3	0	0	7	3		1		1		1	1	1	2	1	1	1	1	1	1	10
sphl001	C166	2	67	2	1	1	2	1	4	1	0	0	7	3		1		1		1	1	1	1	1	1	1	1	1	1	9
sphm002	D219	2	79	4	3	0	6	1	3	2	4	2	7	3		1		1		1	1	1	2	1	1	1	1	1	1	10
sphm004	D346	1	72	3	1	1	6	1	3	2	2	2	7	3		1		1		1	1	1	1	1	1	1	1	1	1	9
sphm005	C171	1	65	2	1	1	6	1	3	2	0	0	7	3		1		1		1	1	1	1	1	1	1	1	1	1	9
sphm006	C167	1	66	2	1	1	7	1	5	1	1	1	7	3		1		1		1	1	1	1	1	1	1	1	1	1	9
sphm008	D426	1	65	2	1	1	6	1	4	1	0	0	7	3		1		1		1	1	1	1	1	1	1	1	1	1	9
sphm010	D142	1	81	5	1	1	6	1	5	1	1	1	7	3		1		1		1	1	1	1	1	1	1	1	1	1	9
sphm011	C230	2	69	2	1	1	2	1	3	2	1	1	7	3		1		1		1	1	1	1	1	1	1	1	1	1	9
sphm013	D210	1	67	2	1	1	2	1	3	2	2	2	7	3		1		1		1	1	1	1	1	1	1	1	1	1	9
sphm014	B412	1	74	3	3	0	6	1	2	3	1	1	7	3		1		1		1	1	1	2	1	1	1	1	1	2	11
sphm016	E313	2	77	4	1	1	6	1	2	3	3	2	7	3		1		1		1	1	1	1	1	1	1	1	1	1	9
sphn007	B458	2	73	3	1	1	6	1	2	3	0	0	3	2		1		1		1	1	1	1	1	1	1	1	1	1	9
sphp004	D442	2	71	3	1	1	6	1	3	2	2	2	7	3		1		1		1	1	1	1	1	1	1	1	1	1	9
sphp005	D481	1	66	2	1	1	6	1	2	3	2	2	7	3		1		1		1	1	1	1	1	1	1	1	1	1	9
sphp006	D480	2	67	2	1	1	3	1	4	1	1	1	7	3		1		1		1	1	1	1	1	1	1	1	1	1	9
sphp009	D482	1	70	3	1	1	4	1	1	3	3	2	7	3		1		1		1	1	1	2	1	1	1	1	1	1	10
SPHP010	C389	2	65	2	1	1	3	1	2	3	1	1	7	3		1		1		1	1	1	2	1	1	1	1	1	1	10
sphp013	C402	1	65	2	1	1	4	1	3	2	2	2	7	3		1		1		1	1	1	1	1	1	2	1	1	1	10
sphp016	E442	2	69	2	1	1	3	1	2	3	1	1	7	3		1		1		1	1	1	1	1	1	1	1	1	1	9
sphp017	E447	1	65	2	1	1	6	1	2	3	1	1	4	2		1		1		1	1	1	1	1	1	1	1	1	1	9
sphq002	E437	1	72	3	4	0	7	1	2	3	5	2	7	3		1		1		1	1	1	2	1	2	1	1	1	1	11
sphs002	E422	2	69	2	1	1	7	1	4	1	0	0	6	2		1		1		1	1	1	1	1	1	1	1	1	1	9
sphs015	B366	1	65	2	1	1	2	1	5	1	0	0	7	3		1		1		1	1	1	1	1	1	1	1	1	1	9
sphs017	B362	1	66	2	1	1	6	1	3	2	1	1	7	3		1		1		1	1	1	1	1	1	1	1	1	1	9
SPHS018	B459	1	65	2	1	1	3	1	2	3	0	0	7	3		1		1		1	1	1	1	1	1	1	1	1	1	9
sphs019	B384	2	69	2	3	0	2	1	2	3	2	2	3	2		1		1		1	5	5	7	2	7	7	7	5	5	50
sphs020	C317	1	66	2	1	1	6	1	4	1	0	0	7	3		1		1		1	1	1	1	1	1	1	1	1	1	9
sphs021	E353	2	75	4	2	0	3	1	4	1	1	1	7	3		1		1		1	2	1	2	1	1	1	1	1	1	11
sphs022	C336	1	65	2	1	1	6	1	2	3	2	2	7	3		1		1		1	1	1	2	1	1	1	1	1	1	10
sphs023	D344	1	72	3	1	1	2	1	3	2	1	1	7	3		1		1		1	1	1	1	1	1	1	1	1	1	9
SPHS024	C306	1	67	2	1	1	4	1	2	3	0	0	7	3		1		1		1	1	1	1	1	1	1	1	1	1	9
SPHS026	B316	2	76	4	3	0	3	1	2	3	2	2	7	3		1		1		1	1	1	1	1	1	1	1	1	1	9
sphs029	D474	2	70	3	1	1	2	1	2	3	0	0	7	3		1		1		1	1	1	2	1	1	1	1	1	1	10
SPHS030	E259	2	70	3	1	1	2	1	1	3	5	2	7	3		1		1		1	2	2	2	1	1	2	2	2	2	16
sphs031	E371	2	70	3	4	0	1	0	2	3	3	2	7	3		1		1		1	2	3	6	1	3	3	7	1	2	28
spht001	E378	2	80	5	1	1	6	1	4	1	1	1	7	3		1		1		1	1	1	2	1	2	1	1	1	2	12
spht002	E239	2	65	2	1	1	4	1	2	3	0	0	7	3		1		1		1	1	1	1	1	1	1	1	1	1	9
spht003	C137	2	71	3	2	0	2	1	2	3	1	1	7	3		1		1		1	1	1	1	1	1	1	1	1	1	9
spht010	E320	2	66	2	3	0	3	1	2	3	1	1	2	2		1		1		1	1	1	1	1	1	1	2	1	2	11
spht011	C155	1	68	2	1	1	99	1	2	3	4	2	7	3		1		1		1	1	1	1	1	1	1	1	1	1	9
spht012	C154	2	65	2	1	1	3	1	2	3	2	2	3	2		1		1		1	1	1	2	1	1	1	1	1	1	10
spht013	C234	1	66	2	1	1	3	1	4	1	1	1	7	3		1		1		1	1	1	1	1	1	1	1	1	1	9
spht014	B447	1	66	2	99	0	3	1	3	2	0	0	7	3		1		1		1	1	1	2	1	1	1	1	1	1	10
spht015	E394	1	65	2	1	1	3	1	4	1	1	1	7	3		1		1		1	1	1	2	1	1	1	1	1	1	10
spht017	D153	1	65	2	1	1	5	1	4	1	0	0	7	3		1		1		1	1	1	1	1	1	1	1	1	1	9
spht018	C253	1	67	2	1	1	4	1	4	1	1	1	7	3		1		1		1	1	1	1	1	1	1	1	1	1	9
spht019	E327	2	68	2	1	1	3	1	4	1	1	1	7	3		1		1		1	1	1	1	1	1	1	1	1	1	9
spht020	D445	2	70	3	1	1	5	1	1	3	5	2	2	2		1		1		1	1	1	1	1	1	1	1	1	1	9
spht022	E167	1	75	4	2	0	5	1	2	3	1	1	7	3		1		1		1	1	1	1	1	1	1	1	1	1	9
spht023	E282	1	68	2	1	1	4	1	4	1	0	0	7	3		1		1		1	1	1	1	1	1	1	1	1	1	9
spht024	E214	2	65	2	1	1	2	1	2	3	1	1	7	3		1		1		1	2	1	2	1	1	1	1	1	2	12
spht025	D397	2	68	2	3	0	3	1	2	3	1	1	7	3		1		1		1	1	1	1	1	1	1	1	1	1	9
spht026	E326	1	66	2	1	1	4	1	5	1	1	1	7	3		1		1		1	1	1	1	1	1	1	1	1	1	9
spht027	D425	2	71	3	3	0	2	1	2	3	3	2	3	2		1		1		1	1	1	2	1	1	1	2	1	1	11
spht028	E280	2	65	2	1	1	4	1	4	1	0	0	7	3		1		1		1	1	1	1	1	1	1	1	1	1	9
spht029	E281	1	65	2	1	1	2	1	2	3	3	2	7	3		1		1		1	1	1	1	1	1	1	1	1	1	9
spht030	E329	1	70	3	1	1	6	1	2	3	2	2	7	3		1		1		1	1	1	1	1	2	1	1	1	1	10
spht031	D148	1	80	5	1	1	3	1	3	2	3	2	4	2		1		1		1	1	1	1	1	1	1	1	1	1	9
spht032	D149	2	75	4	1	1	2	1	3	2	1	1	3	2		1		1		1	1	1	1	1	1	1	1	1	1	9
spht036	E225	1	68	2	2	0	2	1	3	2	1	1	7	3		1		1		1	1	1	1	1	1	1	1	1	1	9
spht037	D300	1	73	3	2	0	7	1	3	2	2	2	7	3		1		1		1	1	2	2	1	1	1	1	1	1	11
spht039	E163	1	66	2	1	1	2	1	3	2	3	2	5	2		1		1		1	1	1	1	1	1	1	1	1	1	9
spht041	C266	1	70	3	1	1	2	1	3	2	0	0	7	3		1		1		1	1	1	1	1	1	1	1	1	1	9
spht042	E325	1	66	2	1	1	6	1	1	3	2	2	4	2		1		1		1	1	1	1	1	2	1	1	1	1	10
spht043	C179	2	72	3	1	1	2	1	2	3	1	1	7	3		1		1		1	1	1	1	1	1	1	1	1	1	9
spht044	E117	2	68	2	1	1	2	1	3	2	2	2	7	3		1		1		1	1	1	1	1	1	1	1	1	1	9
spht045	D283	1	79	4	1	1	1	0	5	1	1	1	7	3		1		1		1	1	1	1	1	1	1	1	1	1	9
spht046	E339	1	65	2	1	1	2	1	3	2	1	1	7	3		1		1		1	1	1	1	1	1	1	1	1	1	9
spht047	E369	1	65	2	1	1	3	1	4	1	2	2	7	3		1		1		1	1	1	1	1	1	1	1	1	1	9
spht050	E115	2	69	2	1	1	5	1	3	2	1	1	7	3		1		1		1	1	1	1	1	1	1	1	1	1	9
spht051	B421	1	67	2	1	1	3	1	4	1	2	2	7	3		1		1		1	1	1	1	1	1	1	1	1	1	9
spht053	E396	2	66	2	1	1	4	1	3	2	0	0	7	3		1		1		1	1	1	1	1	1	1	1	1	1	9
spht056	E116	2	69	2	1	1	2	1	5	1	0	0	7	3		1		1		1	1	1	1	1	1	1	1	1	1	9
spht057	C338	2	67	2	2	0	3	1	4	1	1	1	3	2		1		1		1	1	1	1	1	1	1	1	1	1	9
spht061	B427	1	68	2	1	1	3	1	2	3	0	0	7	3		1		1		1	1	1	1	1	1	1	1	1	1	9
spht062	E374	2	82	5	1	1	2	1	4	1	0	0	5	2		1		1		1	1	1	2	1	2	1	1	1	1	11
spht063	C316	2	66	2	1	1	1	0	4	1	2	2	7	3		1		1		1	2	2	3	1	1	1	1	1	1	13
spht065	D292	1	67	2	1	1	6	1	2	3	4	2	7	3		1		1		1	1	1	1	1	1	1	1	1	1	9
spht068	D319	2	65	2	2	0	2	1	2	3	4	2	7	3		1		1		1	1	1	1	1	1	1	1	1	1	9
spht069	D290	2	75	4	3	0	5	1	5	1	0	0	7	3		1		1		1	1	1	1	1	1	1	1	1	1	9
spht071	C318	1	68	2	2	0	2	1	4	1	0	0	7	3		1		1		1	1	1	1	1	1	1	1	1	1	9
spht072	C296	1	65	2	1	1	7	1	4	1	0	0	6	2		1		1		1	1	1	1	1	1	1	1	1	1	9
spht073	E425	1	75	4	1	1	6	1	2	3	4	2	7	3		1		1		1	1	2	2	1	1	1	1	1	1	11
spht076	E283	2	73	3	1	1	3	1	3	2	1	1	6	2		1		1		1	1	1	1	1	1	1	1	1	1	9
spht077	C310	2	69	2	3	0	2	1	2	3	1	1	7	3		1		1		1	1	1	1	1	1	1	1	1	1	9
spht078	D368	1	65	2	4	0	6	1	2	3	2	2	7	3		1		1		1	1	1	1	1	1	1	1	1	1	9
spht079	D307	1	70	3	1	1	5	1	4	1	2	2	7	3		1		1		1	1	1	1	1	1	1	1	1	1	9
spht082	D427	2	71	3	1	1	3	1	3	2	3	2	7	3		1		1		1	1	1	1	1	1	1	1	1	1	9
spht084	E288	2	66	2	1	1	6	1	3	2	3	2	7	3		1		1		1	1	1	1	1	1	1	1	1	1	9
spht086	E413	1	73	3	1	1	4	1	2	3	2	2	7	3		1		1		1	1	1	1	1	1	1	1	1	1	9
spht087	C358	2	66	2	1	1	4	1	2	3	0	0	7	3		1		1		1	1	1	2	1	1	2	1	1	1	11
SPHT092	E272	1	71	3	1	1	2	1	2	3	0	0	7	3		1		1		1	1	1	1	1	1	1	1	1	1	9
spht099	E335	1	66	2	1	1	3	1	4	1	0	0	7	3		1		1		1	1	1	1	1	1	1	1	1	1	9
spht100	C295	1	82	5	3	0	6	1	2	3	1	1	7	3		1		1		1	1	1	1	1	1	1	1	1	1	9
spht103	E375	1	69	2	4	0	2	1	2	3	1	1	7	3		1		1		1	1	1	1	1	1	1	1	1	1	9
spht108	E342	1	68	2	1	1	3	1	3	2	3	2	7	3		1		1		1	1	1	1	1	1	1	1	1	1	9
spht113	C319	1	73	3	1	1	3	1	3	2	3	2	4	2		1		1		1	1	1	1	1	1	1	1	1	1	9
spht115	D410	1	76	4	3	0	6	1	2	3	3	2	7	3		1		1		1	1	1	1	1	1	1	1	1	1	9
spht116	E257	2	81	5	1	1	2	1	2	3	2	2	7	3		1		1		1	1	1	2	1	2	2	2	1	1	13
spht117	E364	1	66	2	1	1	3	1	2	3	3	2	7	3		1		1		1	1	1	1	1	1	1	1	1	1	9
spht118	E365	2	67	2	1	1	3	1	3	2	0	0	5	2		1		1		1	1	2	1	1	1	1	1	1	1	10
spht119	D282	2	73	3	1	1	1	0	3	2	2	2	7	3		1		1		1	1	1	1	1	1	1	1	1	1	9
spht120	D281	1	76	4	1	1	1	0	3	2	2	2	7	3		1		1		1	1	1	2	1	1	1	1	2	1	11
spht121	C303	2	65	2	1	1	4	1	4	1	0	0	7	3		1		1		1	1	1	1	1	1	1	1	1	1	9
spht122	B318	1	72	3	3	0	4	1	3	2	0	0	7	3		1		1		1	1	1	1	1	1	1	1	1	1	9
spht123	C269	1	67	2	1	1	6	1	3	2	1	1	7	3		1		1		1	1	1	2	1	1	1	1	1	1	10
spht124	E298	2	70	3	4	0	5	1	3	2	1	1	2	2		1		1		1	1	1	1	1	2	1	1	1	1	10
Spht125	E310	2	65	2	1	1	4	1	2	3	1	1	7	3		1		1		1	1	1	1	1	1	1	1	1	1	9
Spht126	E311	1	77	4	1	1	6	1	2	3	1	1	4	2		1		1		1	2	1	2	2	2	2	5	5	2	23
spht127	E312	2	70	3	1	1	2	1	2	3	1	1	7	3		1		1		1	1	1	1	1	1	1	1	1	1	9
spht128	E314	1	82	5	1	1	2	1	3	2	1	1	7	3		1		1		1	1	1	3	1	5	1	2	1	2	17
sphw004	D384	2	65	2	4	0	6	1	3	2	1	1	6	2		1		1		1	1	1	1	1	1	1	1	1	1	9
SPHW005	C340	1	71	3	1	1	5	1	2	3	2	2	7	3		1		1		1	1	1	1	1	1	1	1	1	1	9
sphw006	C312	2	71	3	1	1	4	1	3	2	1	1	7	3		1		1		1	1	1	4	1	1	1	1	1	2	13
sphw008	E446	2	65	2	3	0	2	1	4	1	0	0	4	2		1		1		1	1	1	2	1	1	1	1	1	1	10
sphy001	D198	2	69	2	1	1	6	1	4	1	1	1	7	3		1		1		1	1	1	1	1	1	1	1	1	1	9
sphy002	D412	2	70	3	3	0	6	1	2	3	0	0	7	3		1		1		1	1	1	1	1	1	1	1	1	1	9
sphy005	B190	1	66	2	3	0	5	1	4	1	2	2	7	3		1		1		1	1	1	1	1	1	1	1	1	1	9
sphy006	D003	1	68	2	1	1	4	1	3	2	2	2	7	3		1		1		1	1	1	1	1	1	1	1	1	1	9
sphy008	E336	2	74	3	1	1	2	1	3	2	4	2	7	3		1		1		1	1	1	1	1	1	1	1	1	1	9
sphy022	D303	2	65	2	1	1	4	1	2	3	2	2	7	3		1		1		1	1	1	1	1	1	1	1	1	1	9
sphy024	E156	1	65	2	1	1	3	1	3	2	2	2	7	3		1		1		1	1	1	2	1	1	1	1	1	1	10
sphy025	D199	2	77	4	3	0	5	1	3	2	2	2	7	3		1		1		1	1	1	1	1	1	1	1	1	1	9
sphy026	D326	1	68	2	1	1	3	1	4	1	1	1	7	3		1		1		1	1	1	1	1	1	1	1	1	1	9
sphy030	D054	2	71	3	3	0	1	0	2	3	1	1	4	2		1		1		1	1	1	2	1	1	1	2	1	1	11
sphy031	C297	2	74	3	1	1	2	1	2	3	0	0	7	3		1		1		1	1	1	2	1	1	1	1	1	1	10
sphy035	E232	1	80	5	1	1	3	1	2	3	2	2	7	3		1		1		1	1	1	1	1	1	1	1	1	1	9
sphy036	C215	1	65	2	1	1	6	1	4	1	0	0	4	2		1		1		1	1	1	1	1	1	1	1	1	1	9
sphy037	C261	1	73	3	1	1	6	1	2	3	2	2	7	3		1		1		1	1	1	1	1	1	1	1	1	1	9
sphy039	C394	2	66	2	4	0	2	1	2	3	0	0	7	3		1		1		1	1	1	1	1	1	1	1	1	1	9
sphy040	C409	1	68	2	4	0	4	1	3	2	0	0	7	3		1		1		1	1	1	1	1	1	1	1	1	1	9
sphy042	B479	2	69	2	3	0	2	1	2	3	2	2	7	3		1		1		1	1	1	1	1	1	1	1	1	1	9
sphz002	D371	2	73	3	4	0	6	1	2	3	3	2	4	2		1		1		1	1	1	1	1	1	1	1	1	1	9
SPHZ003	E303	1	72	3	1	1	4	1	3	2	2	2	7	3		1		1		1	1	1	1	1	1	1	1	1	1	9
sswf001	D223	1	67	2	1	1	3	1	3	2	0	0	7	3		1		1		1	1	1	1	1	1	1	1	1	1	9
stda016	C376	1	72	3	2	0	2	1	2	3	2	2	7	3		1		1		1	2	1	3	1	1	1	2	1	2	14
stdk001	C258	1	81	5	1	1	3	1	1	3	2	2	7	3		1		1		1	1	1	1	1	1	1	1	1	1	9
strm001	C049	2	77	4	1	1	2	1	2	3	3	2	7	3		1		1		1	1	1	1	1	1	1	1	1	1	9
strm004	C051	1	77	4	1	1	3	1	4	1	1	1	7	3		1		1		1	1	1	1	1	1	1	1	1	1	9
strm006	C046	2	67	2	1	1	1	0	1	3	0	0	7	3		1		1		1	1	1	1	1	1	1	1	1	1	9
strs001	C048	2	82	5	3	0	1	0	3	2	0	0	7	3		1		1		1	1	1	1	1	1	1	1	1	1	9
strs002	C050	2	72	3	1	1	3	1	2	3	2	2	7	3		1		1		1	1	1	1	1	1	1	1	1	1	9
strt003	C047	2	67	2	2	0	2	1	3	2	2	2	7	3		1		1		1	1	1	1	1	1	1	1	1	1	9
stry004	C052	2	80	5	3	0	1	0	3	2	0	0	7	3		1		1		1	1	1	1	1	1	1	1	1	1	9
suef001	B452	1	70	3	1	1	3	1	4	1	1	1	2	2		1		1		1	1	1	1	1	1	1	1	1	1	9
suef002	B464	1	65	2	1	1	4	1	3	2	0	0	6	2		1		1		1	1	1	1	1	1	1	1	1	1	9
suey001	B450	1	65	2	2	0	3	1	5	1	2	2	7	3		1		1		1	1	1	1	1	1	1	1	1	1	9
tabj002	C041	2	70	3	1	1	2	1	1	3	2	2	7	3		1		1		1	1	1	1	1	5	1	1	1	1	13
tabj003	C042	1	72	3	1	1	2	1	4	1	2	2	7	3		1		1		1	1	1	1	1	1	1	1	1	1	9
tabj004	C045	2	69	2	1	1	2	1	2	3	3	2	7	3		1		1		1	1	1	1	1	1	1	1	1	1	9
tabj005	C043	2	76	4	1	1	5	1	2	3	1	1	7	3		1		1		1	1	1	1	1	1	1	1	1	1	9
tabm001	E411	2	74	3	1	1	2	1	2	3	3	2	3	2		1		1		1	2	2	1	1	2	3	4	2	2	19
taby001	C044	1	80	5	1	1	5	1	2	3	0	0	7	3		1		1		1	1	1	1	1	1	1	1	1	1	9
tewf004	B181	2	79	4	1	1	1	0	2	3	1	1	7	3		1		1		1	1	1	2	1	1	1	1	1	2	11
tewf006	B360	2	66	2	4	0	2	1	2	3	2	2	7	3		1		1		1	1	1	1	1	1	1	1	1	1	9
tewf009	B182	2	79	4	3	0	2	1	2	3	3	2	7	3		1		1		1	1	1	1	1	1	1	1	1	1	9
tewf011	B185	2	69	2	3	0	2	1	3	2	1	1	7	3		1		1		1	1	1	2	1	2	1	2	2	1	13
tewf012	B180	2	74	3	1	1	1	0	1	3	3	2	7	3		1		1		1	1	1	3	1	4	1	1	1	2	15
tewh001	B187	2	82	5	3	0	1	0	1	3	4	2	7	3		1		1		1	3	3	3	2	3	3	3	2	3	25
tewj001	B184	2	68	2	1	1	3	1	3	2	2	2	6	2		1		1		1	1	1	2	1	1	1	5	1	1	14
tewm001	B179	2	77	4	3	0	2	1	3	2	0	0	7	3		1		1		1	1	1	1	1	1	1	1	1	2	10
tewm002	B183	2	78	4	1	1	1	0	2	3	3	2	7	3		1		1		1	2	1	1	1	1	1	1	1	1	10
teww001	B186	2	70	3	3	0	2	1	2	3	1	1	7	3		1		1		1	1	1	3	1	1	1	1	1	3	13
thky001	B151	2	65	2	1	1	4	1	2	3	1	1	7	3		1		1		1	1	1	1	1	1	1	1	1	1	9
thky002	B153	2	70	3	3	0	5	1	2	3	0	0	5	2		1		1		1	1	1	1	1	1	1	1	1	1	9
thky004	B154	2	74	3	1	1	3	1	3	2	1	1	7	3		1		1		1	1	1	1	1	1	1	1	1	1	9
thky007	B149	2	74	3	1	1	2	1	3	2	0	0	7	3		1		1		1	1	2	5	1	1	1	1	1	2	15
thky010	B152	2	67	2	2	0	3	1	2	3	2	2	7	3		1		1		1	1	1	1	1	1	1	1	1	1	9
thky011	B144	2	69	2	1	1	2	1	2	3	5	2	7	3		1		1		1	1	1	1	1	1	1	1	1	1	9
tkpe001	C056	2	69	2	1	1	3	1	4	1	1	1	7	3		1		1		1	1	1	1	1	1	1	1	1	1	9
tkpe004	C065	2	68	2	1	1	2	1	3	2	3	2	7	3		1		1		1	1	1	1	1	1	1	1	1	1	9
tkpe005	C068	2	70	3	1	1	5	1	3	2	3	2	7	3		1		1		1	1	1	2	1	1	1	1	1	2	11
tkpe007	C062	2	79	4	1	1	2	1	2	3	4	2	7	3		1		1		1	1	1	1	1	1	1	1	1	1	9
tkpt005	C063	2	70	3	1	1	3	1	3	2	1	1	7	3		1		1		1	1	1	1	1	1	1	1	1	1	9
tkpt007	C060	2	66	2	1	1	4	1	3	2	2	2	7	3		1		1		1	1	1	1	1	1	1	1	1	1	9
tkpt008	C059	2	80	5	1	1	2	1	3	2	4	2	7	3		1		1		1	2	1	2	1	1	1	1	1	2	12
tkpt009	C064	2	65	2	1	1	2	1	3	2	2	2	7	3		1		1		1	1	1	1	1	1	1	1	1	1	9
tkpt010	C057	2	70	3	1	1	2	1	2	3	1	1	7	3		1		1		1	1	1	1	1	1	1	1	1	1	9
tkpy001	C058	2	73	3	1	1	5	1	3	2	0	0	7	3		1		1		1	1	1	1	1	1	1	1	1	1	9
tkpy003	C066	1	70	3	1	1	5	1	3	2	3	2	7	3		1		1		1	1	1	1	1	1	1	1	1	1	9
tkpy004	C067	2	68	2	1	1	5	1	3	2	2	2	7	3		1		1		1	1	1	1	1	1	1	1	1	1	9
tkpy005	C061	2	67	2	1	1	2	1	2	3	1	1	7	3		1		1		1	1	1	2	1	1	1	1	1	1	10
tlkk001	E181	1	66	2	1	1	2	1	5	1	3	2	7	3		1		1		1	1	1	1	1	1	1	1	1	1	9
tlkm014	E180	2	67	2	1	1	2	1	2	3	0	0	7	3		1		1		1	1	1	1	1	1	1	1	1	1	9
tllh013	E035	2	78	4	1	1	3	1	4	1	3	2	7	3		1		1		1	1	1	1	1	1	1	1	1	1	9
tllj001	E045	2	68	2	1	1	4	1	2	3	1	1	7	3		1		1		1	1	1	1	1	1	1	1	1	1	9
tllj002	E044	2	74	3	1	1	2	1	2	3	1	1	7	3		1		1		1	1	1	2	1	1	1	1	1	1	10
tllk001	E047	2	74	3	1	1	2	1	2	3	3	2	7	3		1		1		1	2	2	2	1	2	2	2	1	2	16
tllw003	E040	2	78	4	1	1	1	0	2	3	0	0	7	3		1		1		1	1	1	1	1	1	1	1	1	1	9
tllw004	E042	1	80	5	1	1	1	0	2	3	2	2	7	3		1		1		1	1	1	2	1	1	1	1	1	1	10
tlsk001	E038	2	74	3	1	1	2	1	3	2	0	0	7	3		1		1		1	1	1	1	1	1	1	1	1	1	9
tlsn001	E033	2	69	2	3	0	5	1	3	2	3	2	7	3		1		1		1	1	1	1	1	1	1	1	1	2	10
tlsn002	E034	2	65	2	4	0	4	1	2	3	2	2	7	3		1		1		1	1	1	1	1	1	1	1	1	1	9
tlsn003	E029	2	70	3	1	1	2	1	2	3	2	2	5	2		1		1		1	1	1	1	1	1	1	1	1	1	9
tlsn005	E256	2	67	2	3	0	2	1	2	3	1	1	7	3		1		1		1	1	1	1	1	1	1	1	1	1	9
tlst001	E043	1	78	4	1	1	2	1	2	3	2	2	7	3		1		1		1	1	1	1	1	1	1	1	1	1	9
tlsy001	E032	2	69	2	3	0	1	0	3	2	1	1	7	3		1		1		1	1	1	1	1	2	1	1	1	1	10
tlsy002	E031	2	72	3	1	1	2	1	2	3	2	2	7	3		1		1		1	1	1	1	1	1	1	1	1	1	9
tlsy009	E030	2	74	3	1	1	2	1	2	3	5	2	3	2		1		1		1	1	1	1	1	1	2	2	2	1	12
tlsy012	E039	2	70	3	1	1	2	1	3	2	0	0	7	3		1		1		1	1	1	1	1	1	1	1	1	1	9
tlsy013	E041	2	81	5	1	1	1	0	2	3	0	0	7	3		1		1		1	1	1	1	1	1	1	1	1	1	9
tlsy019	E037	1	78	4	1	1	6	1	3	2	0	0	7	3		1		1		1	1	1	1	1	1	1	1	1	1	9
tlsy020	E036	2	79	4	1	1	1	0	2	3	3	2	7	3		1		1		1	1	1	1	1	1	1	1	1	1	9
tlsz004	E046	2	77	4	3	0	1	0	1	3	1	1	7	3		1		1		1	1	1	5	1	3	5	6	1	2	25
tlvh009	E186	1	80	5	1	1	1	0	2	3	2	2	7	3		1		1		1	1	1	1	1	1	1	1	1	1	9
tlvk001	E192	2	74	3	1	1	2	1	1	3	6	2	7	3		1		1		1	1	1	1	1	1	1	1	1	1	9
tlvk002	E189	2	70	3	1	1	2	1	2	3	3	2	7	3		1		1		1	1	1	1	1	1	1	1	1	1	9
tlvm002	E414	1	77	4	1	1	3	1	2	3	1	1	4	2		1		1		1	1	1	2	1	1	1	1	1	1	10
tlvm003	E184	1	80	5	1	1	4	1	2	3	0	0	7	3		1		1		1	1	1	1	1	1	1	1	1	1	9
tlvm004	E171	2	69	2	3	0	2	1	2	3	1	1	7	3		1		1		1	1	1	1	1	1	1	1	1	2	10
tlvm005	E195	2	70	3	2	0	3	1	2	3	1	1	7	3		1		1		1	1	1	1	1	1	1	1	1	1	9
tlvm009	E193	2	70	3	3	0	2	1	2	3	2	2	7	3		1		1		1	1	1	1	1	1	1	1	1	1	9
tlvm011	E187	2	73	3	1	1	1	0	4	1	1	1	7	3		1		1		1	1	1	1	1	1	1	1	1	1	9
tlvm016	E194	1	76	4	1	1	2	1	2	3	3	2	7	3		1		1		1	1	1	1	1	1	1	1	1	1	9
tlvt001	E175	2	80	5	1	1	1	0	3	2	0	0	7	3		1		1		1	2	1	1	1	1	1	1	1	1	10
tlvz001	E188	1	77	4	1	1	4	1	2	3	2	2	7	3		1		1		1	1	1	1	1	1	1	1	1	1	9
tlvz002	E182	2	74	3	2	0	5	1	2	3	1	1	7	3		1		1		1	1	1	2	1	1	1	1	1	2	11
tlvz003	E185	2	65	2	1	1	1	0	2	3	2	2	7	3		1		1		1	1	1	2	1	1	1	1	1	2	11
tlvz004	E191	2	74	3	1	1	1	0	3	2	1	1	7	3		1		1		1	2	1	1	1	1	1	1	1	1	10
tlvz005	E190	2	67	2	1	1	2	1	4	1	0	0	7	3		1		1		1	1	1	1	1	1	1	1	1	1	9
tlvz006	E197	1	77	4	3	0	4	1	3	2	1	1	7	3		1		1		1	1	1	1	1	1	1	1	1	1	9
tlvz008	E183	2	76	4	1	1	3	1	3	2	0	0	7	3		1		1		1	1	1	1	1	1	1	1	1	1	9
tlvz009	E465	2	80	5	1	1	2	1	2	3	4	2	2	2		1		1		1	1	1	2	1	1	1	4	3	1	15
tlvz011	E196	2	75	4	1	1	3	1	2	3	1	1	7	3		1		1		1	1	1	2	1	1	1	1	1	1	10
tlyh005	E170	1	68	2	1	1	2	1	2	3	3	2	7	3		1		1		1	1	1	2	1	1	1	1	1	1	10
tlyh006	E169	2	72	3	1	1	2	1	3	2	5	2	7	3		1		1		1	3	7	7	7	7	7	7	7	2	54
tlyh011	E177	2	73	3	1	1	1	0	4	1	1	1	7	3		1		1		1	1	1	1	1	1	1	1	1	1	9
tlyj004	E173	2	79	4	4	0	2	1	2	3	2	2	7	3		1		1		1	1	1	2	1	2	1	1	1	1	11
tlyk001	E172	2	76	4	1	1	2	1	2	3	3	2	7	3		1		1		1	1	1	1	1	1	1	1	1	1	9
tlyy003	E176	2	70	3	3	0	3	1	1	3	3	2	7	3		1		1		1	1	1	1	2	1	1	1	1	1	10
tlyy004	E174	2	72	3	3	0	1	0	1	3	2	2	7	3		1		1		1	1	1	2	1	1	1	1	1	1	10
tlyy005	E178	1	74	3	2	0	3	1	2	3	3	2	7	3		1		1		1	1	1	3	1	1	2	2	1	1	13
tlyy006	E168	2	78	4	3	0	1	0	1	3	3	2	7	3		1		1		1	1	1	1	1	1	1	1	1	1	9
tlyy007	E179	2	81	5	3	0	2	1	3	2	3	2	7	3		1		1		1	2	2	2	1	1	1	1	2	1	13
tpey001	E158	2	70	3	1	1	2	1	2	3	2	2	7	3		1		1		1	1	1	1	1	1	1	1	1	1	9
tthf002	D264	2	67	2	1	1	2	1	1	3	3	2	7	3		1		1		1	1	1	2	1	1	1	1	1	2	11
tthf004	D308	2	71	3	1	1	4	1	4	1	2	2	7	3		1		1		1	1	1	1	1	1	1	1	1	1	9
tthf005	D265	1	71	3	1	1	3	1	2	3	3	2	7	3		1		1		1	1	1	1	1	1	1	1	1	1	9
tthf006	D479	2	76	4	2	0	6	1	3	2	2	2	7	3		1		1		1	1	1	1	1	1	1	1	1	1	9
tthh001	D191	1	78	4	1	1	6	1	5	1	1	1	7	3		1		1		1	1	1	1	1	1	1	1	1	1	9
tthh003	D192	2	82	5	3	0	5	1	4	1	4	2	4	2		1		1		1	1	1	2	1	1	1	1	1	1	10
tthh004	D144	2	78	4	3	0	5	1	2	3	2	2	5	2		1		1		1	1	1	2	1	1	1	1	1	2	11
tthp001	D190	1	70	3	3	0	4	1	2	3	3	2	7	3		1		1		1	1	1	1	1	1	1	1	1	1	9
ttht001	D367	2	78	4	1	1	5	1	2	3	1	1	7	3		1		1		1	1	1	2	1	1	1	1	1	1	10
ttht002	D140	1	65	2	2	0	6	1	3	2	1	1	7	3		1		1		1	1	1	1	1	1	1	1	1	1	9
ttht003	D146	1	80	5	2	0	3	1	5	1	1	1	7	3		1		1		1	1	1	1	1	1	1	1	1	1	9
ttht005	D145	1	72	3	4	0	5	1	2	3	1	1	7	3		1		1		1	1	1	1	1	1	1	1	1	1	9
ttht006	D141	1	76	4	1	1	5	1	3	2	1	1	5	2		1		1		1	1	1	1	1	1	1	1	1	1	9
ttht007	D151	1	81	5	1	1	6	1	2	3	2	2	7	3		1		1		1	1	1	1	1	1	1	1	1	1	9
ttht008	D150	2	80	5	1	1	4	1	2	3	5	2	7	3		1		1		1	1	1	2	1	1	1	1	1	1	10
twhj001	B302	2	66	2	1	1	2	1	3	2	1	1	7	3		1		1		1	1	1	1	1	1	1	1	1	1	9
twhp001	B300	2	79	4	3	0	3	1	2	3	3	2	7	3		1		1		1	1	1	1	1	1	1	1	1	1	9
twhp002	B301	2	66	2	2	0	2	1	2	3	0	0	7	3		1		1		1	1	1	1	1	1	1	1	1	1	9
twhp003	B303	2	69	2	1	1	2	1	2	3	2	2	7	3		1		1		1	1	1	1	1	1	1	1	1	1	9
twhp004	B304	2	66	2	1	1	2	1	2	3	1	1	7	3		1		1		1	1	1	1	1	1	1	1	1	1	9
twhp005	B305	2	74	3	1	1	2	1	2	3	3	2	7	3		1		1		1	1	1	2	1	3	7	7	7	4	33
twhp006	B306	2	73	3	3	0	2	1	2	3	3	2	7	3		1		1		1	1	1	1	1	1	4	4	1	1	15
twhp007	B307	2	81	5	1	1	2	1	2	3	2	2	7	3		1		1		1	1	1	2	1	1	1	1	1	1	10
twhp008	B308	1	80	5	1	1	2	1	2	3	1	1	7	3		1		1		1	1	1	1	1	1	1	1	1	1	9
twhp009	B309	2	82	5	1	1	2	1	2	3	1	1	7	3		1		1		1	1	1	1	1	1	1	1	1	1	9
tynh006	B027	2	76	4	1	1	2	1	3	2	1	1	7	3		1		1		1	1	1	1	1	1	1	1	1	1	9
tynh007	B323	2	69	2	1	1	4	1	2	3	0	0	7	3		1		1		1	1	1	2	1	1	1	1	1	1	10
tynh009	B024	2	75	4	1	1	1	0	2	3	2	2	7	3		1		1		1	2	1	2	1	1	1	1	1	2	12
tynh011	B088	1	66	2	1	1	3	1	4	1	2	2	7	3		1		1		1	1	1	1	1	1	1	1	1	1	9
tynh012	B089	2	66	2	1	1	3	1	5	1	3	2	7	3		1		1		1	1	1	1	1	1	1	1	1	1	9
tynh013	B086	2	65	2	1	1	2	1	2	3	0	0	7	3		1		1		1	1	1	1	1	1	1	1	1	1	9
tynh014	B087	1	70	3	1	1	3	1	4	1	3	2	7	3		1		1		1	1	1	1	1	1	1	1	1	1	9
tynh016	B025	2	73	3	3	0	2	1	3	2	3	2	7	3		1		1		1	1	1	1	1	1	1	1	1	1	9
tynp001	B023	2	80	5	2	0	1	0	2	3	1	1	7	3		1		1		1	1	1	1	1	1	1	1	1	1	9
tynw001	B332	2	78	4	1	1	2	1	4	1	2	2	7	3		1		1		1	1	1	2	1	1	1	1	1	1	10
tynw002	B026	2	78	4	1	1	2	1	3	2	3	2	7	3		1		1		1	2	1	3	1	2	1	2	1	2	15
tynw003	B028	2	73	3	3	0	1	0	3	2	4	2	7	3		1		1		1	2	2	3	1	1	1	2	1	2	15
tynw004	B322	1	70	3	1	1	4	1	4	1	3	2	7	3		1		1		1	1	1	1	1	1	1	1	1	1	9
tynw005	B333	2	77	4	3	0	2	1	3	2	4	2	3	2		1		1		1	1	1	2	1	1	1	2	1	1	11
ucef001	B263	1	72	3	4	0	3	1	4	1	0	0	7	3		1		1		1	1	1	1	1	1	1	1	1	1	9
uceh001	B071	2	79	4	1	1	2	1	2	3	1	1	7	3		1		1		1	1	1	1	1	1	1	1	1	1	9
uceh002	B074	2	76	4	1	1	2	1	2	3	1	1	7	3		1		1		1	1	1	1	1	1	1	1	1	1	9
ucem001	B120	2	80	5	1	1	1	0	3	2	3	2	7	3		1		1		1	1	1	1	1	1	1	1	1	1	9
ucew001	B072	2	81	5	1	1	1	0	2	3	5	2	1	2		1		1		1	2	1	2	1	1	2	2	1	2	14
ucey001	B080	2	79	4	1	1	1	0	2	3	1	1	7	3		1		1		1	1	1	2	1	1	1	1	1	2	11
ucey003	B121	2	76	4	3	0	2	1	1	3	3	2	7	3		1		1		1	1	1	2	1	1	1	1	1	1	10
ucey005	B078	2	72	3	3	0	2	1	3	2	4	2	7	3		1		1		1	1	1	2	1	7	7	7	7	1	34
ucey007	B122	2	69	2	1	1	2	1	3	2	1	1	7	3		1		1		1	1	1	1	1	1	1	1	1	1	9
ucey008	B073	2	78	4	1	1	2	1	4	1	0	0	5	2		1		1		1	1	1	1	1	1	1	1	1	1	9
ucey009	B079	2	68	2	3	0	2	1	2	3	1	1	7	3		1		1		1	1	1	1	1	1	1	1	1	1	9
ucey010	B077	2	69	2	1	1	1	0	2	3	2	2	1	2		1		1		1	1	1	2	1	1	1	5	1	2	15
ucey011	B075	1	76	4	1	1	2	1	2	3	1	1	5	2		1		1		1	1	1	1	1	1	1	1	1	1	9
ucey015	B081	2	76	4	1	1	2	1	3	2	2	2	7	3		1		1		1	1	1	1	1	1	1	1	1	1	9
ucey017	B070	2	76	4	1	1	2	1	3	2	1	1	7	3		1		1		1	1	1	1	1	1	1	1	1	1	9
ucey018	B076	2	73	3	1	1	2	1	2	3	2	2	7	3		1		1		1	1	1	1	1	1	1	1	1	1	9
wctj002	C053	2	67	2	4	0	4	1	2	3	1	1	7	3		1		1		1	1	1	1	1	1	1	1	1	1	9
wctj003	C055	2	66	2	1	1	1	0	1	3	2	2	7	3		1		1		1	1	1	1	1	1	1	7	1	1	15
Wctm001	C054	2	79	4	3	0	1	0	2	3	2	2	5	2		1		1		1	1	1	1	1	1	1	1	1	1	9
wfcf001	D131	2	82	5	3	0	2	1	2	3	1	1	7	3		1		1		1	1	1	1	1	1	1	1	1	2	10
Wfcf002	D137	1	82	5	1	1	2	1	2	3	0	0	3	2		1		1		1	1	2	2	1	2	2	2	2	1	15
wfcs002	D132	2	73	3	1	1	2	1	2	3	1	1	7	3		1		1		1	1	1	1	1	1	1	1	1	1	9
wfcs004	D130	2	76	4	1	1	5	1	2	3	3	2	7	3		1		1		1	1	1	1	1	1	1	1	1	1	9
wfcs005	D138	1	66	2	4	0	4	1	2	3	4	2	7	3		1		1		1	1	1	1	1	1	1	1	1	1	9
wfcs006	D135	1	82	5	1	1	2	1	1	3	3	2	7	3		1		1		1	1	1	2	1	1	2	2	1	1	12
wfcs007	D136	2	72	3	1	1	2	1	4	1	2	2	6	2		1		1		1	1	1	1	1	1	1	1	1	1	9
wfcs008	D133	1	70	3	4	0	3	1	2	3	1	1	7	3		1		1		1	1	1	1	1	1	1	1	1	1	9
wfcs009	D374	2	79	4	3	0	1	0	2	3	4	2	7	3		1		1		1	1	1	1	1	1	1	1	1	1	9
wfcs010	D134	1	68	2	2	0	3	1	2	3	1	1	7	3		1		1		1	1	1	1	1	1	1	1	1	1	9
wfcs011	D139	2	70	3	3	0	2	1	4	1	1	1	4	2		1		1		1	1	1	1	1	1	1	1	1	1	9
wfef001	D470	2	67	2	3	0	2	1	2	3	1	1	7	3		1		1		1	1	1	1	1	1	1	1	1	1	9
wfef005	D385	2	69	2	1	1	3	1	2	3	2	2	7	3		1		1		1	1	1	2	1	1	1	1	1	1	10
wfef006	D353	2	68	2	1	1	3	1	4	1	0	0	7	3		1		1		1	1	1	1	1	1	1	1	1	1	9
wfef007	D388	1	65	2	1	1	2	1	3	2	3	2	7	3		1		1		1	1	1	1	1	1	1	1	1	1	9
wfef008	D477	2	67	2	2	0	3	1	2	3	1	1	4	2		1		1		1	1	1	1	1	1	1	1	1	1	9
wklh003	D168	2	78	4	1	1	6	1	2	3	0	0	7	3		1		1		1	1	1	1	1	1	1	1	1	1	9
wklh004	D170	2	68	2	1	1	4	1	4	1	1	1	7	3		1		1		1	1	1	1	1	1	1	1	1	1	9
wklh007	C352	2	80	5	3	0	4	1	3	2	3	2	4	2		1		1		1	1	1	2	1	1	1	1	1	1	10
wklh011	D169	2	78	4	3	0	6	1	3	2	0	0	7	3		1		1		1	1	1	2	1	1	1	1	1	1	10
wklh012	C353	2	78	4	3	0	1	0	1	3	2	2	7	3		1		1		1	1	1	1	1	1	1	5	1	2	14
wleh004	E321	1	68	2	1	1	5	1	3	2	3	2	7	3		1		1		1	1	1	1	1	1	1	1	1	1	9
wleh005	E322	2	66	2	1	1	3	1	2	3	1	1	7	3		1		1		1	1	1	2	1	1	1	1	1	1	10
wlmk001	E056	2	69	2	1	1	3	1	2	3	3	2	7	3		1		1		1	1	1	1	1	1	1	1	1	1	9
wlmk002	E057	2	75	4	1	1	2	1	2	3	1	1	7	3		1		1		1	1	1	1	1	1	1	1	1	1	9
wlmk003	E058	2	81	5	1	1	1	0	2	3	1	1	7	3		1		1		1	1	1	1	1	1	1	1	1	1	9
wlmk004	E059	2	77	4	1	1	1	0	2	3	1	1	7	3		1		1		1	1	1	1	1	1	1	1	1	1	9
wlmk005	E062	2	69	2	1	1	2	1	3	2	1	1	7	3		1		1		1	1	1	1	1	1	1	1	1	1	9
wlmn001	E055	2	78	4	1	1	2	1	2	3	2	2	7	3		1		1		1	2	1	2	1	1	1	1	1	2	12
wlmn002	E053	2	70	3	1	1	3	1	4	1	2	2	7	3		1		1		1	1	1	1	1	1	1	1	1	1	9
wlmn005	E060	1	67	2	1	1	2	1	4	1	2	2	7	3		1		1		1	1	1	2	1	1	1	1	1	1	10
wlmn007	E054	2	66	2	4	0	6	1	3	2	0	0	7	3		1		1		1	1	1	2	1	1	1	1	1	1	10
wlmy001	E061	2	73	3	4	0	4	1	4	1	2	2	7	3		1		1		1	1	1	2	1	1	1	1	1	1	10
wsck001	D012	2	73	3	1	1	1	0	2	3	3	2	7	3		1		1		1	1	1	1	1	1	1	1	1	1	9
wsck002	D008	2	78	4	1	1	3	1	2	3	3	2	7	3		1		1		1	1	1	2	1	1	1	1	1	1	10
wsck004	D245	2	67	2	1	1	2	1	2	3	2	2	7	3		1		1		1	1	1	3	1	1	1	1	1	2	12
wsck008	D017	2	77	4	1	1	2	1	4	1	2	2	7	3		1		1		1	1	1	1	1	1	1	1	1	1	9
wsck009	D018	1	81	5	1	1	3	1	4	1	1	1	7	3		1		1		1	1	1	3	1	1	1	3	1	1	13
wsck011	D011	1	79	4	1	1	6	1	3	2	3	2	7	3		1		1		1	1	1	1	1	1	1	1	1	1	9
wsck012	D007	2	70	3	1	1	2	1	2	3	3	2	7	3		1		1		1	1	1	2	1	1	1	1	1	1	10
wsck013	D014	2	81	5	1	1	2	1	3	2	2	2	7	3		1		1		1	2	2	2	2	2	3	3	1	1	18
wsck015	D010	2	79	4	1	1	1	0	1	3	2	2	5	2		1		1		1	1	1	1	1	1	1	1	1	1	9
wsck016	D016	2	72	3	1	1	3	1	2	3	1	1	7	3		1		1		1	1	1	1	1	1	1	1	1	1	9
wsck017	D013	2	74	3	1	1	1	0	2	3	5	2	7	3		1		1		1	2	2	3	2	7	2	3	2	2	25
wsck018	D005	2	80	5	1	1	5	1	2	3	1	1	7	3		1		1		1	2	1	2	1	1	1	1	1	2	12
wsck020	D244	2	80	5	1	1	1	0	2	3	3	2	7	3		1		1		1	1	1	1	1	1	1	1	1	1	9
wscm001	D009	2	74	3	4	0	6	1	1	3	2	2	7	3		1		1		1	1	1	1	1	1	1	1	1	1	9
wscy001	D015	2	75	4	1	1	3	1	2	3	2	2	7	3		1		1		1	2	1	2	1	1	1	1	1	1	11
wscy002	D006	2	76	4	1	1	2	1	2	3	1	1	7	3		1		1		1	1	2	2	1	1	1	1	1	1	11
wscy003	D246	2	82	5	3	0	2	1	1	3	1	1	2	2		1		1		1	2	2	3	5	2	2	6	6	2	30
wtsb002	C188	2	77	4	1	1	3	1	3	2	0	0	7	3		1		1		1	1	1	1	1	1	1	1	1	1	9
wtsb003	C021	2	71	3	3	0	2	1	3	2	0	0	7	3		1		1		1	1	1	1	1	1	1	1	1	1	9
wtsb004	C183	2	68	2	1	1	2	1	3	2	2	2	7	3		1		1		1	1	1	1	1	2	1	1	1	1	10
wtsb005	C381	2	67	2	1	1	2	1	2	3	2	2	7	3		1		1		1	1	1	1	1	2	1	1	1	1	10
wtsh001	C184	2	65	2	1	1	2	1	2	3	1	1	7	3		1		1		1	2	1	2	1	2	2	2	1	2	15
wtsh003	C181	1	68	2	1	1	2	1	5	1	3	2	7	3		1		1		1	1	1	1	1	1	1	2	1	1	10
wtsj001	C185	1	71	3	1	1	3	1	1	3	1	1	6	2		1		1		1	1	1	1	1	1	1	1	1	1	9
wtsj002	C186	2	66	2	1	1	2	1	2	3	0	0	7	3		1		1		1	1	1	1	1	1	1	1	1	1	9
wtsk002	C182	2	76	4	3	0	2	1	3	2	1	1	7	3		1		1		1	1	1	2	1	1	1	1	1	1	10
wtsy001	C187	1	80	5	1	1	2	1	1	3	0	0	7	3		1		1		1	1	1	2	1	1	1	1	1	1	10
wycd002	D062	1	70	3	1	1	4	1	5	1	3	2	7	3		1		1		1	1	1	1	1	1	1	1	1	1	9
ykcf001	B451	2	65	2	4	0	4	1	2	3	2	2	7	3		1		1		1	1	1	1	1	1	1	1	1	1	9
ykcy001	B245	2	67	2	2	0	3	1	2	3	0	0	4	2		1		1		1	1	1	1	1	1	1	1	1	1	9
ykcy002	B246	1	71	3	1	1	4	1	5	1	2	2	7	3		1		1		1	1	1	1	1	1	1	1	1	1	9
ykcy003	B236	2	79	4	3	0	2	1	2	3	1	1	7	3		1		1		1	1	1	1	1	1	1	1	1	1	9
yley003	E161	2	72	3	1	1	2	1	1	3	2	2	7	3		1		1		1	1	1	1	1	1	1	1	1	1	9
yley004	E162	2	69	2	1	1	3	1	2	3	2	2	7	3		1		1		1	1	1	1	1	2	1	1	1	1	10
yley005	E206	1	82	5	1	1	2	1	2	3	3	2	7	3		1		1		1	1	1	2	1	3	1	3	1	2	15
yley006	E205	2	73	3	1	1	2	1	2	3	3	2	7	3		1		1		1	1	1	2	1	1	1	1	1	1	10
yley007	E204	2	76	4	3	0	2	1	2	3	0	0	7	3		1		1		1	1	1	1	1	1	1	1	1	1	9
yley009	E155	2	73	3	1	1	1	0	2	3	3	2	7	3		1		1		1	1	1	2	1	2	2	2	1	1	13
yley010	E153	1	78	4	1	1	2	1	1	3	3	2	7	3		1		1		1	1	1	2	2	4	3	4	1	1	19
yley011	E224	2	77	4	1	1	2	1	2	3	1	1	7	3		1		1		1	1	1	1	1	3	1	1	1	1	11

## Sheet: Dictionary
Sex		Age_group		Marital_Status		Education		SelfRatedHealth
1	Male	2	65-69	1	Married	1	No school training	1	Poor
2	Female	3	70-74	2	Separated/divorced	2	Primary school	2	Fair
		4	75-79	3	Widowed	3	Form 1-3	3	Good
		5	80-82	4	Never Married	4	Form 4-5	4	Very Good-Excellent
				88	Unknown	5	Advance Level	5	Excellent
				99	Refused	6	College/Undergraduate
						7	Postgraduate or Above
						88	Unknown
						99	Refused
				Marital_Status_group		Education_group		SelfRatedHealth_group		Chronic_Conditions_group		DaysLeavingHome_Week_group		SickDays_Month_group		HealthyDays_Month_group
				1	Married	1	Secondary Schooling or Above	1	Very Good-Excellent	0	No chronic conditions	1	0 days	1	0 days	1	0 days
				0	Not married	0	Other	2	Good	1	1 chronic condition	2	1-6 days	2	1-14 days	2	1-14 days
								3	Poor-Fair	2	>= 2 chronic conditions	3	7 days	3	15-30 days	3	15-30 days
Difficulty Functional Status
1	Can do alone without help without any difficulty
2	Can do alone without help with some difficulty
3	Can do alone without help with great difficulty
4	Need help sometimes
5	Need help often
6	Need help very often
7	Need help all the time
funcstatus_chair	Stand up from sitting in a chair
funcstatus_walk	Walking around outdoors or in my neighborhood
funcstatus_shop	Shopping for groceries
funcstatus_climb	Climb a flight of stairs
funcstatus_shower	Wash my whole body by taking a shower or bath
funcstatus_feet	Take care of my feet and toenails
funcstatus_lightwork	Do "light" housework like dusting or tidying up
funcstatus_heavywork	Do "heavy" housework like mopping or vacuuming the floor
funcstatus_cookdinner	Prepare dinner
