# Supplementary material for: Comparison of alternative full and brief versions of functional status scales among older adults in China
Source: PLoS One. 2020 Aug 11;15(8):e0234698. doi: 10.1371/journal.pone.0234698 (PMC7418957; doi:10.1371/journal.pone.0234698)
Supplement: S1 Data — (ZIP) [file pone.0234698.s002.zip › Plos One Minimal Data Set/RETAIN_Screening+Enrollment_30Jun20.xlsx]

## Sheet: Data
record_id	Sex	Age	Age_group	Marital_Status	Marital_Status_group	Education	Education_group	SelfRatedHealth	SelfRatedHealth_group	SickDays_Month	SickDays_Month_group	HealthyDays_Month	HealthyDays_Month_group	Func_walk_outdoors	Func_shopping	Func_stairs	Func_washbody	func_feet	func_lightwork	func_heavywork	func_prepdinner	func_chair	func_sum
Abci003	2	77	4	3	0	2	0	4	1	0	1	30	3	1	1	1	1	1	1	1	1	1	9
Abcw002	2	71	3	1	1	5	1	2	3	0	1	15	3	1	1	1	1	1	1	1	1	1	9
Abcw003	2	75	4	1	1	6	1	2	3	0	1	30	3	1	1	2	1	1	1	1	1	1	10
Kdtd001	1	77	4	1	1	3	1	4	1	4	2	30	3	1	1	1	1	1	1	1	1	1	9
Qmhd001	1	79	4	1	1	2	0	4	1	10	2	30	3	1	3	3	1	1	3	3	2	1	18
Sypn029	1	70	3	2	0	2	0	2	3	0	1	30	3	1	1	1	1	1	1	1	1	1	9
Ymtk001	1	70	3	1	1	6	1	3	2	0	1	30	3	1	1	1	1	1	1	1	1	1	9
abci001	1	72	3	1	1	2	0	4	1	1	2	15	3	1	1	1	1	1	1	1	1	1	9
abci002	2	78	4	99	0	2	0	2	3	0	1	0	1	1	1	1	1	1	1	1	1	1	9
abck001	1	70	3	1	1	3	1	2	3	10	2	0	1	1	1	2	1	1	1	1	1	2	11
abck002	1	70	3	1	1	3	1	1	3	3	2	30	3	1	1	1	1	1	1	1	1	1	9
abck003	1	73	3	1	1	6	1	4	1	7	2	0	1	2	1	2	1	2	3	3	2	1	17
abck005	2	78	4	1	1	3	1	3	2	3	2	0	1	1	1	1	1	1	1	1	1	1	9
abck006	1	72	3	2	0	5	1	2	3	5	2	26	3	1	1	1	1	1	1	1	1	1	9
abck007	1	76	4	2	0	2	0	3	2	0	1	15	3	1	1	1	1	1	1	1	1	1	9
abcm001	1	79	4	1	1	4	1	4	1	0	1	30	3	1	1	1	1	1	1	1	1	1	9
abcm002	1	77	4	1	1	2	0	3	2	0	1	30	3	1	1	1	1	1	1	1	1	1	9
abcm003	2	74	3	1	1	6	1	4	1	29	3	23	3	1	1	1	1	1	2	2	1	1	11
abcm004	2	73	3	1	1	3	1	3	2	0	1	30	3	1	1	2	1	1	1	1	1	1	10
abcm005	1	73	3	1	1	3	1	4	1	15	3	15	3	2	2	5	2	3	3	3	2	2	24
abcs001	2	70	3	1	1	2	0	4	1	1	2	10	2	1	1	2	1	1	1	1	1	1	10
abct001	2	73	3	1	1	6	1	2	3	0	1	0	1	1	1	1	1	1	1	1	1	1	9
abct002	1	73	3	1	1	2	0	3	2	0	1	30	3	1	1	1	1	1	1	1	1	1	9
abct003	2	72	3	1	1	2	0	3	2	0	1	16	3	1	1	1	1	1	1	1	1	1	9
abcw004	1	73	3	1	1	2	0	4	1	3	2	0	1	1	1	2	1	1	1	1	1	1	10
abcw005	1	77	4	1	1	6	1	4	1	0	1	15	3	1	1	1	1	1	1	1	1	1	9
abcw006	1	75	4	1	1	3	1	4	1	0	1	0	1	1	1	1	1	1	2	3	1	1	12
abcy002	2	72	3	1	1	2	0	3	2	0	1	0	1	1	1	2	1	1	1	1	1	1	10
abcy003	2	75	4	1	1	3	1	3	2	0	1	0	1	1	1	1	1	1	1	2	1	1	10
abcy004	2	74	3	1	1	5	1	2	3	0	1	6	2	1	1	3	1	1	1	1	1	1	11
abcy005	1	72	3	1	1	5	1	4	1	0	1	0	1	1	1	1	1	1	1	1	1	1	9
abcy006	1	72	3	1	1	3	1	4	1	0	1	0	1	1	1	1	1	1	1	1	1	1	9
abcy008	2	73	3	1	1	3	1	4	1	2	2	0	1	1	1	1	1	1	1	1	1	1	9
kdtk003	1	77	4	1	1	4	1	3	2	0	1	30	3	1	1	1	1	1	1	1	1	1	9
kdtm001	2	79	4	1	1	2	0	3	2	0	1	30	3	1	1	2	1	1	1	1	1	1	10
kdty040	2	77	4	1	1	2	0	3	2	0	1	0	1	1	1	1	1	1	1	1	1	1	9
kdty041	2	77	4	1	1	2	0	3	2	0	1	0	1	1	1	1	1	1	1	1	1	1	9
kdty086	1	79	4	1	1	6	1	2	3	10	2	0	1	1	1	1	1	1	1	1	1	1	9
kdty094	1	79	4	1	1	2	0	5	1	0	1	0	1	1	1	2	1	1	1	1	1	1	10
kdty134	2	71	3	1	1	2	0	3	2	0	1	0	1	1	1	1	1	1	1	1	1	1	9
kdty155	1	79	4	1	1	2	0	3	2	0	1	0	1	1	1	1	1	1	1	1	1	1	9
qmh028	2	75	4	1	1	99	0	3	2	0	1			1	7	2	1	1	2	2	1	1	18
qmh037	1	72	3	4	0	99	0	4	1	30	3			1	1	1	1	1	1	1	1	1	9
qmh049	1	74	3	1	1	3	1	4	1	6	2			1	1	1	1	1	1	1	1	1	9
qmha002	2	71	3	1	1	2	0	3	2	0	1			1	1	1	1	1	1	1	1	1	9
qmhc004	2	74	3	3	0	6	1	3	2	0	1			1	1	1	1	1	1	1	1	1	9
qmhc015	1	79	4	1	1	2	0	4	1	0	1			1	1	1	1	1	1	1	1	1	9
qmhc025	1	70	3	4	0	4	1	3	2	0	1			1	1	1	1	1	1	1	1	1	9
qmhc031	2	75	4	1	1	4	1	4	1	0	1			1	1	2	1	2	1	1	1	1	11
qmhc046	1	76	4	1	1	6	1	5	1	0	1			1	1	1	1	1	1	1	1	1	9
qmhc049	2	71	3	1	1	2	0	4	1	30	3			1	1	1	1	1	1	1	1	1	9
qmhc052	1	76	4	1	1	4	1	4	1	30	3			2	3	2	1	7	2	2	7	2	28
qmhc064	1	72	3	1	1	3	1	4	1	0	1			1	1	1	1	1	1	1	1	1	9
qmhj002	1	75	4	1	1	3	1	3	2	0	1			1	1	1	1	1	1	1	1	1	9
qmhj016	2	78	4	3	0	5	1	5	1	30	3			7	7	5	4	2	7	7	7	7	53
qmhj024	2	76	4	1	1	6	1	2	3	0	1			1	1	1	1	1	1	1	1	1	9
qmhk009	1	73	3	1	1	6	1	4	1	1	2			1	1	2	1	1	1	1	1	1	10
qmhk015	1	70	3	3	0	6	1	3	2	0	1			1	1	1	1	1	1	1	1	1	9
qmhk033	1	76	4	1	1	2	0	5	1	8	2			1	1	1	1	1	1	1	1	1	9
qmhk040	2	77	4	2	0	6	1	4	1	0	1			2	2	3	1	1	1	2	2	2	16
qmhk043	1	70	3	1	1	4	1	4	1	15	3			1	1	1	1	1	1	2	1	1	10
qmhk057	2	77	4	1	1	2	0	4	1	30	3			1	1	1	1	2	1	1	1	1	10
qmhk076	1	74	3	2	0	3	1	4	1	0	1			1	1	1	1	1	1	1	1	1	9
qmhk096	2	79	4	1	1	3	1	4	1	0	1			1	1	2	1	1	1	1	1	1	10
qmhk097	2	71	3	1	1	4	1	4	1	0	1			1	1	2	1	1	1	1	1	1	10
qmhk099	1	77	4	1	1	4	1	2	3	30	3			1	1	1	1	3	1	2	1	1	12
qmhk109	1	79	4	1	1	3	1	2	3	0	1	30	3	1	1	2	1	2	1	1	1	1	11
qmhk110	2	77	4	1	1	2	0	3	2	0	1	0	1	1	1	2	1	1	2	3	2	1	14
qmhm008	1	75	4	1	1	3	1	3	2	0	1			1	1	1	1	1	1	1	1	1	9
qmhm011	1	75	4	1	1	4	1	2	3	0	1			1	1	1	1	1	1	1	1	1	9
qmhm018	1	73	3	3	0	4	1	2	3	0	1			1	1	1	1	1	1	1	1	1	9
qmhm042	1	77	4	1	1	6	1	3	2	0	1			1	1	1	1	1	1	1	1	1	9
qmhm062	2	79	4	1	1	2	0	3	2	0	1			2	1	3	1	5	1	3	1	2	19
qmhm063	2	72	3	3	0	2	0	4	1	0	1			1	1	2	1	1	1	1	1	1	10
qmhm065	2	74	3	3	0	1	0	2	3	0	1			1	1	2	1	1	1	1	1	2	11
qmhm080	1	77	4	1	1	2	0	3	2	0	1			1	1	1	1	2	1	1	1	1	10
qmhm088	1	70	3	1	1	6	1	2	3	0	1			1	1	1	1	1	1	1	1	1	9
qmhm133	1	73	3	1	1	4	1	2	3	0	1			1	1	1	1	1	1	1	1	1	9
qmhm135	1	73	3	2	0	4	1	2	3	0	1			1	1	1	1	1	1	1	1	1	9
qmhm148	1	76	4	3	0	2	0	4	1	30	3			1	1	1	1	1	1	1	1	1	9
qmhm155	1	70	3	1	1	2	0	5	1	3	2			1	1	2	1	1	1	1	1	1	10
qmhm159	1	71	3	1	1	3	1	4	1	5	2			1	1	1	1	1	1	1	1	1	9
qmhm170	1	70	3	1	1	4	1	4	1	0	1			1	1	1	1	1	1	1	1	1	9
qmhm176	1	73	3	1	1	2	0	4	1	0	1			1	1	1	1	1	1	1	1	1	9
qmhm182	1	79	4	1	1	5	1	2	3	0	1			1	1	1	1	1	1	1	1	1	9
qmhm189	2	71	3	1	1	2	0	4	1	0	1			1	1	1	1	1	1	1	1	1	9
qmhm190	1	76	4	1	1	2	0	4	1	0	1			1	1	1	1	1	1	1	1	1	9
qmhm192	1	75	4	1	1	4	1	4	1	0	1			1	1	1	1	1	1	1	1	1	9
qmhm193	1	71	3	1	1	2	0	2	3	0	1			1	1	1	1	1	1	1	1	1	9
qmhm197	1	75	4	1	1	4	1	4	1	0	1			1	1	1	1	1	1	1	1	1	9
qmhm200	2	77	4	1	1	6	1	3	2	0	1			1	1	1	1	1	1	1	1	1	9
qmhm211	1	72	3	1	1	2	0	4	1	0	1			1	1	1	1	1	1	1	1	1	9
qmhm226	2	70	3	1	1	3	1	5	1	1	2			1	1	1	1	1	1	1	1	1	9
qmhm228	2	72	3	3	0	2	0	5	1	0	1			1	1	1	1	1	1	1	1	1	9
qmhp012	1	70	3	1	1	1	0	3	2	0	1			1	1	1	1	1	1	1	1	1	9
qmhp020	1	71	3	1	1	2	0	4	1	0	1			1	2	2	1	1	1	1	1	1	11
qmhp024	2	70	3	1	1	6	1	4	1	0	1			1	1	1	1	1	1	1	1	1	9
qmhp032	1	78	4	1	1	3	1	4	1	0	1			1	1	1	1	1	1	1	1	1	9
qmhp068	1	70	3	1	1	6	1	3	2	0	1			1	1	1	1	1	1	1	1	1	9
qmhp071	2	75	4	2	0	3	1	4	1	7	2			1	1	2	1	1	1	1	1	1	10
qmhp077	1	71	3	3	0	4	1	4	1	0	1			1	1	1	1	1	1	1	1	1	9
qmhp085	2	70	3	1	1	5	1	4	1	30	3			1	1	1	1	1	1	1	1	1	9
qmhp106	1	71	3	1	1	2	0	4	1	0	1			1	1	1	1	1	1	1	1	1	9
qmhp108	1	74	3	1	1	6	1	4	1	0	1			1	1	1	1	1	1	1	1	1	9
qmhp118	1	76	4	2	0	5	1	4	1	0	1			1	1	1	1	1	1	1	1	1	9
qmhp139	1	70	3	1	1	5	1	4	1	0	1			1	1	1	1	1	1	1	1	1	9
qmhp163	1	72	3	1	1	2	0	4	1	0	1			1	1	1	1	1	1	1	1	1	9
qmhp172	1	70	3	1	1	3	1	2	3	0	1			1	1	1	1	1	1	1	1	1	9
qmhp185	2	70	3	1	1	2	0	4	1	0	1			1	1	1	1	1	1	1	1	1	9
qmhp186	1	74	3	1	1	5	1	5	1	30	3			1	1	1	1	1	1	1	1	1	9
qmhp187	1	75	4	1	1	4	1	2	3	0	1			1	1	1	1	1	1	1	1	1	9
qmhp188	2	72	3	1	1	2	0	2	3	0	1			1	1	1	1	1	1	1	1	1	9
qmhp201	1	70	3	1	1	2	0	4	1	0	1			1	1	1	1	1	1	1	1	1	9
qmhp213	2	77	4	3	0	3	1	4	1	0	1			1	1	2	1	1	1	1	1	2	11
qmhp222	2	71	3	1	1	3	1	4	1	7	2			1	1	2	1	7	1	4	1	1	19
qmhp225	1	72	3	1	1	1	0	5	1	0	1			1	1	1	1	1	1	1	1	1	9
qmhp226	2	74	3	1	1	2	0	4	1	3	2			1	1	1	1	1	1	1	1	1	9
qmhp236	1	72	3	1	1	2	0	4	1	0	1			1	1	1	1	1	1	1	1	2	10
qmhp265	2	71	3	1	1	4	1	4	1	0	1			1	1	1	1	2	1	1	1	1	10
qmhp270	1	73	3	1	1	6	1	4	1	0	1			1	1	1	1	1	1	1	1	1	9
qmhp276	2	70	3	2	0	2	0	4	1	30	3			1	1	2	1	1	1	1	1	1	10
qmhp338	2	76	4	3	0	2	0	5	1	30	3			1	1	1	1	1	1	1	1	1	9
qmhp349	1	79	4	1	1	5	1	3	2	0	1			1	1	1	1	1	1	1	1	1	9
qmhp378	1	70	3	1	1	2	0	4	1	0	1			1	1	1	1	1	1	1	1	1	9
qmhp384	1	71	3	1	1	3	1	3	2	0	1			1	1	1	1	1	1	1	1	1	9
qmhp389	2	78	4	4	0	4	1	4	1	0	1			1	1	3	1	1	2	7	2	2	20
qmhp418	1	77	4	3	0	4	1	4	1	30	3			1	1	1	1	1	1	1	1	1	9
qmhp424	2	71	3	3	0	3	1	3	2	0	1			1	1	1	1	1	1	1	1	1	9
qmhp429	1	79	4	1	1	2	0	4	1	0	1			1	1	2	1	1	1	1	1	1	10
qmhp433	1	73	3	1	1	3	1	3	2	0	1			1	1	1	1	1	1	1	1	1	9
qmhp451	1	70	3	1	1	2	0	4	1	0	1			1	1	1	1	1	1	1	1	1	9
qmhp480	1	72	3	1	1	2	0	3	2	14	2			1	1	1	1	1	1	1	1	1	9
qmhp498	2	74	3	1	1	1	0	4	1	0	1			1	1	1	1	1	1	1	1	1	9
qmhp520	1	73	3	1	1	4	1	4	1	0	1			1	1	1	1	1	1	2	1	1	10
qmhp525	1	71	3	1	1	5	1	5	1	0	1			1	1	2	1	1	1	1	1	1	10
qmhs009	1	74	3	1	1	5	1	4	1	0	1			1	1	1	1	1	1	1	1	1	9
qmhs032	2	71	3	1	1	5	1	4	1	0	1			1	1	1	1	1	1	1	1	1	9
qmhs034	1	72	3	1	1	3	1	1	3	0	1			1	1	1	1	1	1	1	1	1	9
qmhs040	2	74	3	1	1	5	1	4	1	0	1			1	1	2	1	1	1	1	1	1	10
qmhs060	1	71	3	1	1	6	1	2	3	0	1			1	1	1	1	1	1	1	1	1	9
qmhs065	2	70	3	1	1	5	1	4	1	0	1			1	1	1	1	1	1	1	1	1	9
qmhs074	2	74	3	1	1	5	1	2	3	5	2			1	1	1	1	1	1	1	1	1	9
qmht007	1	77	4	4	0	6	1	2	3	0	1			1	1	1	1	1	1	1	1	1	9
qmht013	2	70	3	1	1	3	1	5	1	2	2			1	1	2	1	2	1	1	1	1	11
qmhy020	1	75	4	1	1	6	1	4	1	0	1			1	1	1	1	1	1	1	1	1	9
qmhy021	1	76	4	1	1	6	1	4	1	0	1			1	1	1	1	1	1	1	1	1	9
qmhy047	1	72	3	1	1	1	0	4	1	0	1			1	1	1	1	1	1	1	1	1	9
qmhy049	1	71	3	1	1	5	1	3	2	0	1			1	1	2	1	1	1	1	1	1	10
qmhy054	1	75	4	2	0	6	1	3	2	0	1			1	1	1	1	1	1	1	1	1	9
qmhy073	1	74	3	1	1	4	1	4	1	0	1			1	1	1	1	1	1	1	1	1	9
qmhy081	2	76	4	3	0	6	1	4	1	0	1			2	2	3	1	1	2	2	2	1	16
qmhy086	2	76	4	1	1	2	0	3	2	2	2			1	1	1	1	1	1	1	1	1	9
qmhy113	1	72	3	1	1	6	1	4	1	0	1			1	1	1	1	1	1	1	1	1	9
qmhy138	2	74	3	1	1	2	0	4	1	0	1			1	1	1	1	1	1	1	1	1	9
qmhy146	1	76	4	1	1	3	1	4	1	4	2			1	1	1	1	1	1	1	1	1	9
qmhy167	1	78	4	3	0	3	1	4	1	0	1	0	1	1	1	1	1	1	1	1	1	1	9
qmhy168	1	77	4	1	1	6	1	2	3	0	1	0	1	1	1	1	1	1	1	1	1	1	9
sypa011	1	79	4	1	1	4	1	2	3	0	1	30	3	1	1	1	1	1	1	1	1	1	9
sypa018	1	75	4	1	1	6	1	4	1	0	1	30	3	1	1	1	1	1	1	1	1	1	9
sypa028	2	76	4	1	1	4	1	3	2	0	1	30	3	1	1	1	1	1	1	1	1	1	9
sypa029	2	75	4	3	0	2	0	4	1	0	1	20	3	1	1	2	1	1	1	1	1	1	10
sypa034	1	71	3	1	1	2	0	3	2	0	1	30	3	1	1	1	1	1	1	1	1	1	9
sypa035	1	73	3	1	1	3	1	3	2	0	1	30	3	1	1	1	1	1	1	1	1	1	9
sypa037	1	76	4	1	1	6	1	3	2	0	1	30	3	1	1	1	1	1	1	1	1	1	9
sypa042	1	71	3	1	1	4	1	4	1	0	1	28	3	1	1	2	1	3	1	3	1	2	15
sypc007	1	70	3	1	1	2	0	4	1	0	1			1	1	1	1	1	1	1	1	1	9
sypc011	1	79	4	1	1	2	0	2	3	30	3			1	1	1	1	1	1	1	1	1	9
sypc019	1	78	4	1	1	3	1	4	1	2	2			1	1	2	1	1	1	2	1	2	12
sypc020	1	74	3	1	1	2	0	4	1	0	1			1	1	1	1	1	1	1	1	1	9
sypc021	1	70	3	1	1	3	1	3	2	5	2			1	1	1	1	1	1	1	1	1	9
sypc027	2	73	3	1	1	3	1	4	1	15	3			2	2	2	1	1	1	1	1	1	12
sypc030	2	71	3	1	1	2	0	4	1	0	1			1	1	1	1	1	1	1	1	1	9
sypc031	1	70	3	1	1	3	1	3	2	0	1			1	1	1	1	1	1	1	1	1	9
sypc032	2	77	4	3	0	2	0	3	2	0	1			1	1	1	1	1	1	1	1	1	9
sypc034	2	75	4	3	0	4	1	3	2	2	2			1	1	2	1	1	1	1	1	1	10
sypc039	1	76	4	1	1	4	1	4	1	0	1			1	1	1	1	1	1	1	1	1	9
sypc042	2	79	4	1	1	2	0	4	1	6	2			1	1	1	1	1	1	1	1	1	9
sypc043	2	76	4	2	0	6	1	4	1	30	3			1	1	3	1	3	1	1	1	3	15
sypc045	1	76	4	1	1	2	0	4	1	0	1			1	1	1	1	1	1	1	1	1	9
sypc046	1	73	3	1	1	5	1	1	3	0	1			1	1	1	1	1	1	1	1	1	9
sypc047	2	72	3	1	1	5	1	4	1	0	1			1	1	1	1	1	1	1	1	1	9
sypc052	1	71	3	1	1	3	1	4	1	1	2			1	1	1	1	1	1	1	1	1	9
sypc054	1	75	4	1	1	5	1	3	2	2	2			2	2	7	1	5	1	2	3	2	25
sypc058	1	74	3	1	1	2	0	5	1	2	2			1	1	2	1	1	1	1	1	1	10
sypc060	2	79	4	1	1	2	0	4	1	0	1			1	1	1	1	1	2	2	1	1	11
sypc061	1	72	3	1	1	2	0	3	2	0	1			1	1	1	1	1	1	1	1	1	9
sypc064	1	77	4	1	1	3	1	4	1	0	1			1	1	1	1	1	1	1	1	1	9
sypc065	1	72	3	1	1	5	1	3	2	0	1			1	1	1	1	1	1	1	1	1	9
sypc066	1	70	3	1	1	4	1	3	2	20	3			1	1	2	1	1	1	1	1	1	10
sypc067	1	79	4	1	1	2	0	4	1	0	1			1	1	1	1	1	1	1	1	1	9
sypc069	1	71	3	1	1	4	1	4	1	2	2			1	1	1	1	1	1	1	1	1	9
sypc070	1	76	4	1	1	3	1	2	3	0	1			1	1	1	1	1	1	1	1	1	9
syph008	2	72	3	3	0	3	1	3	2	0	1	0	1	1	1	2	1	1	1	1	1	1	10
syph009	1	70	3	1	1	2	0	3	2	0	1	0	1	1	1	1	1	2	1	1	1	1	10
syph010	1	78	4	1	1	5	1	3	2	2	2	0	1	1	1	1	1	1	1	1	1	1	9
syph011	2	70	3	1	1	2	0	3	2	0	1	0	1	1	1	1	1	1	1	1	1	1	9
syph015	1	77	4	1	1	4	1	3	2	0	1	0	1	1	1	1	1	1	1	1	1	1	9
syph016	1	77	4	3	0	2	0	3	2	0	1	0	1	1	1	2	1	1	1	1	1	1	10
syph017	1	70	3	1	1	6	1	3	2	0	1	0	1	1	1	1	1	1	1	1	1	1	9
syph023	1	70	3	1	1	2	0	4	1	0	1	0	1	1	1	1	1	1	1	1	1	1	9
syph025	1	73	3	1	1	3	1	4	1	0	1	0	1	1	1	1	1	1	1	1	1	1	9
syph029	2	72	3	4	0	1	0	4	1	0	1	0	1	1	1	1	1	1	1	1	1	1	9
syph032	1	72	3	1	1	4	1	3	2	0	1	0	1	1	1	1	1	1	1	1	1	1	9
syph036	1	73	3	1	1	2	0	3	2	14	2	14	2	1	1	1	1	1	1	1	1	1	9
syph047	1	77	4	3	0	2	0	3	2	0	1	5	2	1	1	1	1	7	1	1	1	1	15
syph051	1	75	4	1	1	1	0	4	1	3	2	30	3	1	1	1	1	1	1	1	1	1	9
syph052	1	73	3	1	1	1	0	3	2	0	1	0	1	1	1	1	1	1	1	1	1	1	9
syph058	1	78	4	1	1	6	1	3	2	0	1	30	3	1	1	1	1	1	1	1	1	1	9
syph059	1	75	4	1	1	1	0	3	2	0	1	0	1	1	1	1	1	1	1	1	1	1	9
syph061	1	78	4	1	1	1	0	3	2	0	1	30	3	1	1	1	1	1	1	1	1	1	9
syph068	1	77	4	1	1	3	1	4	1	3	2	0	1	1	1	1	1	1	1	1	1	1	9
syph069	1	72	3	1	1	6	1	4	1	0	1	0	1	1	1	1	1	1	1	1	1	1	9
syph073	1	71	3	1	1	4	1	3	2	0	1	30	3	1	1	1	1	1	1	1	1	1	9
syph079	1	75	4	1	1	5	1	4	1	0	1	6	2	1	1	1	1	1	1	1	1	1	9
syph080	1	70	3	1	1	4	1	3	2	0	1	30	3	1	1	1	1	1	1	1	1	1	9
syph081	1	79	4	1	1	6	1	3	2	0	1	30	3	1	1	1	1	1	1	1	1	1	9
syph088	1	78	4	1	1	3	1	4	1	0	1	30	3	1	1	1	1	1	1	1	1	1	9
syph089	1	72	3	1	1	2	0	3	2	0	1	30	3	1	1	1	1	1	1	1	1	1	9
syph090	1	71	3	1	1	6	1	3	2	7	2	30	3	1	1	1	1	1	1	1	1	1	9
syph091	1	77	4	1	1	4	1	3	2	6	2	0	1	1	1	1	1	1	1	1	1	1	9
syph094	1	73	3	1	1	5	1	4	1	0	1	0	1	1	1	1	1	1	2	2	1	1	11
sypi006	1	72	3	1	1	5	1	3	2	0	1	30	3	1	1	1	1	1	1	1	1	1	9
sypi013	2	72	3	2	0	4	1	3	2	4	2	0	1	1	1	1	1	1	1	1	1	1	9
sypi024	1	78	4	1	1	4	1	4	1	0	1	15	3	1	1	1	1	1	1	1	1	1	9
sypi025	2	79	4	1	1	4	1	3	2	0	1	30	3	1	1	2	1	1	1	1	1	1	10
sypi027	2	78	4	1	1	4	1	4	1	0	1	15	3	1	1	1	1	1	1	1	1	1	9
sypi028	2	72	3	1	1	1	0	4	1	10	2	20	3	1	1	1	1	1	1	1	1	1	9
sypi029	1	70	3	1	1	4	1	4	1	0	1	30	3	1	1	1	1	1	1	1	1	1	9
sypi044	1	71	3	1	1	3	1	4	1	0	1	0	1	1	1	1	1	1	1	1	1	1	9
sypi046	2	79	4	3	0	4	1	3	2	0	1	30	3	1	1	1	1	1	2	2	1	1	11
sypi051	1	75	4	1	1	6	1	4	1	0	1	30	3	1	1	1	1	1	1	1	1	1	9
sypi054	1	78	4	2	0	6	1	4	1	0	1	0	1	1	1	1	1	1	1	1	1	1	9
sypk026	2	73	3	1	1	2	0	4	1	0	1			1	1	2	1	1	1	1	1	1	10
sypk043	1	74	3	1	1	3	1	3	2	5	2			1	1	1	1	2	1	1	1	1	10
sypk055	1	71	3	3	0	6	1	4	1	0	1			1	1	1	1	1	1	1	1	1	9
sypk058	2	75	4	1	1	5	1	4	1	2	2			1	1	1	1	1	1	1	1	1	9
sypk061	1	79	4	1	1	2	0	4	1	0	1			1	1	1	1	7	1	1	1	1	15
sypk071	2	73	3	1	1	2	0	4	1	0	1			1	1	1	1	1	1	1	1	1	9
sypk072	2	71	3	1	1	3	1	4	1	30	3			1	1	2	1	1	1	1	1	1	10
sypk076	1	75	4	1	1	6	1	3	2	0	1			1	1	1	1	1	1	1	1	1	9
sypk094	1	76	4	1	1	3	1	1	3	0	1			1	1	1	1	1	1	1	1	1	9
sypk102	1	71	3	1	1	5	1	3	2	10	2			1	1	1	1	2	1	1	1	1	10
sypk112	2	70	3	4	0	4	1	4	1	0	1			1	1	1	1	1	1	1	1	1	9
sypk138	1	72	3	3	0	6	1	4	1	30	3			1	1	1	1	1	1	1	1	1	9
sypk146	1	70	3	1	1	7	1	2	3	1	2			1	1	1	1	1	1	1	1	1	9
sypk147	1	74	3	1	1	2	0	4	1	0	1			1	1	2	1	1	1	1	1	1	10
sypk148	1	70	3	1	1	4	1	4	1	0	1			1	1	2	1	1	1	1	1	1	10
sypk150	1	75	4	1	1	6	1	3	2	0	1			1	1	1	1	1	1	1	1	1	9
sypk160	1	70	3	1	1	5	1	4	1	0	1			1	1	1	1	1	1	1	1	1	9
sypk162	1	79	4	1	1	99	0	4	1	0	1			1	1	1	1	1	1	1	1	1	9
sypk164	1	73	3	2	0	88	0	4	1	10	2			1	1	1	1	1	1	1	1	1	9
sypk165	1	79	4	1	1	4	1	2	3	0	1			1	1	1	1	2	1	1	1	1	10
sypk166	1	73	3	1	1	5	1	3	2	0	1			1	1	1	1	1	1	1	1	1	9
sypk167	1	70	3	1	1	3	1	4	1	0	1			1	1	1	1	1	1	1	1	1	9
sypk173	1	73	3	1	1	2	0	3	2	0	1			1	1	1	1	1	1	1	1	1	9
sypk181	2	71	3	1	1	99	0	3	2	0	1			1	1	1	1	1	1	1	1	1	9
sypk203	1	74	3	1	1	2	0	4	1	0	1			1	1	2	1	2	1	1	1	1	11
sypk204	1	79	4	1	1	88	0	4	1	0	1			1	1	1	1	2	1	1	1	1	10
sypk220	2	76	4	1	1	6	1	5	1	7	2			1	2	1	1	1	2	2	2	1	13
sypk250	1	72	3	3	0	4	1	3	2	20	3	0	1	1	1	1	1	1	1	1	1	1	9
sypk268	1	72	3	1	1	5	1	3	2	1	2	1	2	1	1	1	1	1	1	1	1	1	9
sypk304	1	78	4	1	1	2	0	2	3	0	1	30	3	1	1	1	1	1	1	1	1	1	9
sypk309	1	79	4	3	0	5	1	2	3	0	1	30	3	1	1	1	1	1	1	1	1	1	9
sypn026	1	76	4	1	1	3	1	2	3	0	1	30	3	1	1	1	1	2	1	1	1	1	10
sypn042	2	77	4	1	1	5	1	4	1	1	2	20	3	1	1	2	1	1	1	1	1	1	10
sypp002	1	74	3	1	1	3	1	2	3	0	1			1	1	2	1	1	1	1	1	1	10
sypp006	2	77	4	1	1	3	1	4	1	0	1			1	1	1	1	1	1	1	1	1	9
sypp007	2	73	3	1	1	1	0	4	1	7	2			1	1	2	1	1	1	1	1	2	11
sypp026	1	78	4	1	1	2	0	4	1	0	1			1	1	1	1	1	1	1	1	1	9
sypp043	1	73	3	1	1	5	1	3	2	0	1			1	1	1	1	1	1	1	1	1	9
sypp059	2	73	3	1	1	3	1	4	1	0	1			1	1	2	1	1	1	7	1	1	16
sypp065	2	76	4	1	1	2	0	4	1	0	1			1	1	1	1	1	1	1	1	1	9
sypp079	1	75	4	1	1	6	1	4	1	0	1			1	1	1	1	1	1	1	1	1	9
sypp088	1	74	3	1	1	5	1	4	1	0	1			1	1	1	1	1	1	1	1	1	9
sypp102	2	75	4	3	0	1	0	4	1	0	1	20	3	1	1	2	1	1	1	1	1	1	10
sypp105	1	73	3	1	1	4	1	4	1	30	3	0	1	1	1	1	1	1	1	1	1	1	9
sypp116	1	75	4	1	1	1	0	4	1	0	1	15	3	1	1	1	1	1	1	1	1	1	9
sypp123	1	79	4	1	1	1	0	3	2	0	1	0	1	1	1	1	1	1	1	1	1	1	9
sypp133	2	73	3	1	1	2	0	4	1	0	1	0	1	1	1	1	1	1	1	7	1	1	15
sypp141	1	70	3	1	1	3	1	4	1	0	1	30	3	1	1	2	1	1	1	1	1	1	10
sypp148	1	79	4	1	1	2	0	4	1	0	1	30	3	1	1	1	1	1	1	1	1	1	9
sypp159	1	77	4	1	1	6	1	4	1	0	1	30	3	1	1	2	1	2	2	2	1	2	14
sypp160	1	78	4	1	1	5	1	2	3	0	1	20	3	1	1	1	1	1	1	1	1	1	9
sypp161	2	79	4	1	1	3	1	4	1	0	1	30	3	1	1	2	1	1	1	1	1	1	10
sypp162	2	78	4	3	0	2	0	4	1	30	3	0	1	1	1	3	1	1	1	1	1	1	11
sypp168	1	79	4	1	1	3	1	4	1	0	1	30	3	1	1	1	1	1	1	1	1	1	9
sypp169	1	77	4	2	0	6	1	2	3	0	1	30	3	1	1	1	1	1	1	1	1	1	9
sypp177	1	76	4	2	0	3	1	3	2	4	2	30	3	1	1	1	1	1	1	1	1	1	9
sypp178	2	79	4	3	0	4	1	5	1	0	1	30	3	1	1	1	1	1	1	7	1	1	15
sypp179	1	70	3	1	1	2	0	3	2	0	1	0	1	1	1	1	1	1	1	1	1	1	9
sypp193	2	77	4	1	1	1	0	4	1	0	1	30	3	1	1	1	1	1	1	1	1	1	9
sypp194	2	77	4	3	0	2	0	5	1	0	1	15	3	1	4	4	1	1	7	7	1	1	27
sypp195	2	78	4	1	1	4	1	5	1	0	1	30	3	1	7	2	1	7	1	2	2	2	25
sypp196	2	77	4	1	1	2	0	4	1	0	1	30	3	1	1	1	1	1	1	1	1	1	9
sypp197	1	77	4	1	1	2	0	1	3	0	1	30	3	1	1	1	1	1	1	1	1	1	9
sypp198	2	73	3	1	1	3	1	2	3	10	2	30	3	1	1	1	1	1	1	1	1	1	9
sypp200	1	72	3	3	0	3	1	2	3	0	1	30	3	1	1	1	1	1	1	1	1	1	9
sypp201	1	78	4	1	1	2	0	4	1	1	2	20	3	1	1	1	1	1	1	1	1	1	9
sypp202	2	77	4	1	1	5	1	4	1	0	1	30	3	1	1	1	1	1	1	1	1	1	9
sypp203	1	79	4	4	0	3	1	4	1	0	1	30	3	1	1	1	1	1	1	1	1	1	9
sypp204	2	77	4	3	0	2	0	4	1	0	1	30	3	1	1	1	1	1	1	1	1	1	9
sypp205	1	77	4	1	1	2	0	3	2	0	1	30	3	1	1	1	1	1	1	1	1	1	9
sypp210	1	74	3	1	1	3	1	4	1	30	3	30	3	1	1	1	1	1	1	1	1	1	9
sypp211	1	79	4	1	1	6	1	4	1	0	1	10	2	1	1	1	1	1	1	1	1	1	9
sypp216	1	77	4	1	1	4	1	3	2	0	1	28	3	1	1	1	1	1	1	1	1	1	9
sypp223	2	79	4	3	0	2	0	4	1	0	1	30	3	1	1	2	1	1	1	1	1	1	10
sypp232	2	79	4	1	1	3	1	5	1	0	1	30	3	1	1	1	1	1	1	1	1	1	9
sypp239	2	79	4	3	0	6	1	4	1	20	3	20	3	1	1	1	1	1	1	1	1	1	9
sypp243	1	70	3	4	0	2	0	5	1	30	3	0	1	1	1	1	1	1	1	1	1	1	9
sypp247	1	77	4	4	0	1	0	3	2	0	1	30	3	1	1	1	1	1	1	1	1	1	9
sypp252	1	79	4	1	1	6	1	4	1	0	1	30	3	1	1	1	1	1	1	1	1	1	9
sypp256	1	78	4	1	1	6	1	3	2	0	1	30	3	1	1	1	1	1	1	1	1	1	9
sypp257	2	75	4	1	1	2	0	4	1	0	1	5	2	1	1	1	1	7	1	1	1	1	15
sypp258	1	77	4	1	1	2	0	4	1	7	2	15	3	2	2	2	1	1	2	2	1	2	15
sypp262	1	77	4	1	1	6	1	3	2	0	1	30	3	1	1	1	1	1	1	1	1	1	9
sypp270	1	71	3	1	1	6	1	3	2	0	1	30	3	1	1	1	1	1	1	1	1	1	9
sypp278	2	77	4	1	1	3	1	4	1	0	1	30	3	1	1	1	1	1	1	1	1	1	9
sypp297	2	73	3	3	0	2	0	4	1	0	1	30	3	1	1	2	1	1	1	1	1	1	10
sypp301	2	71	3	1	1	2	0	3	2	0	1	30	3	1	1	1	1	1	1	1	1	1	9
syps005	1	78	4	1	1	2	0	4	1	0	1			1	1	1	1	1	1	1	1	1	9
syps013	1	72	3	1	1	6	1	4	1	0	1			1	1	1	1	1	1	1	1	1	9
syps016	1	76	4	1	1	3	1	4	1	0	1			1	1	1	1	1	1	1	1	1	9
syps017	1	71	3	1	1	6	1	4	1	0	1			1	1	1	1	1	1	1	1	1	9
syps024	1	76	4	1	1	2	0	4	1	0	1			1	1	2	1	1	1	2	1	1	11
syps026	1	72	3	1	1	5	1	3	2	0	1			1	1	1	1	1	1	1	1	1	9
syps033	1	76	4	1	1	6	1	2	3	0	1			1	1	2	1	2	1	1	2	1	12
syps058	2	77	4	1	1	2	0	4	1	0	1	0	1	1	1	1	1	1	1	1	1	1	9
syps060	1	76	4	1	1	4	1	4	1	7	2	10	2	1	1	1	1	1	1	1	1	1	9
syps061	1	74	3	1	1	2	0	4	1	7	2	0	1	1	1	1	1	1	1	1	1	1	9
sypy035	2	76	4	1	1	4	1	4	1	0	1			1	1	1	1	1	1	1	1	1	9
sypy063	2	71	3	1	1	2	0	4	1	0	1			1	1	1	1	1	1	1	1	1	9
sypy067	1	73	3	1	1	5	1	5	1	0	1			1	1	1	1	1	1	1	1	1	9
sypy089	1	77	4	1	1	4	1	4	1	5	2			1	1	1	1	1	1	1	1	1	9
sypy090	1	79	4	1	1	5	1	4	1	0	1			1	1	1	1	1	1	1	1	1	9
sypy108	2	79	4	1	1	1	0	1	3	0	1			1	1	1	1	1	1	1	1	1	9
sypy111	2	76	4	1	1	5	1	4	1	0	1			1	1	1	1	1	1	1	1	1	9
sypy112	1	76	4	3	0	5	1	3	2	0	1			1	1	1	1	1	1	1	1	1	9
sypy120	2	76	4	3	0	1	0	2	3	0	1			1	1	1	1	1	1	1	1	1	9
sypy125	1	70	3	1	1	3	1	4	1	0	1			1	1	1	1	1	1	1	1	1	9
sypy140	1	76	4	1	1	3	1	4	1	0	1			1	1	1	1	1	1	1	1	1	9
sypy144	1	71	3	1	1	6	1	2	3	27	3			1	1	1	1	1	1	1	1	1	9
sypy165	1	72	3	1	1	5	1	1	3	0	1			1	1	1	1	1	1	1	1	1	9
sypy222	1	70	3	1	1	6	1	3	2	0	1			1	1	1	1	1	1	1	1	1	9
sypy232	1	73	3	1	1	2	0	4	1	4	2			1	1	1	1	1	1	1	1	1	9
sypy245	1	73	3	3	0	6	1	4	1	0	1			1	1	1	1	1	1	1	1	1	9
sypy260	1	76	4	1	1	4	1	4	1	30	3			1	1	1	1	1	1	1	1	1	9
sypy269	1	73	3	1	1	5	1	4	1	7	2			1	1	1	1	1	1	1	1	1	9
sypy274	1	72	3	1	1	2	0	4	1	0	1			1	1	1	1	2	1	1	1	1	10
sypy281	2	78	4	1	1	5	1	2	3	0	1			1	1	1	1	1	1	1	1	1	9
sypy293	1	78	4	3	0	5	1	4	1	0	1			1	1	1	1	1	1	1	1	1	9
sypy343	1	79	4	3	0	1	0	4	1	0	1			1	1	2	1	1	1	1	1	1	10
sypy358	1	77	4	1	1	6	1	2	3	0	1			1	1	1	1	1	1	1	1	1	9
sypy386	2	76	4	1	1	2	0	4	1	0	1			1	1	1	1	1	1	1	1	1	9
sypy399	2	79	4	2	0	3	1	4	1	30	3			1	1	1	1	2	1	1	1	1	10
sypy407	1	71	3	1	1	6	1	3	2	0	1			1	1	1	1	1	1	1	1	1	9
ymta004	2	77	4	1	1	5	1	4	1	0	1	1	2	1	1	1	1	1	2	2	1	2	12
ymta006	2	74	3	1	1	2	0	4	1	0	1	15	3	1	1	2	1	1	1	1	1	2	11
ymta011	1	74	3	1	1	2	0	4	1	0	1	15	3	1	1	1	1	1	1	1	1	1	9
ymta021	2	70	3	1	1	3	1	4	1	15	3	0	1	1	1	2	1	3	1	1	1	2	13
ymta022	2	78	4	1	1	3	1	4	1	0	1	20	3	1	1	2	1	2	1	2	1	1	12
ymta024	2	77	4	1	1	6	1	5	1	14	2	0	1	1	1	1	1	2	1	2	1	1	11
ymta037	2	72	3	3	0	6	1	4	1	14	2	7	2	1	1	2	1	1	1	1	1	1	10
ymta040	1	70	3	2	0	3	1	4	1	0	1	30	3	1	1	1	1	1	1	1	1	1	9
ymta042	1	77	4	2	0	6	1	3	2	10	2	30	3	1	1	1	1	1	1	1	1	1	9
ymta046	1	79	4	3	0	2	0	2	3	0	1	30	3	1	1	1	1	1	1	1	1	1	9
ymta048	2	71	3	3	0	3	1	4	1	0	1	0	1	2	2	2	1	1	2	2	1	1	14
ymta062	2	76	4	1	1	1	0	4	1	0	1	15	3	1	1	1	1	1	1	1	1	1	9
ymta072	1	78	4	1	1	6	1	4	1	0	1	15	3	1	1	2	1	1	1	1	1	1	10
ymta074	2	75	4	1	1	3	1	2	3	0	1	20	3	2	2	3	1	1	1	2	1	2	15
ymtc001	1	77	4	1	1	6	1	4	1	0	1	30	3	1	1	2	1	1	1	1	1	1	10
ymtc003	1	71	3	1	1	2	0	4	1	10	2	30	3	1	1	2	1	1	1	1	1	1	10
ymtc012	2	71	3	1	1	4	1	3	2	3	2	23	3	1	1	1	1	1	1	1	1	1	9
ymtc016	1	70	3	1	1	4	1	3	2	0	1	25	3	1	1	1	1	1	1	1	1	1	9
ymtc017	1	72	3	1	1	4	1	2	3	0	1	30	3	1	1	1	1	1	1	1	1	1	9
ymth005	1	73	3	1	1	2	0	4	1	0	1	30	3	1	1	2	1	1	1	1	1	1	10
ymth007	2	73	3	1	1	4	1	4	1	7	2	5	2	1	1	1	1	1	1	1	1	1	9
ymti002	1	79	4	1	1	2	0	3	2	0	1	30	3	1	1	1	1	1	1	1	1	1	9
ymti003	1	73	3	1	1	1	0	4	1	0	1	30	3	1	1	1	1	1	1	1	1	1	9
ymti005	2	75	4	1	1	4	1	4	1	0	1	10	2	1	1	1	1	1	1	1	5	2	14
ymti007	1	76	4	99	0	4	1	4	1	0	1	4	2	1	1	1	1	1	1	1	1	1	9
ymti010	1	74	3	1	1	3	1	3	2	0	1	15	3	1	1	1	1	1	1	1	1	1	9
ymti013	1	70	3	1	1	4	1	3	2	0	1	30	3	1	1	1	1	1	1	1	1	1	9
ymtk006	1	72	3	1	1	2	0	3	2	3	2	0	1	1	1	1	1	1	1	1	1	1	9
ymtk012	1	73	3	1	1	6	1	4	1	0	1	30	3	1	1	2	1	1	1	2	1	1	11
ymtk014	2	71	3	3	0	5	1	4	1	10	2	10	2	1	1	1	1	1	1	1	1	1	9
ymtk021	2	77	4	3	0	2	0	4	1	0	1	0	1	1	1	1	1	1	1	1	1	2	10
ymtk024	2	72	3	1	1	6	1	3	2	0	1	30	3	1	1	1	1	1	1	1	1	1	9
ymtn001	2	79	4	3	0	1	0	3	2	0	1	30	3	1	1	1	1	1	1	1	1	1	9
ymtn004	1	71	3	2	0	2	0	4	1	0	1	30	3	1	1	1	1	1	1	1	1	1	9
ymtn005	1	78	4	1	1	2	0	4	1	0	1	30	3	1	1	2	1	1	1	1	1	1	10
ymtn024	1	78	4	4	0	2	0	4	1	1	2	15	3	1	1	1	1	1	1	1	1	1	9
ymtn025	1	72	3	1	1	2	0	5	1	1	2	30	3	1	1	1	1	1	1	1	1	1	9
ymtn027	1	75	4	1	1	2	0	1	3	0	1	30	3	1	1	1	1	1	1	1	1	1	9
ymtn032	1	75	4	1	1	6	1	1	3	0	1	30	3	1	1	1	1	1	1	1	1	1	9
ymtn033	2	76	4	1	1	6	1	4	1	0	1	30	3	1	1	1	1	1	7	7	1	1	21
ymtt002	1	71	3	1	1	2	0	3	2	7	2	0	1	1	1	1	1	1	1	1	1	1	9
ymtt003	1	73	3	1	1	2	0	3	2	0	1	22	3	1	1	1	1	1	1	1	1	1	9
ymtt009	1	71	3	1	1	2	0	4	1	7	2	0	1	1	1	2	1	3	1	1	1	1	12
ymtt014	1	71	3	2	0	1	0	4	1	0	1	0	1	1	1	1	1	1	1	1	1	1	9
ymtt015	2	72	3	3	0	1	0	4	1	0	1	30	3	1	1	2	1	1	1	1	1	1	10
ymtt040	2	76	4	1	1	2	0	3	2	0	1	16	3	1	1	2	1	2	1	1	1	1	11
ymtt049	2	70	3	3	0	1	0	4	1	5	2	10	2	2	3	4	3	3	1	2	1	1	20
ymtw002	2	77	4	1	1	2	0	4	1	3	2	0	1	1	1	2	1	1	2	3	1	1	13
ymtw006	1	71	3	1	1	5	1	4	1	0	1	30	3	1	1	1	1	1	1	2	2	2	12

## Sheet: Data_Dictionary
Sex		Age_group		Marital_Status		Education		SelfRatedHealth						Functional Status Variables
1	Male	1	60-64	1	Married	1	No school training	1	Excellent					1	Can do alone without help without any difficulty
2	Female	2	65-69	2	Separated/divorced	2	Primary school	2	Very Good-Excellent					2	Can do alone without help with some difficulty
		3	70-74	3	Widowed	3	Form 1-3	3	Good					3	Can do alone without help with great difficulty
		4	75-79	4	Never Married	4	Form 4-5	4	Fair					4	Need help sometimes
		5	80-84	88	Unknown	5	Advance Level	5	Poor					5	Need help often
		6	85-89	99	Refused	6	College/Undergraduate							6	Need help very often
						7	Postgraduate or Above							7	Need help all the time
						88	Unknown
						99	Refused
				Marital_Status_group		Education_group		SelfRatedHealth_group		SickDays_Month_group		HealthyDays_Month_group
				1	Married	1	Secondary Schooling or Above	1	Poor-Fair	1	0 days	1	0 days
				0	Not married	0	Other	2	Good	2	1-14 days	2	1-14 days
								3	Very Good-Excellent	3	15-30 days	3	15-30 days
